# Supplementary material for: The S. pombe Histone H2A Dioxygenase Ofd2 Regulates Gene Expression during Hypoxia
Source: PLoS One. 2012 Jan 3;7(1):e29765. doi: 10.1371/journal.pone.0029765 (PMC3250473; doi:10.1371/journal.pone.0029765)
Supplement: Table S1 — Array data set for all genes. (XLS) [file pone.0029765.s004.xls]

## Sheet: Table S1
Table S1. Array data set for all genes
Values given are normalised gene expression values for each gene
Duplicate array data are given as Block1 and Block2
For further target gene information see Table S6
			Normal oxygen				Hypoxia
Nimblegen array			wt		Ofd2 deletion		wt		Ofd2 deletion		Average +/- hypoxia
SEQ ID	Nucleotide; Protein accession numbers	Description	Block1	Block2	Block1	Block2	Block1	Block2	Block1	Block2	Wt	Ofd2 deletion
TI4896S000001	GI:19075173;SPTREMBL:Q9HDT8	SPCP20C8.01c, len:248 SPCP20C8.01c, len:0, SIMILARITY:Schizosaccharomyces pombe, Q9Y7S1, hypothetical 12.8 kda protein., (113 aa), fasta scores: opt: 646, E():0, (89.7% identity in 107 aa) SPCP20C8.03, len:0, SIMILARITY:Schizosaccharomyces pombe, Q9Y7S2, hypothetical repeat containing protein., (396 aa), fasta scores: opt: 840, E():0, (57.1% identity in 322 aa)	981	981	496	839	1012	1094	2107	1780	0.965636	1.48414
TI4896S000002	GI:19075174;SPTREMBL:Q9HDT7	SPCP20C8.02c, len:247	486	981	486	859	484	528	818	781	0.995118	1.26093
TI4896S000003	PSEUDO:CAC22110.1;REMTREMBL:CAC22110	SPCP20C8.03, len:	839	981	488	819	655	638	543	333	0.761708	0.540586
TI4896S000004	GI:19075175;REMTREMBL:CAA21157	SPCC1884.01, len:479, possible pseudogen 2 non-conse nsus branch and acceptors, SIMILARITY:Saccharomyces cerevis iae virus la., Q87026, capsid., (697 aa), fasta scores: opt : 150, E():1.2e-15, (20.5% identity in 507 aa), has non-con sensus branch acceptor sites, but this prediction gave the best fasta score. Possible pseudo gene?	1257	1442	1166	1191	688	737	951	948	0.529215	0.805789
TI4896S000005	GI:19075176;SPTREMBL:O74869	SPCC1884.02, len:244, SIMILARITY:Alcaligenes eutroph us., HOXN_ALCEU, high-affinity nickel transport protein., ( 351 aa), fasta scores: opt: 537, E():0, (39.0% identity in 223 aa)	2236	1928	1924	1878	2558	2054	2635	2719	1.10468	1.40868
TI4896S000006	GI:19075177;SPTREMBL:O74913	SPCC757.02c, len:405, SIMILARITY:Arabidopsis thaliana, CAB45057, hypothetical 44.2 kD protein., (388 aa), fasta scores: opt: 435, E():1.1e-22, (27.8% identity in 400 aa)	2964	2673	2666	2809	3069	2607	3944	3983	1.00537	1.44866
TI4896S000007	GI:19075178;SPTREMBL:O74914	SPCC757.03c, len:244, SIMILARITY:Schizosaccharomyces pombe, YA02_SCHPO, hypothetical 26.1 kD protein c5h10.02c, (240 aa), fasta scores: opt: 986, E():0, (60.7% identity i n 234 aa)	2998	3215	2481	2935	2638	2746	3035	3147	0.867021	1.14776
TI4896S000008	GI:19075179;SPTREMBL:O74915	SPCC757.04, len:684, SIMILARITY:Schizosaccharomyces pombe, E1319426, putative transcriptional activator, (555 a a), fasta scores: opt: 1561, E():0, (42.9% identity in 567 aa)	5558	7152	6228	6831	5376	6354	5821	5797	0.927839	0.891641
TI4896S000009	GI:19075180;SPTREMBL:O74916	SPCC757.05c, len:400, SIMILARITY:Caenorhabditis eleg ans., Q18622, similar to e. coli acetylornithine deacety lase, (244 aa), fasta scores: opt: 420, E():4.6e-23, (38.5% identity in 213 aa)	4973	4519	4897	4535	3981	3448	4430	5454	0.781762	1.05364
TI4896S000010	GI:19075181;SPTREMBL:O74917		136	154	182	188	153	162	187	258	1.08847	1.19991
TI4896S000011	GI:19075182;SWISS-PROT:P55306		12329	12744	12294	10722	9158	9375	7772	8568	0.739221	0.715641
TI4896S000012	GI:19075183;SPTREMBL:O74918		4142	4564	4369	4274	4135	4276	4731	5086	0.967604	1.13642
TI4896S000013	GI:19075184;SPTREMBL:O74919	SPCC757.09c, len:398, SIMILARITY:Saccharomyces cerev isiae, YBL032W, YBD2_YEAST, hypothetical 41.7 kD protein in rib1-aac2 intergenic region., (381 aa), fasta scores: opt: 187, E():5.1e-18, (27.9% identity in 340 aa)	34561	33243	29935	29340	34695	27547	23520	24941	0.916266	0.817885
TI4896S000014	GI:19075185;SPTREMBL:O74920	SPCC757.10, len:186, LOW SIMILARITY:Saccharomyces cerevisiae, VM12_YEAST, vacuolar atpase assembly integral membrane protein vma12, (215 aa), fasta scores: opt: 164, E():5.7e-05, (29.5% identity in 105 aa)	2863	2641	2974	2959	2932	2421	3992	3669	0.970399	1.29112
TI4896S000015	GI:19075186;SPTREMBL:O74921	SPCC757.11c, len:471, SIMILARITY:Schizosaccharomyces pombe, Q12519, hypothetical 56.1 kD protein., (500 aa), fa sta scores: opt: 1176, E():0, (40.6% identity in 443 aa)	5276	5219	4962	5220	5516	5384	5647	5752	1.03855	1.11998
TI4896S000016	GI:19075187;SPTREMBL:O74922	SPCC757.12, len:625, SIMILARITY:Schizosaccharomyces pombe, Q9Y7S9, alpha-amylase SPCC63.02C, (564 aa), fasta scores: opt: 1578, E():0, (43.4% identity in 546 aa)	13661	16087	13800	16374	14169	16293	19461	17578	1.025	1.24187
TI4896S000017	GI:19075188;SPTREMBL:O74923	SPCC757.13, len:522, SIMILARITY:Schizosaccharomyces pombe, O94491, putative allantoate permease., (508 aa), fasta scores: opt: 1083, E():0, (36.0% identity in 520 aa)	4831	4616	4998	4052	5076	4809	5092	5051	1.04626	1.13268
TI4896S000018	GI:19075189;SPTREMBL:O74901	SPCC757.14, len:256, SIMILARITY:Schizosaccharomyces pombe, Q12519, hypothetical 56.1 kD protein, (500 aa), fast a scores: opt: 908, E():0, (58.5% identity in 246 aa)	5769	5341	6052	4965	6898	6311	8169	7209	1.18866	1.40088
TI4896S000019	GI:19075190;SPTREMBL:O74902	SPCC613.02, len:497, shows strong similarity to SPCC 613.01, SIMILARITY:Schizosaccharomyces pombe, Q12519, hypot hetical 56.1 kd protein., (500 aa), fasta scores: opt: 1890 , E():0, (56.9% identity in 501 aa)	5611	5938	5278	5757	7191	7184	6250	7038	1.24571	1.20334
TI4896S000020	GI:19075191;SPTREMBL:O74903	SPCC613.03, len:189, SIMILARITY:Saccharomyces cerevi siae, YLR250W, S120_YEAST, protein ssp120 precursor, (234 a a), fasta scores: opt: 174, E():4.6e-17, (33.9% identity in 192 aa)	2914	3333	3305	3087	3029	2921	3769	3794	0.957926	1.18471
TI4896S000021	GI:19075192;SWISS-PROT:O74994	SPCC613.04c, len:746, SIMILARITY:Podospora anserina, O42829, cro1 protein., (702 aa), fasta scores: opt: 463, E ():3.1e-24, (30.0% identity in 367 aa)	3054	2580	2773	2721	2857	2266	2475	2991	0.906895	0.995882
TI4896S000022	GI:19075193;SWISS-PROT:O74904	SPCC613.05c, len:122, SIMILARITY:Arabidopsis thalian a, G3355468, putative ribosomal protein l35., (123 aa), fas ta scores: opt: 438, E():0, (58.8% identity in 119 aa)	22893	20664	23479	21857	25418	19941	21749	21955	1.03765	0.9654
TI4896S000023	GI:19075194;SWISS-PROT:O74905	SPCC613.06, len:189	20521	21453	22316	20487	23367	22484	22867	21315	1.09337	1.03255
TI4896S000024	GI:19075195;SPTREMBL:O74906	SPCC613.07, len:345, SIMILARITY:Saccharomyces cerevi siae, YHR040W, YHK0_YEAST, hypothetical 42.3 kd protein, (3 66 aa), fasta scores: opt: 183, E():3e-10, (22.2% identity in 351 aa)	4756	4795	4763	5104	4456	4433	5912	6260	0.930713	1.23386
TI4896S000025	GI:19075196;SPTREMBL:O74907	SPCC613.08, len:325, SIMILARITY:Saccharomyces cerevi siae, YDR361C, Q06338, hypothetical protein, (283 aa), fast a scores: opt: 232, E():1e-21, (35.4% identity in 257 aa)	9417	10154	9895	10141	8917	9189	8083	7434	0.925934	0.774971
TI4896S000026	GI:19075197;SPTREMBL:O74908	SPCC613.09, len:384, SIMILARITY:Saccharomyces cerevi siae, SE54_YEAST, trna-splicing endonuclease subunit sen54, (467 aa), fasta scores: opt: 264, E():0, (28.0% identity i n 418 aa)	3474	4157	3342	4042	3763	4184	4753	4660	1.04484	1.28755
TI4896S000027	GI:19075198;SWISS-PROT:P78761	SPCC613.10, len:426, SIMILARITY:Neurospora crassa, T R:o60044, cytochrome C reductasecore protein II (454 aa), f asta scores: opt: 741, E():0, (37.0% identity in 419 aa)	19311	23162	19533	20305	12891	13586	8375	7778	0.627056	0.40591
TI4896S000028	GI:19075199;SPTREMBL:O74909	SPCC613.11c, len:254	2960	2890	3064	3107	2521	2194	2794	2938	0.805429	0.928743
TI4896S000029	GI:19075200;SWISS-PROT:O74910	SPCC613.12c, len:638, low SIMILARITY:Kluyveromyces l actis, TUP1_KLULA, transcriptional repressor tup1, (682 aa) , fasta scores: opt: 101, E():2.4e-06, (20.9% identity in 3 02 aa)	1474	1602	1815	1588	1945	1959	2677	2685	1.27119	1.58287
TI4896S000030	GI:19075201;SWISS-PROT:P79051	SPCC613.13c, len:963	4549	4124	4465	4533	5706	5147	5812	6040	1.2512	1.31707
TI4896S000031	GI:19075202;SPTREMBL:O74999	SPCC613.14, len:563	2777	2810	2494	2426	2758	2672	3678	3054	0.972024	1.3668
TI4896S000032	GI:19075203;SPTREMBL:O74875	SPCC330.03c, len:145, SIMILARITY:Schizosaccharomyces pombe, YDAA_SCHPO, hypothetical 16.7 kd protein c1f12.10c in chromosome i., (147 aa), fasta scores: opt: 537, E():0, (55.1% identity in 147 aa) also similar to YMW3_YEAST, weak similarity to C-terminal part of cytochrome b5 and b2, (20 1 aa) fasta scores, opt:234, E(): 1.2e-10, (32.7% identity in 107 aa overlap)	1234	1338	1018	1124	793	857	1122	1044	0.641567	1.01549
TI4896S000033	GI:19075204;SPTREMBL:O74876	SPCC330.04c, len:357, biased repeat containing protein - contains 6 copies of'WKKAREEDKAE' repeat and 6 copies of a smaller 'WRNSMDE' repeat, the first repeat structure is similar to 6 repeats found in STREPTOCOCCUS LACTIS, PLASMI D PIL2614 REPLICATION PROTEIN,(292aa), fasta scores: opt:17 2, E():6.4e-05, (23.2% identity in 276 aa overlap)	2870	2401	2696	2626	2709	2074	3330	2896	0.903855	1.16899
TI4896S000034	GI:19075205;SWISS-PROT:P14965	SPCC330.05c, len:264	11797	11418	12081	12051	12391	11090	12390	11943	1.01081	1.00831
TI4896S000035	GI:19075206;SWISS-PROT:O14313	SPCC330.06c, len:156	11678	11967	11554	12450	4912	4492	4843	5557	0.397993	0.432754
TI4896S000036	GI:19075207;SPTREMBL:Q12519	SPCC330.07c, len:500	7660	7349	7030	7739	7169	6463	6871	7071	0.90767	0.945533
TI4896S000037	GI:19075208;SPTREMBL:O74878	SPCC330.08, len:471, SIMILARITY:Saccharomyces cerevi siae, ALGB_YEAST, alg11 protein, required for asparagine-li nked glycosylation., (548 aa), fasta scores: opt: 802, E(): 0, (45.6% identity in 371 aa)	14807	15133	15424	14792	13982	13145	13453	13078	0.906457	0.878169
TI4896S000038	GI:19075209;SPTREMBL:O74879	SPCC330.09, len:634, SIMILARITY:Saccharomyces cerevi siae, YGR145W, YG3J_YEAST, hypothetical 81.7 kd protein, (7 07 aa), fasta scores: opt: 1002, E():0, (45.8% identity in 661 aa)	19161	20018	22388	20379	17892	18547	13841	11548	0.930144	0.592447
TI4896S000039	GI:19075210;SPTREMBL:O74880	SPCC330.10, len:389, SIMILARITY:Saccharomyces cerevi siae, YBR236C, ABD1_YEAST, abd1 protein, mRNA cap methyltra nsferase., (436 aa), fasta scores: opt: 588, E():0, (43.3% identity in 356 aa)	1466	1280	1658	1358	1664	1426	1587	1857	1.12456	1.16231
TI4896S000040	GI:19075211;SPTREMBL:O74881	SPCC330.11, len:1347, SIMILARITY:Homo sapiens, Y032_ HUMAN, hypothetical protein kiaa0032, (1050 aa), fasta scor es: opt: 261, E():9.4e-06, (29.0% identity in 238 aa)	5633	5453	5723	5277	5744	5205	4571	5297	0.987113	0.901249
TI4896S000041	GI:19075212;SPTREMBL:O74882	SPCC330.12c, len:180, SIMILARITY:Saccharomyces cerev isiae, YM07_YEAST, putative succinate dehydrogenase cytochr ome b subunit precursor., (196 aa), fasta scores: opt: 359, E():3.4e-25, (40.3% identity in 154 aa)	13617	11513	13901	12838	15798	13028	15915	15397	1.14588	1.17211
TI4896S000042	GI:19075213;SPTREMBL:O74883	SPCC330.13, len:242	6400	6206	6193	6082	5463	5260	7262	6676	0.85058	1.13514
TI4896S000043	GI:19075214;SPTREMBL:O74884	SPCC330.14c, len:149	23329	21154	25274	21153	24687	20914	20879	18963	1.02343	0.861287
TI4896S000044	GI:19075215;SWISS-PROT:O59791	SPCC330.15c, len:323	7925	7872	8098	8066	8198	7681	8930	9282	1.00509	1.12675
TI4896S000045	GI:19075216;SPTREMBL:O59790	SPCC330.16, len:384	1372	1317	1414	1322	1414	1299	1860	1469	1.00847	1.21331
TI4896S000046	GI:19075217;SPTREMBL:O59789	SPCC330.17c, len:185, SIMILARITY: to YNR020C, YN8A_Y EAST, HYPOTHETICAL PROTEIN, (270aa), fasta scores, opt:592, E():0, (47.5% identity in 183 aa overlap)	5122	5751	5477	5619	5233	5686	5805	5589	1.00518	1.02727
TI4896S000047	GI:19075218;SPTREMBL:O59788	SPCC330.18, len:180, SIMILARITY: Saccharomyces cerev isiae, YPL211W, Q08962, protein involved in 60S ribosome s ubunit biogenesis(181 aa), opt: 892, E():0 (70.6% identity in 180 aa overlap)	10907	10802	11476	11151	9697	8842	7805	8699	0.853807	0.730112
TI4896S000048	GI:19075219;SWISS-PROT:O59787	SPCC320.10, len:560, SIMILARITY:Homo sapiens, SR72_HUMAN, signal recognition particle 72 kd protein, (670 aa), fasta scores: opt: 354, E():1.4e-14, (24.6% identity in 574 aa)	4773	5712	5365	5858	4985	5773	7023	6819	1.02755	1.23654
TI4896S000049	GI:19075220;SWISS-PROT:O59786	SPCC320.09, len:383, SIMILARITY:Xenopus laevis, HEMZ_XENLA, ferrochelatase precursor, (411 aa), fasta scores: opt: 1224, E():0, (48.5% identity in 377 aa)	3075	3410	3455	3000	8416	8705	8823	8873	2.64485	2.75568
TI4896S000050	GI:19075221;SPTREMBL:O59785	SPCC320.08, len:504, SIMILARITY:Homo sapiens, Q14963, novel protein, (152 aa), fasta scores: opt: 285, E():6.8e-11, (41.4% identity in 116 aa)	19780	20932	18527	20505	16737	17481	13462	14008	0.840645	0.704883
TI4896S000051	GI:19075222;SPTREMBL:O59784	SPCC320.07c, len:760, SIMILARITY:Schizosaccharomyces pombe, O74452, rna binding protein., (561 aa), fasta scores: opt: 398, E():7.5e-16, (60.4% identity in 91 aa)	5276	5307	4928	4818	5935	5424	6259	6202	1.07348	1.27867
TI4896S000052	GI:19075223;SPTREMBL:O59783	SPCC320.06, len:288, SIMILARITY To C-term:Homo sapiens, G2459628, toll-like receptor 4., (799 aa), fasta scores: opt: 125, E():0.22, (23.4% identity in 201 aa)	997	1051	1039	1062	1053	966	1211	1489	0.987647	1.28381
TI4896S000053	GI:19075224;SPTREMBL:O59782	SPCC320.05, len:666, SIMILARITY:Saccharomyces cerevisiae, SULX_YEAST, putative sulfate transporter ypr003c, (754 aa), fasta scores: opt: 1026, E():0, (32.1% identity in 601 aa)	4679	3924	4742	3953	5052	4065	5365	5794	1.05783	1.29855
TI4896S000054	GI:19075225;SPTREMBL:O59781	SPCC320.04c, len:629, SIMILARITY:Caenorhabditis elegans, Q94263, similar to the ras gene family, (625 aa), fasta scores: opt: 1236, E():0, (35.1% identity in 641 aa)	2409	2091	2436	1981	2922	2512	2132	2469	1.20715	1.06077
TI4896S000055	GI:19075226;SPTREMBL:O59780	SPCC320.03, len:866, LOW SIMILARITY:Cricetulus griseus, RPB1_CRIGR, dna-directed rna polymerase ii largest subunit, (467 aa), fasta scores: opt: 290, E():8.7e-08, (28.7% identity in 331 aa)	13021	13745	12694	13181	14245	14436	10605	9957	1.07214	0.79542
TI4896S000056	GI:19075227;SPTREMBL:O59779	SPCC320.02c, len:658, contains 37 copies of a 7-10 repeat consensus 'PMEEITTMTI' and a S/N rich C terminal region, SIMILARITY:Homo sapiens, MUC2_HUMAN, mucin 2 precursor, (5179 aa), fasta scores: opt: 455, E():8.8e-15, (34.6% identity in 341 aa)	13827	16115	13975	14129	15934	18354	16097	14629	1.14566	1.09362
TI4896S000057	GI:19075228;SWISS-PROT:O59778	SPCC320.01c, len:362	15618	15696	15117	14990	14968	14806	10478	11565	0.95084	0.732321
TI4896S000058	GI:19075229;SPTREMBL:O74840	SPCC1235.03, len:399	3993	3882	3554	3788	4287	4024	5059	4871	1.0551	1.35468
TI4896S000059	GI:19075230;SWISS-PROT:O74841	SPCC1235.04c, len:265, SIMILARITY:Homo sapiens, Q997 64, hypothetical 48.5 kd protein, (437 aa), fasta scores: o pt: 536, E():0, (38.7% identity in 225 aa)SIMILARITY: FAD1_ YEAST, FAD SYNTHETASE, (306 aa), fasta scores, opt:393, E() :6.3e-30, (32.5% identity in 274 aa overlap)	2570	2749	2782	2351	3117	3008	4275	4054	1.15353	1.63052
TI4896S000060	GI:19075231;SPTREMBL:O74842	SPCC1235.05c, len:1284, SIMILARITY:Schizosaccharomyces pombe, O42861, putative helicase., (922 aa), fasta scores: opt: 2644, E():0, (45.9% identity in 937 aa)	10807	10881	10582	10298	12193	12145	10472	10052	1.12221	0.982858
TI4896S000061	GI:19075232;SPTREMBL:O74843	SPCC1235.06, len:257 SPCC1235.06, len:257, SIMILARITY:Saccharomyces cerevisiae, YER3_YEAST, hypothetical 33.9 kd protein in ptp3-ilv1 intergenic region., (307 aa), fasta scores: opt: 131, E():0.13, (27.4% identity in 186 aa)	4440	4171	4938	4742	4070	3644	5735	5783	0.895159	1.19046
TI4896S000062	GI:19075233;SPTREMBL:O74844	SPCC1235.07, len:244, SIMILARITY: LOW to Saccharomyces cerevisiae, YG43_YEAST, hypothetical 47.3 kd protein, (406 aa), fasta scores: opt: 129, E():0.79, (23.5% identity in 196 aa)	772	786	822	832	888	880	1056	873	1.13493	1.16698
TI4896S000063	GI:19075234;SPTREMBL:O42826	SPCC1235.08c, len:226	1051	980	1088	1057	1220	973	1377	1344	1.07683	1.26857
TI4896S000064	GI:19075235;SPTREMBL:O74845	SPCC1235.09, len:564, SIMILARITY:Homo sapiens, O6090 7, transducin, (577 aa), fasta scores: opt: 350, E():6.4e-2 4, (23.5% identity in 527 aa)	8677	8095	9067	8834	9739	9057	9579	10266	1.12062	1.10928
TI4896S000065	GI:19075236;SPTREMBL:O74846	SPCC1235.10c, len:730, SIMILARITY:Saccharomyces cerevisiae, SEC6_YEAST, exocyst complex component sec6., (805 a a), fasta scores: opt: 345, E():0, (22.4% identity in 714 a a)	6429	5799	7012	6131	6969	6128	7696	8233	1.07036	1.2202
TI4896S000066	GI:19075237;SPTREMBL:O74847	SPCC1235.11, len:141, SIMILARITY:Saccharomyces cerevisiae, YGI0_YEAST, hypothetical 15.0 kd protein, (130 aa), fasta scores: opt: 423, E():1.2e-25, (53.8% identity in 117 aa)	20010	19028	19156	18556	19538	16580	14177	12972	0.92388	0.719577
TI4896S000067	GI:19075238;SPTREMBL:O74848	SPCC1235.12c, len:311	38	40	49	52	43	40	48	55	1.06579	1.01864
TI4896S000068	GI:19075239;SWISS-PROT:O74849	SPCC1235.13, len:535	3768	4327	3359	3946	3579	3657	4038	4758	0.8975	1.20396
TI4896S000069	GI:19075240;SWISS-PROT:P78831	SPCC1235.14, len:546	10320	10882	9372	9499	26366	26958	22285	21262	2.51607	2.30808
TI4896S000070	GI:19075241;SPTREMBL:O74850	SPCC1235.15, len:227, SIMILARITY:Saccharomyces cerevisiae, Q08650, chromosome xv reading frame orf yor245c., (4 18 aa), fasta scores: opt: 451, E():0, (38.9% identity in 2 70 aa)	8918	7549	8709	6744	8868	6892	9782	9650	0.953681	1.27705
TI4896S000071	GI:19075242;SPTREMBL:Q9P3V1	SPCC548.01, len:155, SIMILARITY:Caenorhabditis elegans., O01881, cosmid k07b1., (339 aa), fasta scores: opt: 475, E():2.3e-26, (50.0% identity in 140 aa)	3829	3939	3738	3599	3668	3719	3986	4486	0.95105	1.1564
TI4896S000072		SPCC548.02c, len:269, SIMILARITY:Schizosaccharomyces pombe, O74838, hypothetical wtf protein., (258 aa), fasta scores: opt: 1201, E():0, (74.4% identity in 270 aa)	135	127	123	133	156	145	187	130	1.14864	1.24888
TI4896S000073	GI:19075243;SPTREMBL:Q9P3V0	SPCC548.03c, len:363, SIMILARITY:Schizosaccharomyces pombe, O74420, hypothetical wtf5 protein., (418 aa), fasta scores: opt: 1154, E():0, (82.8% identity in 418 aa)	967	1091	1020	973	790	879	1044	1226	0.811321	1.14177
TI4896S000074	GI:19075244;SPTREMBL:Q9P3U9	SPCC548.04, len:113, SIMILARITY:Saccharomyces cerevisiae, YIA8_YEAST, hypothetical 11.0 kd protein in faa3-mas3 intergenic region., (99 aa), fasta scores: opt: 292, E():5.5e-14, (44.2% identity in 95 aa)	1179	1282	1391	1291	1254	1251	1241	1612	1.01972	1.0704
TI4896S000075	GI:19075245;SPTREMBL:Q9P3U8	SPCC548.05c, len:468, SIMILARITY:Caenorhabditis elegans., Q22463, similar to zinc finger containing protein. (2447 aa), fasta scores: opt: 235, E():1.7e-06, (25.1% identity in 355 aa)	3167	3110	3161	2902	3381	3062	3470	3535	1.02607	1.15794
TI4896S000076	GI:19075246;SPTREMBL:Q9P3U7	SPCC548.06c, len:547	16250	17471	17988	16480	15018	15169	11600	13661	0.896212	0.736909
TI4896S000077	GI:19075247;SWISS-PROT:Q9P3U6	SPCC548.07c, len:557, SIMILARITY:Schizosaccharomyces pombe, P78831, putative glucose transporter protein., (546 aa), fasta scores: opt: 2842, E():0, (78.3% identity in 529 aa)	2358	2288	1903	1898	4739	4564	4203	4095	2.00225	2.18308
TI4896S000078	GI:19075248;SPTREMBL:Q9USN4	SPCC1529.01, len:462, SIMILARITY:Penicillium olsonii., CAB46647, putative multiple drug resistance protein., (652 aa), fasta scores: opt: 870, E():0, (33.7% identity in 466 aa)	4242	4135	4069	4493	4246	4091	5370	4152	0.995151	1.12192
TI4896S000079	GI:19075249;SPTREMBL:O59812	SPCC794.01c, len:475, SIMILARITY:Emericella nidulans, G6PD_EMENI, glucose-6-phosphate 1-dehydrogenase, (511 aa), fasta scores: opt: 1276, E():0, (42.1% identity in 466 aa)	1478	1482	1378	1375	2065	2028	2073	2271	1.38279	1.578
TI4896S000080	GI:19075250;REMTREMBL:CAA19130	SPCC794.02, len:269 (this region also has homologs in chromosome III cosmids c1906, c1739, c622, c285, c576, c553, c1577, c306, and chromosome I c2E12; the translation contains 3 repeats, consensus 'CVKVTAVFLAQ' which has 6 copies in the translation of the related cDNA fragment P78881), SIMILARITY:Schizosaccharomyces pombe, O74564, hypothetical wtf protein, (333 aa), fasta scores: opt: 1047, E():…	991	1000	949	981	950	901	1016	1020	0.929814	1.05518
TI4896S000081	GI:19075251;SWISS-PROT:O59813	SPCC794.03, len:554, SIMILARITY:Schizosaccharomyces pombe, CAB57428, putative amino acid permease, SPAC9.10, (591 aa), fasta scores: opt: 807, E():0, (47.2% identity in 553 aa)	2318	2971	2245	2145	2000	2259	2260	2047	0.811581	0.980497
TI4896S000082	GI:19075252;SPTREMBL:O59814	SPCC794.04c, len:547, SIMILARITY:Schizosaccharomyces pombe, O59738, major facilitator superfamily protein., (541 aa), fasta scores: opt: 1865, E():0, (55.2% identity in 473 aa)	1268	1290	1209	1100	860	807	1299	1076	0.651907	1.02631
TI4896S000083		SPCC794.05c, pseudogene; degraded Tf2 retrotransposable element	1292	1517	1435	1368	1531	1675	1871	1576	1.14457	1.22794
TI4896S000084	GI:19075253;SPTREMBL:Q9USI1	SPCC794.14c, len:195	862	948	918	1062	1102	1188	1785	1619	1.26579	1.73446
TI4896S000085	GI:19075254;SPTREMBL:O59815	SPCC794.06, len:431, SIMILARITY:Schizosaccharomyces pombe, MAE1_SCHPO, malic acid transport protein, (438 aa), fasta scores: opt: 1514, E():0, (54.9% identity in 384 aa)	7530	8030	6919	7418	5969	5966	5518	5866	0.76783	0.794147
TI4896S000086	GI:19075255;SWISS-PROT:O59816	SPCC794.07, len:483, predicted transit peptide 1-45aa, SIMILARITY:Rattus norvegicus, ODP2_RAT, dihydrolipoamide acetyltransferase component of pyruvate dehydrogenasecomplex, (555 aa), fasta scores: opt: 1387, E():0, (48.2% identity in 454 aa)	17487	18014	18446	18926	18635	17517	17246	19779	1.01903	0.990008
TI4896S000087	GI:19075256;SPTREMBL:O59817	SPCC794.08, len:798, LOW SIMILARITY:Saccharomyces cerevisiae, YM62_YEAST, hypothetical 89.2 kd protein in rar1-scj1 intergenic region., (782 aa), fasta scores: opt: 275, E():2.1e-10, (27.0% identity in 463 aa)	12599	13377	13224	12572	13591	13833	13839	13575	1.05641	1.06314
TI4896S000088	GI:19075257;SWISS-PROT:P50522	SPCC794.09c, len:460	49510	45269	60629	51387	54896	48311	43799	50425	1.08799	0.851845
TI4896S000089	GI:19075258;SWISS-PROT:O59819	SPCC794.10, len:499, SIMILARITY:Schizosaccharomyces pombe, CAA22857, putative utp--glucose-1-phosphate uridylyltransferase, SPCC1322.04, (506 aa), fasta scores: opt: 1773, E():0, (53.4% identity in 498 aa)	5578	6918	5699	6746	5928	7085	6094	6759	1.04344	1.03562
TI4896S000090	GI:19075259;SPTREMBL:P78813	SPCC794.11c, len:476, SIMILARITY:Saccharomyces cerevisiae, YJ95_YEAST, hypothetical 45.1 kd protein in rps5-zms1 intergenic region., (408 aa), fasta scores: opt: 756, E():0, (37.6% identity in 460 aa)	17432	16947	17094	17513	17072	15616	15659	15648	0.950405	0.90478
TI4896S000091	GI:19075260;SWISS-PROT:P40375	SPCC794.12c, len:565	34817	39311	39170	39138	45428	49156	45478	45742	1.2776	1.16489
TI4896S000092	GI:19075261;SPTREMBL:Q9USI0	SPCC794.15, len:86 aa	878	897	1059	887	816	797	622	666	0.908951	0.669096
TI4896S000093	GI:19075262;SPTREMBL:O59820	SPCC794.13, len:154, SIMILARITY:Euglena gracilis., YCF9_EUGGR, hypothetical 7.6 kd protein, (65 aa), fasta scores: opt: 100, E():0.99, (29.2% identity in 65 aa)	6396	6714	6381	6017	5736	5329	5226	6482	0.845263	0.948137
TI4896S000094	GI:19075263;SWISS-PROT:O74948	SPCC553.11c, len:107, SIMILARITY:Arabidopsis thaliana, O49348, transcription factor iia small subunit., (106 aa), fasta scores: opt: 358, E():2e-20, (49.5% identity in 99 aa)	5463	5891	4973	4695	4543	4779	4183	3827	0.821416	0.828132
TI4896S000095	GI:19075264;SPTREMBL:O74947	SPCC553.10, len:349, SIMILARITY:Schizosaccharomyces pombe, O94549, hypothetical serine-rich protein., (262 aa), fasta scores: opt: 383, E():7.5e-12, (38.1% identity in 223 aa)	33909	40923	39884	41264	35751	41434	33015	31514	1.0334	0.795746
TI4896S000096	GI:19075265;SWISS-PROT:O74946	SPCC553.09c, len:574, SIMILARITY:Homo sapiens, DPO2_HUMAN, dna polymerase alpha 70 kd subunit, (598 aa), fasta scores: opt: 625, E():5e-32, (29.1% identity in 522 aa)	3782	4240	3597	3554	3895	4225	4381	3994	1.01317	1.17088
TI4896S000097	GI:19075266;SPTREMBL:O74945	SPCC553.08c, len:1000, SIMILARITY:Saccharomyces cerevisiae, YNQ3_YEAST, hypothetical 124.5 kd protein in sko1-rpl44a intergenic region., (1110 aa), fasta scores: opt: 1598, E():0, (44.6% identity in 1127 aa)	11162	10088	10524	11555	11494	10379	11126	11414	1.02929	1.0225
TI4896S000098	GI:19075267;SPTREMBL:O74944	SPCC553.07c, len:493, SIMILARITY:Escherichia coli., DINP_ECOLI, dna-damage-inducible protein p., (351 aa), fasta scores: opt: 529, E():8.1e-27, (33.8% identity in 349 aa)	4105	3750	3948	3584	4330	3687	4396	4660	1.01901	1.20685
TI4896S000099	GI:19075268;SPTREMBL:O74943	SPCC553.06, len:271	10084	10327	10036	10404	10309	10243	10704	12737	1.00709	1.1454
TI4896S000100		SPCC553.05, len:258, SIMILARITY:Schizosaccharomyces pombe, O74838, hypothetical wtf7 protein., (258 aa), fasta scores: opt: 1080, E():0, (81.4% identity in 269 aa); also has homologs/related sequences in chromosome III cosmids c1906, c1739, c622, c285, c576, c794, c1577, c306, and chromosome I c2E12	1166	1095	996	1057	972	836	1033	1134	0.798545	1.055
TI4896S000101	GI:19075269;SPTREMBL:O74942	SPCC553.04, len:610, SIMILARITY:Homo sapiens, Q15002, kiaa0073 protein, (645 aa), fasta scores: opt: 1478, E():0, (40.8% identity in 598 aa)	6001	7557	6766	6884	6012	6890	8214	7596	0.956785	1.15872
TI4896S000102	GI:19075270;SPTREMBL:O74941	SPCC553.03, len:937, SIMILARITY:Pichia pastoris, PEX 1_PICPA, peroxisome biosynthesis protein pas1, (1157 aa), f asta scores: opt: 1005, E():0, (30.3% identity in 1161 aa)	5019	5698	5477	5766	5503	6044	5853	6363	1.07858	1.08609
TI4896S000103	GI:19075271;SWISS-PROT:O74940	SPCC553.02, len:700, SIMILARITY:Saccharomyces cerevisiae, YHN4_YEAST, hypothetical 80.7 kd protein in erg7-nmd2 intergenic region., (714 aa), fasta scores: opt: 2952, E():0, (60.4% identity in 705 aa)	18266	19221	19177	18448	19227	19132	13474	12966	1.02399	0.702726
TI4896S000104	GI:19075272;SPTREMBL:O74939	SPCC553.01c, len:>389, SIMILARITY:Saccharomyces cere visiae, YGR042W, YG1T_YEAST, hypothetical 31.0 kd protein, (271 aa), fasta scores: opt: 138, E():0.0033, (26.5% identity in 204 aa)	4010	3754	3701	3467	3655	3331	3997	3998	0.899396	1.11657
TI4896S000105	GI:19075273;SPTREMBL:O74951	SPCC736.02, len:286	2254	2357	2305	2363	2218	2189	2345	2255	0.956376	0.985824
TI4896S000106	GI:19075274;SPTREMBL:O74952	SPCC736.03c, len:429, potential transit peptide 1-23 aa, SIMILARITY:Saccharomyces cerevisiae, SYFM_YEAST, phenylalanyl-trna synthetase, mitochondrial precursor, (474 aa), fasta scores: opt: 769, E():0, (43.8% identity in 441 aa)	3686	3676	3771	3366	4282	3831	4942	4767	1.10193	1.36337
TI4896S000107	GI:19075275;SWISS-PROT:Q09174	SPCC736.04c, len:375	10681	10463	11543	9414	10466	10036	10158	11897	0.96953	1.07188
TI4896S000108	GI:19075276;REMTREMBL:CAA19269	SPCC736.05, len:220, May be a wtf pseudogene?, SIMILARITY:Schizosaccharomyces pombe, O74494, hypothetical wtfw protein., (262 aa), fasta scores: opt: 160, E():0.00084, (26.7% identity in 202 aa)	961	1112	917	1049	1292	1263	1498	1472	1.24011	1.51841
TI4896S000109	GI:19075277;SPTREMBL:O94242	SPCC736.06, len:611, predicted transit peptide 1-32 aa, SIMILARITY:Bacillus subtilis., SYD_BACSU, aspartyl-trna synthetase, (592 aa), fasta scores: opt: 1146, E():0, (35.1% identity in 612 aa)	2641	2733	3084	2896	2977	2923	3381	3571	1.09837	1.16469
TI4896S000110	GI:19075278;SPTREMBL:O74953	SPCC736.07c, len:699	4354	3960	4128	3706	4850	4233	4935	5270	1.09143	1.30876
TI4896S000111	GI:19075279;SPTREMBL:O74954	SPCC736.08, len:613, SIMILARITY:Drosophila melanogaster, RBJK_DROME, j kappa-recombination signal binding protein, (594 aa), fasta scores: opt: 406, E():1.4e-18, (25.5% identity in 455 aa)	5835	6195	6429	6574	7276	6931	7591	7240	1.18288	1.14103
TI4896S000112	GI:19075280;SPTREMBL:O74955	SPCC736.09c, len:231, SIMILARITY:Homo sapiens, TSNX_HUMAN, translin-associated protein x, (290 aa), fasta scores: opt: 252, E():6.6e-10, (32.2% identity in 242 aa)	2739	3295	2713	3260	2336	2675	2682	2863	0.832351	0.933397
TI4896S000113	GI:19075281;SPTREMBL:O74956	SPCC736.10c, len:152, predicted prenylation motif at C-term, SIMILARITY:Saccharomyces cerevisiae, YM33_YEAST, hypothetical 17.5 kd protein in imp1-hlj1 intergenic region., (155 aa), fasta scores: opt: 389, E():5.8e-21, (38.8% identity in 152 aa)	7036	6997	7419	6820	7850	7429	7879	7743	1.08872	1.09867
TI4896S000114	GI:19075282;SWISS-PROT:O74957	SPCC736.11, len:834, SIMILARITY:Homo sapiens, AAF00068, putative rna-binding protein q99., (857 aa), fasta scores: opt: 1481, E():0, (32.7% identity in 841 aa)	6391	6617	7186	7941	7557	7371	6117	6812	1.1482	0.854532
TI4896S000115	GI:19075283;SPTREMBL:O74958	SPCC736.12c, len:400	16731	16682	15266	15590	16723	15390	13934	14706	0.961037	0.928022
TI4896S000116	GI:19075284;SPTREMBL:O74959	SPCC736.13, len:339, SIMILARITY:Arabidopsis thaliana, O80924, putative ribotol dehydrogenase., (321 aa), fasta scores: opt: 507, E():1.3e-25, (34.4% identity in 291 aa)	10445	10574	10561	9980	9171	8881	7601	7523	0.858959	0.736766
TI4896S000117	GI:19075285;SPTREMBL:Q09933	SPCC736.14, len:882	9526	10505	9525	10568	10059	10907	10476	10404	1.04711	1.04216
TI4896S000118	GI:19075286;SPTREMBL:O74960	SPCC736.15, len:351, SIMILARITY:Saccharomyces cerevisiae, YG2J_YEAST, hypothetical 38.3 kd protein in rpl11b-pdc6 intergenic region., (339 aa), fasta scores: opt: 1121, E():0, (52.1% identity in 351 aa)	24234	23753	21666	21014	20829	18614	16568	18615	0.821572	0.825269
TI4896S000119	GI:19075287;SPTREMBL:O74961	SPCC736.16, len:>231	16309	14788	16115	13211	15530	13876	10345	12835	0.945282	0.806744
TI4896S000120	GI:19075288;SPTREMBL:O74505	SPCC594.02c, len:489, LOW SIMILARITY:Saccharomyces cerevisiae, YHC6_YEAST, hypothetical 30.7 kD protein in rim1-snf6 intergenic region ., (268 aa), fasta scores: opt: 220, E():2.8e-06, (31.8% identity in 132 aa)	22413	23833	25392	24139	22127	22489	25077	25977	0.965424	1.03187
TI4896S000121	GI:19075289;SPTREMBL:O74506	SPCC594.03, len:108	940	883	784	911	782	689	1099	855	0.806105	1.17016
TI4896S000122	GI:19075290;SPTREMBL:O74507	SPCC594.04c, len:338, SIMILARITY:Arabidopsis thaliana, O81042, f19d11.17 protein, (333 aa), fasta scores: opt: 250, E():2.5e-10, (27.0% identity in 319 aa)	5667	5570	5671	5793	5407	4934	5829	5939	0.919969	1.02653
TI4896S000123	GI:19075291;SPTREMBL:O74508	SPCC594.05c, len:424, SIMILARITY to N-term of:Saccharomyces cerevisiae, Q03012, lpi8p., (353 aa), fasta scores: opt: 261, E():4.2e-09, (39.8% identity in 133 aa)	2491	2844	2112	2507	2453	2779	2461	2438	0.980945	1.06886
TI4896S000124	GI:19075292;SPTREMBL:O74509	SPCC594.06c, len:341, predicted to contain coiled-coil region	3513	4124	3772	3694	3296	3745	4000	3216	0.923164	0.965523
TI4896S000125	GI:19075293;SPTREMBL:O74510	SPCC594.07c, len:255	11025	9991	10183	8988	9890	8836	8763	9477	0.890724	0.957479
TI4896S000126	GI:19075294;SWISS-PROT:O74433	SPCC1682.01, len:85, SIMILARITY:Saccharomyces cerevisiae, UCR9_YEAST, ubiquinol-cytochrome c reductase complex 7.3 kd protein, (65 aa), fasta scores: opt: 155, E():1e-05, (40.6% identity in 64 aa)	2724	3130	3521	3283	1813	2024	2638	2750	0.656105	0.793434
TI4896S000127	GI:19075295;SWISS-PROT:P30666	SPCC1682.02c, len:879	9247	8954	8658	8613	9264	8138	7934	7826	0.955353	0.912502
TI4896S000128	GI:19075296;SPTREMBL:O74434	SPCC1682.03c, len:626, SIMILARITY:Homo sapiens, O95815, dentin phosphoryn, (788 aa), fasta scores: opt: 252, E():1e-06, (25.3% identity in 399 aa)	1460	2006	1605	1791	1658	2048	1878	1822	1.07828	1.0937
TI4896S000129	GI:19075297;SPTREMBL:O74435	SPCC1682.04, len:176, SIMILARITY:Homo sapiens, CAT3_HUMAN, centrin 3., (167 aa), fasta scores: opt: 654, E():6e-31, (66.2% identity in 145 aa)	1915	1871	1967	2268	1974	1905	2081	1937	1.02449	0.956006
TI4896S000130	GI:19075298;SPTREMBL:O74436	SPCC1682.05c, len:597, SIMILARITY:Caenorhabditis elegans., Q20822, f55c5.8 protein., (622 aa), fasta scores: opt: 229, E():5.7e-07, (18.9% identity in 512 aa)	9467	10449	9106	11001	9414	9703	9267	10724	0.961504	0.996251
TI4896S000131	GI:19075299;SPTREMBL:O74437	SPCC1682.06, len:238, almost identical to SPBC18H10. 18c, SIMILARITY:Streptococcus pneumoniae., Q9X9B8, comd protein., (441 aa), fasta scores: opt: 119, E():0.98, (28.4% identity in 116 aa)	2362	2655	2558	2429	2033	2262	2760	2413	0.856344	1.03619
TI4896S000132	GI:19075300;SPTREMBL:O74995	SPCC1682.07, len:421	10182	10379	9293	9007	11138	11309	11497	10359	1.09175	1.19364
TI4896S000133	GI:19075301;SPTREMBL:O74438	SPCC1682.08c, len:703, SIMILARITY:Schizosaccharomyces pombe, YD15_SCHPO, putative regulatory protein c4g9.05., (581 aa), fasta scores: opt: 1009, E():0, (34.5% identity in 502 aa)	5084	5265	5989	5935	5014	5077	6753	6682	0.975262	1.12672
TI4896S000134	GI:19075302;SPTREMBL:O74439	SPCC1682.09c, len:300, SIMILARITY:Saccharomyces cerevisiae, SHM1_YEAST, putative mitochondrial carrier protein yhm1/shm1., (300 aa), fasta scores: opt: 1393, E():0, (72.3% identity in 292 aa)	3597	3973	4069	3440	3659	3622	3614	3416	0.964445	0.940601
TI4896S000135	GI:19075303;SPTREMBL:O74440	SPCC1682.10, len:324, SIMILARITY:Trichoderma reesei, O13386, proteasome regulatory subunit 12., (342 aa), fasta scores: opt: 1298, E():0, (62.1% identity in 322 aa)	24232	24535	24203	23963	25859	24078	16545	17214	1.02426	0.700975
TI4896S000136	GI:19075304;SPTREMBL:O74441	SPCC1682.11c, len:574	6147	5888	6296	6048	6197	5228	5448	5406	0.948021	0.87958
TI4896S000137	GI:19075305;SPTREMBL:O74442	SPCC1682.12c, len:457, SIMILARITY:Arabidopsis thaliana, O81780, hypothetical 70.8 kd protein., (631 aa), fasta scores: opt: 803, E():0, (39.6% identity in 359 aa)	12892	12509	12149	12366	11663	11270	9708	11450	0.90281	0.862502
TI4896S000138	GI:19075306;SPTREMBL:O74443	SPCC1682.13, len:272, SIMILARITY:Schizosaccharomyces pombe, YDZC_SCHPO, hypothetical 33.9 kd protein c14c4.12c in chromosome i., (297 aa), fasta scores: opt: 790, E():0, (48.6% identity in 276 aa)	6762	6474	7876	7735	7941	7320	7281	6636	1.15252	0.891186
TI4896S000139	GI:19075307;SPTREMBL:O42699	SPCC1682.14, len:193	27678	26574	26594	31084	28200	25874	31305	28246	0.996259	1.04292
TI4896S000140	GI:19075308;SPTREMBL:O74444	SPCC1682.15, len:749	9291	8969	8084	8676	8401	7513	7905	8840	0.870936	0.99838
TI4896S000141	GI:19075309;SPTREMBL:O74445	SPCC1682.16, len:249, SIMILARITY:Homo sapiens, PRSX_HUMAN, 26s protease regulatory subunit s10b, (389 aa), fasta scores: opt: 1234, E():0, (74.4% identity in 246 aa)	11466	11736	13347	10627	13787	12308	10911	10544	1.12558	0.904838
TI4896S000142	GI:19075310;SPTREMBL:Q9UUN5	SPCC306.02c, len:171, SIMILARITY:, E328824, , (176 aa), fasta scores: opt: 445, E():4.1e-24, (42.4% identity in 170 aa)	15791	16395	16020	15567	15489	13181	11651	11940	0.89242	0.747143
TI4896S000143	GI:19075311;SWISS-PROT:Q9Y7R3	SPCC306.03c, len:742, SIMILARITY:Arabidopsis thaliana, O80896, putative condensin protein., (704 aa), fasta scores: opt: 525, E():8.4e-25, (28.5% identity in 738 aa)	4664	4590	4720	4748	4529	4382	5214	5179	0.962869	1.09772
TI4896S000144	GI:19075312;SPTREMBL:Q9Y7R4	SPCC306.04c, len:920, SIMILARITY:Saccharomyces cerevisiae, SET1_YEAST, set1 protein., (1080 aa), fasta scores: opt: 963, E():0, (28.6% identity in 921 aa)	5790	6354	5669	6076	6490	6490	7336	7467	1.07115	1.26149
TI4896S000145	GI:19075313;SPTREMBL:Q9Y7R5	SPCC306.05c, len:281, SIMILARITY:Homo sapiens, O15503, insulin induced protein 1., (277 aa), fasta scores: opt: 245, E():1.6e-09, (28.6% identity in 185 aa)	5944	5891	6623	5655	6220	4964	5537	6490	0.944537	0.991841
TI4896S000146	GI:19075314;SPTREMBL:Q9Y7R6	SPCC306.06c, len:311, SIMILARITY:Saccharomyces cerevisiae, YHQ1_YEAST, hypothetical 39.1 kd protein in hxt5-nrk1 intergenic regionprecursor., (335 aa), fasta scores: opt: 141, E():0.028, (26.1% identity in 199 aa)	10217	12021	11852	11874	11384	12490	14555	13582	1.07662	1.18595
TI4896S000147	GI:19075315;SPTREMBL:Q9Y7R7	SPCC306.07c, len:284, SIMILARITY:Homo sapiens, O76021, pbk1 protein., (516 aa), fasta scores: opt: 336, E():3.8e-15, (30.4% identity in 280 aa)	3124	2856	3224	2981	2899	2611	2862	2678	0.921096	0.893037
TI4896S000148	GI:19075316;SPTREMBL:Q9Y7R8	SPCC306.08c, len:341, SIMILARITY:Saccharomyces cerevisiae, MDHM_YEAST, malate dehydrogenase, mitochondrial precursor, (334 aa), fasta scores: opt: 1262, E():0, (59.8% identity in 331 aa)	16390	17620	16140	17640	15544	16392	16427	15604	0.939345	0.951181
TI4896S000149	GI:19075317;SWISS-PROT:P36621	SPCC306.09c, len:551	16151	14627	15205	14545	17700	15432	15684	16497	1.07547	1.08285
TI4896S000150		SPCC306.10, PSEUDOGENE, SIMILARITY:Schizosaccharomyces pombe, O74474, hypothetical wtf3 protein., (329 aa), fasta scores: opt: 1402, E():0, (66.9% identity in 329 aa)	860	1072	790	896	772	928	1005	962	0.881673	1.17291
TI4896S000151	GI:19075318;SPTREMBL:Q9Y7R9	SPCC306.11, len:283	21985	22001	21099	20515	18183	17441	13573	16856	0.8099	0.732472
TI4896S000152	GI:19075319;SPTREMBL:P87244	SPCC4G3.19, unknown, len:759aa	2000	2257	1993	2349	2372	2472	3037	2653	1.14063	1.32663
TI4896S000153	GI:19075320;SPTREMBL:P87243	SPCC4G3.18, unknown, len:828aa	8577	7446	7396	7183	8172	6920	8462	8827	0.941069	1.1865
TI4896S000154	GI:19075321;SPTREMBL:P87242	SPCC4G3.17, unknown, len:198aa, similar eg. to YGL10 1W, YGK1_YEAST, P53144, hypothetical protein, (215aa), fast a scores, opt:579, E():3.6e-31, (47.6% identity in 185 aa o verlap), also similar eg. to YGL102C, YB92_YEAST, P38331, h ypothetical 27.6 kd protein, (238aa), fasta scores, opt:565 , E():3.2e-30, (46.3% identity in 188 aa overlap)	13330	14267	10853	10444	12270	12401	8279	9976	0.894844	0.85901
TI4896S000155	GI:19075322;SPTREMBL:P87241	SPCC4G3.16, unknown, len:405aa, similar eg. to the c terminal region of RIB2_YEAST, Q12362, drap deaminase, (59 1aa), fasta scores, opt:397, E():1.2e-19, (44.0% identity i n 150 aa overlap)	3447	2621	3415	2468	3689	2550	3387	2896	1.02156	1.08261
TI4896S000156	GI:19075323;SPTREMBL:P87240	SPCC4G3.15c, probable negative regulator of transcri ption, len:176aa, similar eg. to NOT2_YEAST, P06100, genera l negative regulator, (191aa), fasta scores, opt:320, E():9 .6e-16, (36.4% identity in 187 aa overlap)	13636	12787	14682	14721	14648	13114	10298	10490	1.04989	0.706995
TI4896S000157	GI:19075324;SPTREMBL:P87239	SPCC4G3.14, probable mdj1 protein precursor, len:528 aa, similar eg. to YFL016C, MDJ1_YEAST, P35191, mdj1 protei n precursor, (511aa), fasta scores, opt:430, E():6.4e-18, ( 33.8% identity in 520 aa overlap), contains PS00636 Nt-dnaJ domain signature	12870	14940	14839	15666	13351	15346	12316	13330	1.03227	0.840431
TI4896S000158	GI:19075325;SPTREMBL:P87238	SPCC4G3.13c, unknown; serine rich, len:215aa	5173	5337	5232	4914	6165	6071	7144	7111	1.16465	1.40627
TI4896S000159	GI:19075326;SPTREMBL:P87237	SPCC4G3.12c, unknown; serine rich; possible c termin al zinc finger, len:821aa	3254	3400	3332	2579	3507	3487	4260	4602	1.05167	1.53146
TI4896S000160	GI:19075327;SPTREMBL:P87236	SPCC4G3.11, unknown, len:316aa	6993	6381	6950	5596	7369	6407	8476	7503	1.02892	1.28017
TI4896S000161	GI:19075328;SPTREMBL:P87235	SPCC4G3.10c, putative dna repair protein, len:686aa, similar eg. to RAD4_YEAST, P14736, dna repair protein rad4 , (754aa), fasta scores, opt:559, E():7.9e-27, (27.3% ident ity in 697 aa overlap)	3931	4169	3707	4068	3590	3504	3329	3269	0.876871	0.85081
TI4896S000162	GI:19075329;SPTREMBL:P87234	SPCC4G3.09c, unknown, len:635aa, some similarity eg. to YNL293W, YN33_YEAST, P48566, hypothetical 73.0 kd prote in, (633aa), fasta scores, opt:716, E():0, (43.1% identity in 420 aa overlap)	10755	11372	10474	11664	10836	10974	10615	9652	0.986267	0.920483
TI4896S000163	GI:19075330;SPTREMBL:Q12706	SPCC4G3.08, psk1; putative serine/threonine protein kinase, len:436aa, identical to Q12706, (436aa), contains P S00108 Serine/Threonine protein kinases active-site signatu re	9412	9132	8859	9760	8218	7241	7450	7583	0.833033	0.80895
TI4896S000164	GI:19075331;SPTREMBL:P87233	SPCC4G3.07c, unknown, len:461aa, similar eg. to YAJ8 _SCHPO, Q09908, hypothetical 60.7 kd protein c30d11.08C, (5 38aa), fasta scores, opt:582, E():3.8e-29, (28.8% identity in 473 aa overlap)	4766	4933	4560	4823	5012	5110	6208	5541	1.04375	1.25514
TI4896S000165	GI:19075332;SPTREMBL:P87232	SPCC4G3.06c, unknown, len:144aa, similar eg. to RM04 _YEAST, P36517, mitochondrial 60s ribosomal protein, (319aa ),opt:289, E():2.4e-13, (38.8% identity in 121 aa overlap)	5949	5814	5774	6011	6478	6269	7058	6022	1.08359	1.1121
TI4896S000166	GI:19075333;SPTREMBL:P87231	SPCC4G3.05c, unknown, len:572aa, similar eg. to yeas t Q04149, D9509.6P, (632aa), fasta scores, opt:674, E():0, (28.7% identity in 600 aa overlap)	3912	4123	3890	4285	3790	3649	4989	4260	0.926925	1.13834
TI4896S000167	GI:19075334;SPTREMBL:P87230	SPCC4G3.04c, putative ubiquinone biosynthesis methyl transferase, len:305aa, similar eg. to YML110C, YMLO_YEAST, P49017, ubiquinone biosynthesis, (307aa), fasta scores, op t:914, E():0, (53.3% identity in 272 aa overlap)	5970	6120	6180	6073	6337	6150	6911	6707	1.03319	1.11134
TI4896S000168	GI:19075335;SPTREMBL:P87229	SPCC4G3.03, unknown, len:347aa	2142	2122	1994	1883	1675	1631	1395	1874	0.775297	0.84741
TI4896S000169	GI:19075336;SWISS-PROT:P49776	SPCC4G3.02, aph1; bis(5'-nucleosyl)-tetraphosphatase , len:182aa, identical to APH1_SCHPO, P49776, bis(5'-nucleo syl)-tetraphosphatase, (181aa), also similar eg. to YDR305C , YD15_YEAST, P49775, hypothetical 24.8 kd hit-like protein , (217aa),opt:384, E():1.2e-17, (40.3% identity in 196 aa o verlap)	4743	4746	5035	5101	5075	4797	5972	6428	1.04037	1.22312
TI4896S000170	GI:19075337;SWISS-PROT:P87228	SPCC4G3.01, putative d-3-phosphoglycerate dehydrogen ase, len:466aa, similar eg. to YIL074W, SERY_YEAST, P40510, putative d-3-phosphoglycerate dehydrogenase, (469aa), fast a scores, opt:1959, E():0, (64.8% identity in 460 aa overla p), also similar to YER081W, SERX_YEAST, P40054, (469aa), f asta scores, opt:1921, E():0, (63.9% identity in 457 aa ove rlap), contains PS00065 D-isomer specific 2-hyd…	31539	28496	27418	25644	31756	25681	22425	23545	0.954047	0.868021
TI4896S000171	GI:19075338;SPTREMBL:O59797	SPCC364.06, len:393, SIMILARITY:Schizosaccharomyces pombe, P78920, nucleosome assembly protein, (379 aa), fasta scores: opt: 740, E():0, (43.8% identity in 386 aa)	15912	15405	15318	16149	17081	14927	14658	14538	1.02122	0.928577
TI4896S000172	GI:19075339;SPTREMBL:O59796	SPCC364.05, len:910, SIMILARITY:Saccharomyces cerevisiae, VPS3_YEAST, vacuolar protein sorting-associated protein vps3., (1011 aa), fasta scores: opt: 218, E():2e-06, (20.1% identity in 942 aa)	1466	2058	1617	1922	1713	2234	1706	1952	1.127	1.03532
TI4896S000173	GI:19075340;SPTREMBL:O59795	SPCC364.04c, len:633, SIMILARITY:Saccharomyces cerevisiae, YKR9_YEAST, hypothetical 77.5 kd protein, (679 aa), fasta scores: opt: 539, E():1.9e-20, (29.3% identity in 645 aa)	4954	5016	4908	5344	6051	6049	5483	5176	1.21369	1.04286
TI4896S000174	GI:19075341;SWISS-PROT:O59794	SPCC364.03, len:187	21084	22647	24052	22621	22596	22539	22195	20548	1.03347	0.915576
TI4896S000175	GI:19075342;SPTREMBL:O59793	SPCC364.02c, len:384, SIMILARITY:Drosophila melanogaster, O44424, es2 protein, (414 aa), fasta scores: opt: 151, E():0.1, (23.2% identity in 349 aa)	3926	3958	4411	3787	4696	4322	4834	5117	1.14405	1.22355
TI4896S000176	GI:19075343;SPTREMBL:O59792	splicing may be incorrect; non-consensus branch - may use internal Met @ posn. 1166 SPCC364.01, len:320	2177	2290	2382	2260	1948	1777	2626	2549	0.835396	1.11516
TI4896S000177	GI:19075344;SPTREMBL:O74564	SPCC970.11c, len:333, this sequence has homologues in many other cosmids including c1906, c1739, c622, c285, c576,c553, c1577, c306, c2E12, c162; the translation contains 3 repeats, consensus 'KVTAVFLAQCV' which has 6 copies in the translation of the related cDNA fragment sequences are usually bordered by tf2 type LTRs, which has lead us to speculate that these regions may be duplicated by the re…	3313	4072	3710	3221	3248	3372	3089	3994	0.904237	1.0363
TI4896S000178	GI:19075345;SPTREMBL:O74563	SPCC970.10c, len:680, predicted to contain coiled-coil regions, SIMILARITY:Schizosaccharomyces pombe, O74924, hypothetical zinc-finger protein., (692 aa), fasta scores: opt: 355, E():8.2e-12, (21.9% identity in 707 aa)	4190	4756	4526	4279	5082	5423	4922	5653	1.17657	1.2043
TI4896S000179	GI:19075346;SPTREMBL:O74562	SPCC970.09, len:1088	3648	4566	3261	4794	4014	4939	5755	5356	1.09101	1.44101
TI4896S000180	GI:19075347;SPTREMBL:O74561	SPCC970.08, len:967, SIMILARITY:Saccharomyces cerevi siae, ydr017c, Q12494, potential b-zip transcription factor , (1050 aa), fasta scores: opt: 328, E():0, (28.4% identity in 1011 aa)	14958	12976	13514	12937	14321	11774	10069	11071	0.932391	0.800421
TI4896S000181	GI:19075348;SPTREMBL:O74560	SPCC970.07c, len:636	1003	879	1063	784	1163	920	1049	872	1.10308	1.04954
TI4896S000182	GI:19075349;SWISS-PROT:O74559	SPCC970.06, len:302, SIMILARITY:Saccharomyces cerevisiae, YG5Y_YEAST, hypothetical 35.0 kd protein in bgl2-zuo1 intergenic region., (310 aa), fasta scores: opt: 653, E():0, (36.3% identity in 322 aa)	11971	14164	11408	12046	12409	13409	12317	12954	0.991642	1.07753
TI4896S000183	GI:19075350;SWISS-PROT:Q92365	SPCC970.05, len:99	16614	16293	16622	15928	17622	16811	14421	17641	1.04623	0.987566
TI4896S000184	GI:19075351;SPTREMBL:O74558	SPCC970.04c, len:244, SIMILARITY:Saccharomyces cerevisiae, MOB2_YEAST, mob2 protein, (259 aa), fasta scores: opt: 803, E():0, (50.2% identity in 247 aa)	7649	6877	7696	7293	7765	6114	5878	6525	0.952108	0.829233
TI4896S000185	GI:19075352;SPTREMBL:O74557	SPCC970.03, len:301, SIMILARITY:Saccharomyces cerevi siae, NC5R_YEAST, putative nadh-cytochrome b5 reductase, (3 22 aa), fasta scores: opt: 877, E():0, (49.1% identity in 2 73 aa) SPCC970.03, len:301, SIMILARITY:Mortierella alpina., BAA85586, nadh-cytochrome b5 reductase., (298 aa), fasta scores: opt: 937, E():0, (49.1% identity in 285 aa)	15913	14907	16971	17039	17818	16545	15021	15672	1.1148	0.902435
TI4896S000186	GI:19075353;SPTREMBL:O74556	SPCC970.02, len:442, SIMILARITY:Saccharomyces cerevisiae, YKE6_YEAST, hypothetical 49.6 kd protein in elm1-pri2 intergenic region., (449 aa), fasta scores: opt: 1450, E():0, (49.9% identity in 423 aa)	1660	2303	1925	2311	2041	2747	3979	4219	1.21116	1.94631
TI4896S000187	GI:19075354;SWISS-PROT:Q9P802	SPCC970.12, len:113, NOTE: May not be coding; may fortuitously occur in rad16 3' UTR, SIMILARITY:Homo sapiens, O43482, opa-interacting protein oip5, (231 aa), fasta scores: opt: 122, E():0.051, (30.7% identity in 101 aa)	764	856	794	846	977	996	1516	1598	1.22117	1.8991
TI4896S000188	GI:19075355;SWISS-PROT:P36617	SPCC970.01, len:892	3859	4026	3778	3451	4681	4341	5403	5536	1.14562	1.51715
TI4896S000189	GI:19075356;SPTREMBL:Q9P7C7	SPCC10H11.01, len:1015, SIMILARITY:Rattus norvegicus, Q62780, rna helicase., (1032 aa), fasta scores: opt: 2117, E():0, (41.7% identity in 1073 aa)	7941	8444	8855	8290	8359	8792	9219	8903	1.04693	1.05753
TI4896S000190	GI:19075357;SPTREMBL:Q9P7C6	SPCC10H11.02, len:209, SIMILARITY:Homo sapiens, BAA91724, cdna flj10634 fis, clone nt2rp2005654, weakly similarto cysteine string protein., (304 aa), fasta scores: opt: 376, E():3.3e-13, (34.5% identity in 203 aa)	1246	1197	1401	1121	1532	1331	1817	1747	1.17074	1.42768
TI4896S000191	GI:19075358;SPTREMBL:Q9USH2	SPCP31B10.02, len:143	5153	5289	5254	5659	5346	4770	6109	5599	0.969663	1.07607
TI4896S000192	GI:19075359;SPTREMBL:Q9USH1	SPCP31B10.03c, len:139, SIMILARITY:Caenorhabditis elegans., P91869, f32h2.2 protein., (163 aa), fasta scores: opt: 359, E():4.5e-18, (38.7% identity in 137 aa)	2807	2681	2804	2752	3022	2713	4196	3290	1.04427	1.34596
TI4896S000193	GI:19075360;SPTREMBL:Q9USH0	SPCP31B10.04, len:287	11849	11767	10862	11455	11774	11303	10144	11592	0.977119	0.972929
TI4896S000194	GI:19075361;SPTREMBL:Q9USG9	SPCP31B10.05, len:536, SIMILARITY: low to YB73_YEAST, HYPOTHETICAL 62.3 KD PROTEIN, (544 aa), fasta scores, opt:178, E(): 0.00017, (24.8% identity in 464 aa overlap)	1459	1559	1587	1712	1824	1896	2229	2679	1.23317	1.48469
TI4896S000195	GI:19075362;SPTREMBL:Q9USG8	SPCP31B10.06, len:1188 SIMILARITY: YMH2_YEAST HYPOTHETICAL 171.1 KD PROTEIN, (1545 aa), fasta scores, opt:223, E(): 5.7e-06, (19.1% identity in 913 aa overlap)	3513	3947	3351	3623	3933	3953	5560	5071	1.06054	1.52944
TI4896S000196	GI:19075363;SWISS-PROT:O14460	SPCP31B10.07, len:842	43014	38401	45892	44292	46099	39803	32190	30014	1.05412	0.689534
TI4896S000197	GI:19075364;SWISS-PROT:Q9USG6	SPCP31B10.08c, len:108	29126	29008	28850	29188	26865	26691	25055	24201	0.921249	0.8488
TI4896S000198	GI:19075365;SWISS-PROT:O14065	SPCP31B10.09, len:1429, SIMILARITY:Schizosaccharomyces pombe, CAB52146, putative c2 domain family protein., (1225 aa), fasta scores: opt: 1131, E():0, (27.2% identity in 1241 aa)	11600	11308	12223	10888	11254	10804	10655	9122	0.962801	0.85476
TI4896S000199	GI:19075367;SWISS-PROT:O14064	SPCC962.02c, len:997aa	4460	4163	4513	3789	4943	4481	4962	5030	1.09234	1.21351
TI4896S000200	GI:19075366;SPTREMBL:Q9USG4	SPCP31B10.10c, len:66	2843	2902	2750	2951	3012	2566	4269	4184	0.971831	1.48509
TI4896S000201	GI:19075368;SWISS-PROT:O14063	SPCC962.03c, len:542aa	9062	9121	8864	8215	9225	8424	8095	8344	0.970785	0.964474
TI4896S000202	GI:19075369;SWISS-PROT:O14062	SPCC962.04, len:145aa	26682	27277	26908	25102	26082	26154	25329	24454	0.968171	0.957752
TI4896S000203	GI:19075370;SWISS-PROT:O14061	SPCC962.05, len:536aa	2140	2373	2395	2198	2402	2555	3459	3168	1.09956	1.44278
TI4896S000204	GI:19075371;SPTREMBL:O74555	SPCC962.06c, len:587aa, similarity: H. sapiens, Q927 45, Mammalian splicing factor SF1, (639aa), fasta scores, o pt:1053, E():1.3e-30, (36.8% identity in 532 aa overlap)	22216	22540	20298	22204	21127	21052	17418	14837	0.942483	0.763164
TI4896S000205	GI:19075372;SWISS-PROT:O14059	SPCC1672.01, len:306aa, similarity: yeast, YFR025C, HIS9_YEAST, histidinol-phosphatase, (335aa), fasta scores, opt:306, E():0, (33.3% identity in 330 aa overlap)	3361	3369	3804	3196	3035	3011	3669	3595	0.898371	1.04468
TI4896S000206	GI:19075373;SWISS-PROT:P40847	SPCC1672.02c, len:254aa	15160	16791	15497	17467	13958	14897	11345	14893	0.903957	0.792357
TI4896S000207	GI:19075374;SWISS-PROT:O14057	SPCC1672.03c, len:527aa, similarity: YDL238C, YD3C_Y EAST, hypothetical 55.2 kd protein, (489aa), fasta scores, opt:1131, E():0, (43.6% identity in 473 aa overlap)	6540	6573	6638	6954	7011	6986	8143	8097	1.06743	1.19555
TI4896S000208	GI:19075375;SWISS-PROT:O14056	SPCC1672.04c, len:101aa	649	614	569	651	615	578	850	664	0.94449	1.25691
TI4896S000209	GI:19075376;SWISS-PROT:O14055	SPCC1672.05c, len:401aa	17345	17978	18100	18339	17869	16770	18428	16006	0.981509	0.945453
TI4896S000210	GI:19075377;SPTREMBL:O74429	SPCC1672.06c, unknown, len:920aa, similarity: S. cer evisiae, YLR410w, Q06685, chromosome xii cosmid 9931.7, (11 46aa), fasta scores, opt:2648, E():0, (52.5% identity in 96 2 aa overlap)	6690	8108	7558	8538	7756	8206	7095	7698	1.08571	0.920178
TI4896S000211	GI:19075378;SWISS-PROT:O14053	SPCC1672.07, len:902aa, similarity: S. cerevisiae, Y LR409C, Q06078, similar to transcriptional repressor protei n, (939aa), fasta scores, opt:1395, E():0, (40.3% identity in 950 aa overlap)	14064	14972	15776	14832	14819	14841	12628	10416	1.02247	0.751361
TI4896S000212	GI:19075379;SPTREMBL:P79011	SPCC1672.08c, len:285aa	5736	6640	5721	6029	6450	7293	8824	8175	1.11141	1.44917
TI4896S000213	GI:19075380;SPTREMBL:O74430	SPCC1672.09, len:467aa, similarity: S.cerevisiae, YK L140W, TGL1_YEAST, triglyceride lipase-cholesterol esterase , (548aa), fasta scores, opt:1176, E():0, (44.6% identity i n 435 aa overlap)	9139	9528	8752	9225	8111	8221	7928	8279	0.87517	0.901651
TI4896S000214	GI:19075381;SPTREMBL:O94244	SPCC1672.10, len:430aa, similar eg. to , G3309245, r etinoblastoma a associated protein, (425aa), fasta scores, opt:1438, E():0, (52.2% identity in 414 aa overlap), also s imilar eg. to , RB48_HUMAN, , chromatin assembly factor 1 p 48 subunit ca (, (425aa), fasta scores, opt:1436, E():0, (5 3.1% identity in 401 aa overlap)	6996	7877	7334	7587	7602	8091	7775	6695	1.05689	0.971281
TI4896S000215	GI:19075382;SWISS-PROT:O74431	SPCC1672.11c, len:1315aa, similarity:. S. cerevisiae , YOR291W, ATC9_YEAST, probable calcium-transporting atpase , (1472aa), fasta scores, opt:2767, E():0, (45.6% identity in 1343 aa overlap)	13123	12456	12188	12505	13084	11758	11188	12162	0.970495	0.945262
TI4896S000216	GI:19075383;SPTREMBL:O74432	SPCC1672.12c, len:303aa, similarity: S. cerevisiae, YOR164C, Q12125, hypothetical protein, (312aa), fasta score s, opt:447, E():8.3e-21, (29.8% identity in 295 aa overlap)	5188	5372	4821	5475	5875	5801	7308	7573	1.10614	1.44953
TI4896S000217	GI:19075384;SPTREMBL:O75006	SPCC1672.13, len:785aa, similarity: R. norvegicus, O 54923, rsec15, (822aa), fasta scores, opt:642, E():7.1e-28, (23.7% identity in 796 aa overlap)	4346	4855	4817	4858	5102	5373	5942	6035	1.14032	1.23791
TI4896S000218	GI:19075385;SPTREMBL:O74830	SPCC1183.02, len:220, SIMILARITY: to the N terminal part of Schizosaccharomyces pombe, EF1G_SCHPO, elongation f actor 1-gamma, (409 aa), fasta scores: opt: 432, E():4.3e-2 7, (35.9% identity in 223 aa)	5423	5414	5886	5901	5526	4850	6573	5881	0.957409	1.05666
TI4896S000219	GI:19075386;SWISS-PROT:O74831	SPCC1183.03c, len:158, SIMILARITY:Saccharomyces cere visiae, ydl120w, Q07540, regulates mitochondrial iron accum ulation, (174 aa), fasta scores: opt: 271, E():2.2e-17, (44 .7% identity in 103 aa)	1943	1872	2074	2078	2479	2325	3354	3544	1.25892	1.66133
TI4896S000220	GI:19075387;SPTREMBL:O74832	SPCC1183.04c, len:524, SIMILARITY:Saccharomyces cere visiae, YOR017W, PT27_YEAST, mitochondrial translation syst em component pet127, (800 aa), fasta scores: opt: 418, E(): 0, (39.4% identity in 322 aa)	629	762	754	797	788	879	1194	1011	1.20316	1.42603
TI4896S000221	GI:19075388;SPTREMBL:O74833	SPCC1183.05c, len:923, C term may be incorrectly pre dicted., SIMILARITY:Homo sapiens, DNL4_HUMAN, dna ligase iv , (844 aa), fasta scores: opt: 977, E():0, (32.0% identity in 694 aa)	2832	2800	2789	2515	2988	2871	3453	3793	1.04022	1.37311
TI4896S000222	GI:19075389;SWISS-PROT:O74834	SPCC1183.06, len:322, SIMILARITY:Saccharomyces cerev isiae, UNG_YEAST, uracil-dna glycosylase precursor, (359 aa ), fasta scores: opt: 741, E():0, (47.2% identity in 320 aa )	4389	4895	4385	5502	4680	5215	5560	5303	1.06584	1.1159
TI4896S000223	GI:19075390;SPTREMBL:O74835	SPCC1183.07, len:1690, SIMILARITY:Saccharomyces cere visiae, RRP5_YEAST, rrna biogenesis protein rrp5, (1729 aa) , fasta scores: opt: 2863, E():0, (34.7% identity in 1764 a a)	13843	15190	14741	14529	13083	13797	11099	11160	0.926697	0.760526
TI4896S000224	GI:19075391;SWISS-PROT:O74836	SPCC1183.08c, len:216	26496	25753	27924	31834	28100	26859	26562	21992	1.05174	0.821029
TI4896S000225	GI:19075392;SWISS-PROT:O74837	SPCC1183.09c, len:105, SIMILARITY:Saccharomyces cere visiae, YDL123W, YD23_YEAST, hypothetical protein, (140 aa) , fasta scores: opt: 175, E():7.5e-06, (47.4% identity in 5 7 aa)	8042	8140	7476	7287	6564	6603	7589	8864	0.813697	1.11576
TI4896S000226	GI:19075393;SPTREMBL:O74838	SPCC1183.10, len:258	794	818	933	777	775	788	1244	1002	0.969698	1.31145
TI4896S000227	GI:19075394;SPTREMBL:O74839	SPCC1183.11, len:1011, SIMILARITY:Schizosaccharomyce s pombe, O14050, serine/threonine protein kinase., (840 aa) , fasta scores: opt: 667, E():0, (26.9% identity in 788 aa)	8529	8321	8491	8095	7274	6443	7009	7666	0.81358	0.886233
TI4896S000228	GI:19075395;SPTREMBL:O74870	SPCC31H12.02c, len:306, SIMILARITY:Saccharomyces cer evisiae, YBR054W, YRO2_YEAST, yro2 protein, (344 aa), fasta scores: opt: 321, E():6.9e-17, (28.8% identity in 240 aa)	2274	2650	2083	2354	1215	1376	1987	1872	0.526773	0.874577
TI4896S000229	GI:19075396;SPTREMBL:O74871	SPCC31H12.03c, len:245, SIMILARITY:Saccharomyces cer evisiae, YEP3_YEAST, HYPOTHETICAL PROTEIN, (218 aa), fasta scores, opt:198, E(): 1.8e-07,(27.0% identity in 226 aa ove rlap)	9693	11088	9404	10803	10422	11557	10339	11197	1.05875	1.06795
TI4896S000230	GI:19075397;SWISS-PROT:O75000	SPCC31H12.04c, len:161	28563	28361	27535	27189	29582	26774	27980	27138	0.989859	1.00714
TI4896S000231	GI:19075398;SWISS-PROT:P23880	SPCC31H12.05c, len:322	9071	9850	8691	9257	9257	9925	10037	10715	1.01406	1.15619
TI4896S000232	GI:19075399;SPTREMBL:O74872	SPCC31H12.06, len:468	2258	2656	2023	2462	2085	2404	2425	2386	0.914252	1.08392
TI4896S000233	GI:19075400;SPTREMBL:O74873	SPCC31H12.07, len:759, SIMILARITY:Homo sapiens, S23B _HUMAN, protein transport protein sec23 homolog isoform b., (767 aa), fasta scores: opt: 2947, E():0, (57.7% identity in 761 aa)	9464	9454	10100	9232	10298	10080	11778	12291	1.07717	1.24874
TI4896S000234	GI:19075401;SPTREMBL:O74874	SPCC31H12.08c, len:690, SIMILARITY:Saccharomyces cer evisiae, YAL021C, CCR4_YEAST, glucose-repressible alcohol dehydrogenase transcriptional effector(carbon catabolite repressor protein 4), (837 aa), fasta scores: opt: 944, E():0, (36.5	9506	9201	9828	9395	9022	8348	7881	8619	0.928189	0.859648
TI4896S000235	GI:19075402;SPTREMBL:O13282	SPCC5E4.03c, len:643	7767	7059	9016	7974	8666	7867	9290	8350	1.1151	1.03877
TI4896S000236	GI:19075403;SWISS-PROT:P18296	SPCC5E4.04, len:1828	4831	4632	4998	4169	5827	5112	6122	5851	1.1549	1.31417
TI4896S000237	GI:19075404;SPTREMBL:O94305	SPCC5E4.05c, len:378, SIMILARITY:Saccharomyces cerevisiae, YKJ4_YEAST, hypothetical 35.5 kd protein in cwp1-mbr1 intergenic region., (313 aa), fasta scores: opt: 459, E():7.8e-19, (31.2% identity in 269 aa)	9643	8041	10876	7483	12339	9681	9460	9998	1.24177	1.10295
TI4896S000238	GI:19075405;SPTREMBL:Q9P7Z6	SPCC5E4.10c, len:101	2559	2886	2460	2969	2717	2995	3595	3891	1.04976	1.38596
TI4896S000239	GI:19075406;SWISS-PROT:P53692	SPCC5E4.06, len:1140	7304	7029	6941	7499	8096	7589	8166	8403	1.09405	1.14852
TI4896S000240	GI:19075407;SWISS-PROT:P36585	SPCC5E4.07, len:148	27838	31361	28233	30612	28004	30685	22620	23379	0.992204	0.782455
TI4896S000241	GI:19075408;SPTREMBL:O94306	SPCC5E4.08, len:184	1752	1984	1921	2038	2243	2262	3532	3918	1.21019	1.88055
TI4896S000242	GI:19075409;SPTREMBL:O74446	SPCC5E4.09, len:191; entirely contained in c16C4, SIMILARITY:Saccharomyces cerevisiae, Q03441, YDL001W, hypothetical 49.9 kd protein., (430 aa), fasta scores: opt: 340, E():1.9e-16, (40.7% identity in 189 aa)	6110	6148	7221	5959	6225	6165	6955	7257	1.01079	1.09049
TI4896S000243	GI:19075410;SPTREMBL:O74446	SPCC16C4.01, len:446, SIMILARITY:Saccharomyces cerev isiae, Q03441, hypothetical 49.9 kd protein., (430 aa), fas ta scores: opt: 995, E():0, (54.8% identity in 376 aa)	8096	8063	8840	8071	8464	8117	8116	8248	1.02608	0.970015
TI4896S000244	GI:19075411;SPTREMBL:Q9P7Z9	SPCC16C4.20c, len:77	3843	3205	4559	3079	4580	3726	6504	6389	1.17717	1.75083
TI4896S000245	GI:19075412;SPTREMBL:O74447	SPCC16C4.02c, len:548	7558	7113	7379	6794	5287	4791	5012	5376	0.68654	0.735256
TI4896S000246	GI:19075413;SPTREMBL:O74448	SPCC16C4.03, len:175, SIMILARITY:Emericella nidulans , O42735, peptidyl-prolyl cis/trans isomerase., (176 aa), f asta scores: opt: 666, E():0, (57.5% identity in 174 aa)	3774	4057	3955	4064	4132	4267	6075	6706	1.07331	1.59306
TI4896S000247	GI:19075414;SPTREMBL:O74449	SPCC16C4.04, len:266	646	685	723	745	760	781	773	992	1.15831	1.20035
TI4896S000248	GI:19075415;SPTREMBL:O74450	SPCC16C4.05, len:201	1297	1233	1529	1415	1636	1441	2451	2729	1.21503	1.76582
TI4896S000249	GI:19075416;SPTREMBL:O74451	SPCC16C4.06c, len:338, SIMILARITY: Schizosaccharomyces pombe, CAB61835, pseudouridylate synthase lps1, SPCC126, (534 aa), fasta scores: opt: 463, E():2.2e-24, (29.4% identity in 445 aa)	4979	4940	5078	4558	5352	5258	5889	6295	1.06964	1.2704
TI4896S000250	GI:19075417;SPTREMBL:O74452	SPCC16C4.07, len:561, SIMILARITY:Saccharomyces cerevisiae, WHI3_YEAST, whi3 protein., (661 aa), fasta scores: opt: 431, E():1.3e-17, (32.5% identity in 406 aa)	16808	16774	18248	17175	15542	14574	14020	13290	0.896762	0.771051
TI4896S000251	GI:19075418;SPTREMBL:O74453	SPCC16C4.08c, len:341, SIMILARITY:Saccharomyces cere visiae, MK11_YEAST, mak11 protein., (468 aa), fasta scores: opt: 157, E():2.4e-09, (24.6% identity in 382 aa)	7855	9486	9201	8994	7599	7839	6932	7693	0.896893	0.804372
TI4896S000252	GI:19075419;SWISS-PROT:O74454	SPCC16C4.09, len:1066	11542	11366	10079	11416	10921	10589	10824	10094	0.938917	0.979057
TI4896S000253	GI:19075420;SWISS-PROT:O74455	SPCC16C4.10, len:257, SIMILARITY:Saccharomyces cerev isiae, SOL1_YEAST, sol1 protein., (321 aa), fasta scores: o pt: 668, E():0, (45.2% identity in 230 aa)	14703	17543	14363	17636	15380	16836	13246	12787	1.00287	0.823641
TI4896S000254	GI:19075421;SPTREMBL:O74456	SPCC16C4.11, len:288, SIMILARITY:Emericella nidulans , G3643645, cyclin-dependent protein kinase phoa(m47)., (32 0 aa), fasta scores: opt: 1425, E():0, (72.2% identity in 2 84 aa) SPCC16C4.11, len:288, SIMILARITY:Emericella nidulans, O74930, cyclin-dependent protein kinase phoa., (366 aa), fasta scores: opt: 1425, E():0, (72.2% identity in 284 aa)	2651	2990	2825	2421	2906	3041	2818	3072	1.05662	1.13321
TI4896S000255	GI:19075422;SPTREMBL:O74457	SPCC16C4.12, len:180, SIMILARITY:Homo sapiens, Q9Y6D2, n-terminal acetyltransferase complex ard1 subunit., (178 aa), fasta scores: opt: 619, E():0, (58.1% identity in 167 aa)	4141	3949	3689	4056	4192	3584	4850	4726	0.959944	1.23995
TI4896S000257	GI:19075424;SPTREMBL:O74458	SPCC16C4.14c, len:1006, SIMILARITY:Saccharomyces cerevisiae, TFC4_YEAST, transcription factor tau 131 kd subunit, (1025 aa), fasta scores: opt: 900, E():0, (28.5% identit y in 1067 aa)	5439	4563	6034	4925	6613	5463	6543	7159	1.20654	1.26898
TI4896S000258	GI:19075425;SPTREMBL:Q9Y7P4	SPCC16C4.15, len:318, similarity: to yeast YEG0_YEAS T, 60S ribosomal protein, (393 aa), fasta scores, opt:1194, E():0, (57.6% identity in 311 aa overlap)	4056	3748	3934	3653	4061	3731	4385	4459	0.998348	1.16764
TI4896S000259	GI:19075426;SPTREMBL:O74460	SPCC16C4.16c, len:161	2671	2531	2737	2723	2782	2547	4276	5051	1.02394	1.70862
TI4896S000260	GI:19075427;SPTREMBL:O74461	SPCC16C4.17, len:235	2804	2677	2487	2647	2134	1870	2760	2706	0.729799	1.06603
TI4896S000261	GI:19075428;SPTREMBL:O74462	SPCC16C4.18c, len:452, SIMILARITY:Drosophila melanogaster, T2D5_DROME, transcription initiation factor tfiid 62 kd subunit, (592 aa), fasta scores: opt: 858, E():0, (38.2% identity in 374 aa)	8325	7788	8015	7813	9596	8256	7813	8424	1.10638	1.0265
TI4896S000262	GI:19075429;SPTREMBL:Q9C0U7	SPCPJ732.01, len:577, SIMILARITY:Arabidopsis thaliana, BAB10207, sorting nexin-like protein., (402 aa), fasta scores: opt: 352, E():7.1e-13, (24.1% identity in 394 aa)	9785	9014	8626	8518	10915	9803	8874	8995	1.10151	1.04237
TI4896S000263	GI:19075430;SPTREMBL:Q9C0U6	SPCPJ732.02c, len:556, SIMILARITY:Arabidopsis thaliana, BAA97229, xylulose kinase., (563 aa), fasta scores: opt: 1015, E():0, (37.7% identity in 567 aa)	8493	7768	7979	7961	10138	8848	8535	9081	1.16636	1.10518
TI4896S000264	GI:19075431;SPTREMBL:Q9C0U5		47	38	44	43	58	43	60	77	1.18281	1.57717
TI4896S000265	GI:19075432;SPTREMBL:Q9C0U4		15239	13775	14943	14464	15029	13045	16285	14487	0.966613	1.0457
TI4896S000266	PSEUDO:CAB52149.2;REMTREMBL:CAB52149	SPCC18B5.02c, len:338, probable pseudogene, as frameshifted - cosmid sequence is accurate. SIMILARITY:Schizosaccharomyces pombe, CAA21909, putative cinnamoyl-coa reductase., (336 aa), fasta scores: opt: 690, E():0, (38.0% identity in 337 aa)	3139	3757	3295	3340	3166	3505	4566	5113	0.970763	1.45829
TI4896S000267	GI:19075433;SWISS-PROT:P07527	SPCC18B5.03, len:877	9262	9443	8895	8981	9455	8863	8687	10023	0.979708	1.04632
TI4896S000268	GI:19075434;SPTREMBL:Q9USL7	SPCC18B5.04, len:166, SIMILARITY:Saccharomyces cerevisiae, YEO0_YEAST, hypothetical 23.4 kd protein in caj1-hom3 intergenic region., (202 aa), fasta scores: opt: 232, E():2.3e-09, (34.8% identity in 158 aa)	4810	4396	4502	4352	4983	4177	7494	7497	0.993074	1.69362
TI4896S000269	GI:19075435;SPTREMBL:Q9USL6	SPCC18B5.05c, len:327, SIMILARITY:Schizosaccharomyces pombe, CAA21803, putative thiamine biosynthesis protein., (551 aa), fasta scores: opt: 598, E():2.3e-31, (35.2% identity in 264 aa)	965	1067	1158	1085	906	904	1566	1794	0.893048	1.50289
TI4896S000270	GI:19075436;SPTREMBL:Q9USL5	SPCC18B5.06, len:390, SIMILARITY:Drosophila melanogaster, PELO_DROME, pelota protein., (395 aa), fasta scores: opt: 1293, E():0, (49.9% identity in 383 aa)	7592	8302	8484	8620	6621	7163	9625	7962	0.867453	1.02908
TI4896S000271	GI:19075437;SPTREMBL:Q9USL4	SPCC18B5.07c, len:565, SIMILARITY:Saccharomyces cerevisiae, Q06130, nuclear pore protein, (720 aa), fasta scores: opt: 259, E():9.5e-08, (26.4% identity in 568 aa)	12660	15359	13626	15078	13476	15550	16288	15586	1.03845	1.11453
TI4896S000272	GI:19075438;SPTREMBL:Q9USL3	SPCC18B5.08c, len:973, SIMILARITY:Staphylococcus aureus., SYI_STAAU, isoleucyl-trna synthetase, (917 aa), fasta scores: opt: 1670, E():0, (35.8% identity in 962 aa)	6133	6501	5946	6207	6084	6288	5347	7044	0.979623	1.01705
TI4896S000273	GI:19075439;SPTREMBL:Q9USL2	SPCC18B5.09c, len:116	3528	3441	3424	4050	3781	3631	4740	5220	1.06346	1.33662
TI4896S000274	GI:19075440;SPTREMBL:Q9USL1	SPCC18B5.10c, len:309, SIMILARITY:Dictyostelium discoideum, AAC3_DICDI, aac-rich mrna clone aac3 protein, (437 aa), fasta scores: opt: 557, E():2e-30, (31.0% identity in 326 aa)	8454	7574	8933	8570	9332	8182	6914	7467	1.09207	0.82264
TI4896S000275	GI:19075441;SWISS-PROT:Q09170	SPCC18B5.11c, len:459	3542	4039	3812	3846	4460	4409	5234	5804	1.17539	1.44107
TI4896S000276	GI:19075442;SPTREMBL:O74414	SPCC18B5.12, len:236, SIMILARITY:Saccharomyces cerevisiae, YD96_YEAST, hypothetical 27.3 kd protein in ref2-cbs2 intergenic region., (241 aa), fasta scores: opt: 605, E():4.6e-33, (45.8% identity in 216 aa)	1382	1565	1340	1392	1689	1884	1462	1649	1.21299	1.13784
TI4896S000277	GI:19075443;SPTREMBL:Q9USL0	SPCC18B5.13, len:363, SIMILARITY:Saccharomyces cerevisiae, YKB4_YEAST, hypothetical 203.3 kd protein in put3-arc19 intergenic region, (1764 aa), fasta scores: opt: 162, E():0.0037, (25.9% identity in 363 aa)	2406	2188	2163	2237	2391	2141	3266	3236	0.986142	1.47826
TI4896S000278	GI:19075444;SWISS-PROT:O74416	SPCC14G10.03c, len:129, SIMILARITY:Saccharomyces cer evisiae, YBR173C, YB23_YEAST, proteasome maturation factor, (148 aa), opt:240, E(): 1.9e-09, (36.8% identity in 125 aa overlap)	2520	2283	2378	2333	2733	2472	2853	3148	1.08365	1.27454
TI4896S000279	GI:19075445;SPTREMBL:O74417	SPCC14G10.04, len:497, SIMILARITY:Zea mays, Q41805, extensin-like protein precursor, (1188 aa), fasta scores: o pt: 196, E():0.0027, (24.9% identity in 313 aa)	14091	14035	14380	14719	14782	14657	14369	15009	1.04668	1.00947
TI4896S000280	GI:19075446;SPTREMBL:O59766	SPCC14G10.05, len:669, SIMILARITY:Bos Taurus, O46606 , PHOSPHATIDIC ACID-PREFERRING PHOSPHOLIPASE, (875 aa)opt: 186, E(): 6.1e-21, (23.2% identity in 651 aa overlap)	4053	3899	3693	3840	3805	3553	4738	4713	0.925035	1.25516
TI4896S000281	GI:19075447;SPTREMBL:O59765	SPCC14G10.06, len:119 SIMILARITY: to Homo Sapiens HX C-26, G1842163 HXC-26, (325 aa), opt:133, E(): 1.6e-08, ( 35.4% identity in 130 aa overlap	541	589	504	603	574	614	959	769	1.05172	1.58903
TI4896S000282	GI:19075448;SPTREMBL:O59764	SPCC1020.11c, len:102aa	4192	4089	4018	4064	4295	3999	6425	6585	1.00128	1.60969
TI4896S000283	GI:19075449;SPTREMBL:O59763	SPCC1020.10, len:649, SIMILARITY:Saccharomyces cerevisiae, NPR1_YEAST, nitrogen permease reactivator protein, (790 aa), fasta scores: opt: 1200, E():0, (36.3% identity in 651 aa)	9790	10631	10177	10244	6036	5418	5055	5551	0.563095	0.519293
TI4896S000284	GI:19075450;SPTREMBL:O59762	SPCC1020.09, len:398, SIMILARITY:Mesocricetus auratus, Q60525, guanine nucleotide-binding protein beta 5., (538 aa), fasta scores: opt: 289, E():1.2e-11, (29.3% identity in 352 aa)	3434	4035	4061	3564	4115	3758	5740	4963	1.06483	1.40299
TI4896S000285	GI:19075451;SPTREMBL:O59761	SPCC1020.08, len:687, SIMILARITY:Saccharomyces cerevisiae, YP07_YEAST, hypothetical 89.8 kd protein ypl207w., (810 aa), fasta scores: opt: 2165, E():0, (50.6% identity in 676 aa)	13729	13122	13632	12710	11210	10536	8406	8907	0.809723	0.658712
TI4896S000286	GI:19075452;SPTREMBL:O59760	SPCC1020.07, len:235, SIMILARITY:Schizosaccharomyces pombe, YDX1_SCHPO, hypothetical 27.1 kd protein , (246 aa), fasta scores: opt: 734, E():0, (45.3% identity in 232 aa)	6161	7256	6737	7417	6967	7623	8030	8767	1.0907	1.18697
TI4896S000287	GI:19075453;SWISS-PROT:O42700	SPCC1020.06c, len:321	31791	31784	29755	31424	34231	32914	29152	25758	1.05615	0.899713
TI4896S000288	GI:19075454;SPTREMBL:O59759	SPCC1020.05, len:508, SIMILARITY:Arabidopsis thaliana, AAC34232, f14m4.29 protein., (387 aa), fasta scores: opt: 257, E():4.1e-09, (29.9% identity in 344 aa)	6552	6133	7057	6637	6351	5543	6112	6079	0.936561	0.891008
TI4896S000289	GI:19075455;SPTREMBL:Q96TJ6		3679	3309	3813	3451	4595	4131	5720	4903	1.2487	1.46044
TI4896S000290	GI:19075456;SWISS-PROT:P36595	SPCC1020.04c, len:141	11879	11978	12390	11052	11438	10683	11985	11835	0.92738	1.01908
TI4896S000291	GI:19075457;SPTREMBL:O59758	SPCC1020.03, len:396, SIMILARITY:Saccharomyces cerevisiae, Q08970, chromosome xvi reading frame orf ypl224c., (449 aa), fasta scores: opt: 651, E():0, (33.9% identity in 372 aa)	3082	2565	3072	2506	1613	1331	1966	2055	0.521135	0.730003
TI4896S000292	GI:19075458;SPTREMBL:O59757	SPCC1020.02, len:1363, SIMILARITY:Saccharomyces cerevisiae, YGJ3_YEAST, hypothetical 104.8 kd protein, (917 aa), fasta scores: opt: 355, E():2.1e-12, (21.0% identity in 922 aa)	1509	1482	1427	1478	1431	1194	1609	1254	0.876989	0.987992
TI4896S000293	GI:19075459	SPCC1020.01c	4230	4780	4141	3931	3640	3797	4026	4719	0.827436	1.08634
TI4896S000294	GI:19075460;SPTREMBL:O94714	SPCC1393.02c, len:407, SIMILARITY:Saccharomyces cerevisiae, SPT2_YEAST, spt2 protein, (333 aa), fasta scores: opt: 204, E():0.0015, (29.0% identity in 231 aa)	7162	8669	6545	8317	7551	8954	8772	10652	1.0436	1.31051
TI4896S000295	GI:19075461;SWISS-PROT:O94715	SPCC1393.03, len:154	27887	30069	31180	31717	29646	30120	22161	27248	1.03239	0.784921
TI4896S000296	GI:19075462;SPTREMBL:O94716	SPCC1393.04, len:234	1074	1101	1033	1122	1103	1112	1570	1872	1.0185	1.59415
TI4896S000297	GI:19075463;SPTREMBL:O94717	SPCC1393.05, len:957	859	898	1023	1052	938	957	1737	1705	1.07883	1.65933
TI4896S000298	GI:19075464;SPTREMBL:O94718	SPCC1393.06c, len:409, SIMILARITY:Saccharomyces cerevisiae, YHO5_YEAST, hypothetical 37.9 kd protein in ste12-nam8 intergenic region., (334 aa), fasta scores: opt: 298, E():4.3e-13, (30.0% identity in 290 aa)	2889	3349	3619	3023	2527	2524	5288	5160	0.814177	1.58405
TI4896S000299	GI:19075465;SPTREMBL:O94719	SPCC1393.07c, len:846	678	685	619	661	739	730	956	829	1.07783	1.39929
TI4896S000300	GI:19075466;SPTREMBL:O94720	SPCC1393.08, len:557 SIMILARITY:Mus musculus, GAT5_MOUSE, transcription factor gata-5, (404 aa), fasta scores: opt: 469, E():8.6e-21, (28.7% identity in 348 aa)	29003	26575	28495	24065	29041	25864	21708	19847	0.987278	0.793271
TI4896S000301	GI:19075467;SPTREMBL:O94721	SPCC1393.09c, len:215, SIMILARITY:Homo sapiens, Q9Y6B3, ptd013., (243 aa), fasta scores: opt: 346, E():4.7e-15, (33.7% identity in 208 aa)	8732	8484	8596	8707	8645	7734	8148	8861	0.950817	0.982785
TI4896S000302	GI:19075468;SWISS-PROT:O94722	SPCC1393.10, len:289	25815	25871	24788	23486	16384	15562	16720	17090	0.618096	0.701094
TI4896S000303	GI:19075469;SPTREMBL:O94723	SPCC1393.11, len:198	3870	4363	3846	4169	4021	4176	4198	4637	0.998079	1.10189
TI4896S000304	GI:19075470;SPTREMBL:O94724	SPCC1393.12, len:108	5988	6690	5645	6074	6122	6403	7092	7114	0.989739	1.21378
TI4896S000305	GI:19075471;SPTREMBL:O94725	SPCC1393.13, len:442, SIMILARITY:Schizosaccharomyces pombe, CAB55283, conserved hypothetical protein SPAC806.04c, (429 aa), fasta scores: opt: 1771, E():0, (60.7% identity in 430 aa)	8155	7939	9031	8060	9244	8627	9560	9502	1.1101	1.11874
TI4896S000306	GI:19075472;SPTREMBL:Q9Y7Q9	SPCC2H8.02, len:583, SIMILARITY:Schizosaccharomyces pombe, O42885, inorganic phosphate transporter, (274 aa), fasta scores: opt: 1082, E():0, (61.8% identity in 267 aa)	12195	12242	10498	11901	10493	9677	8088	10410	0.825455	0.822574
TI4896S000307	GI:19075473;SPTREMBL:Q9Y7R0	SPCC2H8.03, len:75	4432	4755	4010	4356	4250	3902	4219	4042	0.889772	0.990018
TI4896S000308	GI:19075474;SPTREMBL:Q9Y7R1	SPCC2H8.04, len:266	733	694	731	827	978	815	1088	1033	1.2543	1.36873
TI4896S000309	GI:19075475;SPTREMBL:Q9UUN4	SPCC2H8.05c, len:203, SIMILARITY:Caenorhabditis elegans, Q22010, r186.4 protein., (643 aa), fasta scores: opt: 139, E():0.28, (29.2% identity in 168 aa)	4150	4289	4229	4347	4726	4096	6093	6476	1.0469	1.46526
TI4896S000310	GI:19075476;SPTREMBL:Q9Y7S9	SPCC63.02c, len:564, SIMILARITY:Schizosaccharomyces pombe, O74922, alpha-amylase., (625 aa), fasta scores: opt: 1578, E():0, (43.4% identity in 546 aa)	22351	23270	20009	22351	22324	21148	16065	17288	0.953801	0.788183
TI4896S000311	GI:19075477;SPTREMBL:Q9Y7T0	SPCC63.03, len:642, SIMILARITY: C. elegans, P91243, SIMILARITY TO A DNAJ-LIKE DOMAIN, (591 aa), fasta file, opt:246, E():4e-08, (23.1% identity in 628 aa overlap)	1652	1637	1419	1346	1808	1749	1567	1294	1.08142	1.03283
TI4896S000312	GI:19075478;SWISS-PROT:Q9Y704	SPCC63.04, len:1369	6209	6161	7393	6671	7551	7173	7861	7832	1.1902	1.11867
TI4896S000313	GI:19075479;SWISS-PROT:Q9Y7T1	SPCC63.05, len:323, SIMILARITY:Saccharomyces cerevisiae, TA42_YEAST, tap42 protein., (366 aa), fasta scores: opt: 329, E():3.3e-13, (27.0% identity in 322 aa)	2564	2766	2643	2785	2769	2976	3971	3844	1.07794	1.44136
TI4896S000314	GI:19075480;SPTREMBL:Q9Y7T2	SPCC63.06, len:331, SIMILARITY:Saccharomyces cerevisiae, YND5_YEAST, hypothetical 43.8 kd protein in nce3-hht2 intergenic region., (389 aa), fasta scores: opt: 398, E():2.6e-19, (29.2% identity in 342 aa)	7710	7962	7696	6905	8410	8008	7926	7857	1.04828	1.08388
TI4896S000315	GI:19075481;SPTREMBL:Q9Y7T3	SPCC63.07, len:261, SIMILARITY:Saccharomyces cerevisiae, YG1G_YEAST, hypothetical 27.8 kd protein, (237 aa), fasta scores: opt: 775, E():0, (55.0% identity in 218 aa)	3221	2946	3291	2896	3527	3055	4834	4590	1.066	1.5269
TI4896S000316	GI:19075482;SPTREMBL:Q9Y7T4	SPCC63.08c, len:830, SIMILARITY:Saccharomyces cerevisiae, APG1_YEAST, autophagy serine/threonine-protein kinase apg1, (897 aa), fasta scores: opt: 1029, E():0, (32.6% identity in 894 aa)	6802	5548	6470	5918	5969	4828	5810	6029	0.87388	0.958374
TI4896S000317	GI:19075483;SPTREMBL:Q9Y7T6	SPCC63.10c, len:465, SIMILARITY:Saccharomyces cerevisiae, SC59_YEAST, dolichol kinase, (519 aa), fasta scores: opt: 320, E():2.4e-14, (28.2% identity in 457 aa)	1560	1639	1657	1670	2083	1999	2732	2738	1.27745	1.64414
TI4896S000318	GI:19075484;SPTREMBL:Q9Y7T7	SPCC63.11, len:662, SIMILARITY:Homo sapiens, O43188, u5 snrnp 100 kd protein., (820 aa), fasta scores: opt: 1923, E():0, (47.4% identity in 671 aa)	10101	9986	10359	8882	9803	9496	9129	9442	0.960715	0.972156
TI4896S000319	GI:19075485;SWISS-PROT:Q9Y7T8	SPCC63.12c, len:204, SIMILARITY:Saccharomyces cerevisiae, PRCT_YEAST, proteasome component pup3, (205 aa), fasta scores: opt: 915, E():0, (68.3% identity in 199 aa)	13035	11741	12419	13139	13991	11353	11885	10689	1.02015	0.885267
TI4896S000320	GI:19075486;SPTREMBL:Q9Y7T9	SPCC63.13, len:208, SIMILARITY:Arabidopsis thaliana, O80684, putative heat shock protein., (286 aa), fasta scores: opt: 246, E():1.4e-08, (28.7% identity in 195 aa)	1223	1337	1103	1174	1020	959	997	941	0.775646	0.852716
TI4896S000321	GI:19075487;SPTREMBL:Q9Y7U0	SPCC63.14, len:1184, SIMILARITY:Trypanosoma cruzi., Q26938, kinetoplast-associated protein, (1052 aa), fasta scores: opt: 214, E():0.00086, (20.2% identity in 969 aa)	13622	11702	12683	12060	10618	8492	8145	9373	0.752581	0.709698
TI4896S000322	GI:19075488;SPTREMBL:Q9Y7U1	SPCC63.15, len:328, SIMILARITY:Saccharomyces cerevisiae, YKF1_YEAST, hypothetical 40.5 kd protein, (353 aa), fasta scores: opt: 133, E():0.27, (24.5% identity in 286 aa)	13519	13746	12074	12153	12187	11745	10910	12367	0.877951	0.960602
TI4896S000323	GI:19075489;SPTREMBL:Q9USN3	SPCC63.16, len:>180, SIMILARITY:Saccharomyces cerevisiae, Q05946, similar to several proteins of the beta-transducin family., (817 aa), fasta scores: opt: 371, E():1.1e-17, (40.5% identity in 168 aa)	7306	6597	7724	6811	6770	5572	7366	7114	0.885631	0.999069
TI4896S000324	GI:19075490;SPTREMBL:Q9USN2	SPCC16A11.03c, len:466, SIMILARITY:Schizosaccharomyces pombe, YD48_SCHPO, hypothetical 56.5 kd protein c22h10.08 in chromosome i., (492 aa), fasta scores: opt: 1132, E():0, (43.5% identity in 407 aa)	9513	9218	9379	9468	9587	8956	9312	8886	0.989678	0.965693
TI4896S000325	GI:19075491;SPTREMBL:Q9USN1	SPCC16A11.04, len:1010, C-TERMINAL SIMILARITY:Saccharomyces cerevisiae, MDM1_YEAST, structural protein mdm1., (443 aa), fasta scores: opt: 356, E():2.1e-14, (27.4% identity in 423 aa)	3329	2908	3066	3250	4219	3323	4509	4924	1.20503	1.49286
TI4896S000326	GI:19075492;SWISS-PROT:P87215	SPCC16A11.05c, len:142	1853	1806	1772	1691	2162	1986	3281	3120	1.13321	1.84832
TI4896S000327	GI:19075493;SPTREMBL:Q9USN0	SPCC16A11.06c, len:506, SIMILARITY:Saccharomyces cerevisiae, YGO2_YEAST, hypothetical 72.6 kd protein in mrf1-sec27 intergenic region (616 aa), fasta scores: opt: 186, E():7.5e-06, (27.7% identity in 581 aa)	4464	4172	4486	4631	5156	4531	5160	5315	1.12053	1.14897
TI4896S000328	GI:19075494;SPTREMBL:Q9USM9	SPCC16A11.07, len:164. May use alternative initiation Met at codon 19	3804	4255	4396	4157	3897	4137	4867	4747	0.998358	1.12454
TI4896S000329	GI:19075495;SPTREMBL:Q9USM8	SPCC16A11.08, len:534, LOW SIMILARITY:Saccharomyces cerevisiae, Q04053, D9461.13p hypothetical protein, (625 aa), fasta scores: opt: 297, E(): 1.6e-09, (22.5% identity in 534 aa)	1667	1696	1562	1709	1789	1580	2676	2742	1.00239	1.65882
TI4896S000330	GI:19075496;SWISS-PROT:Q9USM7	SPCC16A11.09c, len:210, SIMILARITY:Saccharomyces cerevisiae, IM23_YEAST, mitochondrial import inner membrane translocase subunit tim23(mitochondrial protein import protein 3), (222 aa), fasta scores: opt: 600, E():0, (43.7% identity in 222 aa)	9854	10231	10252	11770	9665	9810	11183	12157	0.969835	1.06185
TI4896S000331	GI:19075497;SPTREMBL:Q9USM6	SPCC16A11.10c, len:129, SIMILARITY:Gallus gallus, CYB5_CHICK, cytochrome b5., (138 aa), fasta scores: opt: 291, E():9.1e-14, (40.5% identity in 121 aa)	16876	17390	16795	18896	21400	21441	17225	17581	1.25051	0.978006
TI4896S000332	GI:19075498;SPTREMBL:Q9UR27	SPCC16A11.11, len:115, SIMILARITY:Saccharomyces cerevisiae, RM31_YEAST, mitochondrial 60s ribosomal protein l31 precursor, (131 aa), fasta scores: opt: 164, E():8.5e-06, (39.0% identity in 136 aa)	1435	1388	1468	1475	1204	1112	2117	2188	0.820089	1.46274
TI4896S000333	GI:19075499;SPTREMBL:Q9USM5	SPCC16A11.12c, len:849, SIMILARITY:Mus musculus, UBP4_MOUSE, ubiquitin carboxyl-terminal hydrolase 4, (962 aa), fasta scores: opt: 793, E():0, (31.7% identity in 923 aa)	4249	4757	5022	5436	4646	5037	3882	4630	1.07615	0.812364
TI4896S000334	GI:19075500;SPTREMBL:Q9USM4	SPCC16A11.13, len:264, LOW SIMILARITY:Caenorhabditis elegans., YP68_CAEEL, hypothetical 37.0 kd protein b0495.8 in chromosome ii., (313 aa), fasta scores: opt: 420, E():3.5e-19, (28.7% identity in 254 aa)	6501	7424	6333	6547	6697	7243	6913	7724	1.00288	1.13568
TI4896S000335	GI:19075501;SPTREMBL:Q9USM3	SPCC16A11.14, len:418	3620	3274	3650	2938	4148	3309	5020	4268	1.07827	1.41402
TI4896S000336	GI:19075502;SPTREMBL:Q9USM2	SPCC16A11.15c, len:117	5638	5837	5144	4837	5157	5247	5259	5712	0.906803	1.10163
TI4896S000337	GI:19075503;SPTREMBL:Q9USM1	SPCC16A11.16c, len:388, SIMILARITY:Homo sapiens, G100_HUMAN, 110 kd cell membrane glycoprotein., (407 aa), fasta scores: opt: 207, E():1e-06, (21.9% identity in 338 aa)	6213	5906	6294	6733	7475	6165	7275	8532	1.12349	1.21153
TI4896S000338	GI:19075504;SWISS-PROT:P29458	SPCC16A11.17, len:546	8457	9123	8190	8601	8681	8495	8006	9102	0.978825	1.01789
TI4896S000339	GI:19075505;SPTREMBL:Q9P7K3	SPCC24B10.02c, len:449, SIMILARITY:Saccharomyces cerevisiae, UTR1_YEAST, utr1 protein, (530 aa), fasta scores: opt: 546, E():2.2e-29, (34.8% identity in 422 aa)	2799	2404	2543	2165	2539	2075	2846	3153	0.885127	1.28775
TI4896S000340	GI:19075506;SPTREMBL:Q9P7K2	SPCC24B10.03, len:128	680	645	831	710	747	682	1219	1231	1.07795	1.60036
TI4896S000341	GI:19075507;SPTREMBL:Q9P7K1	SPCC24B10.04, len:199	3679	3923	3509	4010	4086	3766	5555	5496	1.0353	1.47682
TI4896S000342	GI:19075508;SWISS-PROT:Q9P7K0	SPCC24B10.05, len:84, SIMILARITY:Saccharomyces cerevisiae, O74700, import protein tim9p., (87 aa), fasta scores: opt: 362, E():8.6e-20, (60.7% identity in 84 aa) may be additional small exon	2390	2806	2735	3199	2977	2990	3971	4584	1.15559	1.44243
TI4896S000343	GI:19075509;SPTREMBL:Q9P7J9	SPCC24B10.06, len:156	8067	7628	7906	7097	7476	7046	8399	8602	0.92522	1.13721
TI4896S000344	GI:19075510;SPTREMBL:Q9P7J8	SPCC24B10.07, len:569, SIMILARITY:Trichoderma reesei, Q99012, serine/threonine protein kinase., (662 aa), fasta scores: opt: 1704, E():0, (51.5% identity in 606 aa)	9579	9270	8761	7966	8966	8547	8613	8790	0.929006	1.04327
TI4896S000345	GI:19075511;SPTREMBL:Q9P7J7	SPCC24B10.08c, len:437, SIMILARITY:Saccharomyces cerevisiae, ADA2_YEAST, potential transcriptional adaptor., (434 aa), fasta scores: opt: 1269, E():0, (43.8% identity in 436 aa)	3495	3055	3041	2934	4078	3451	4343	4504	1.14822	1.48163
TI4896S000346	GI:19075512;SWISS-PROT:Q9P7J6	SPCC24B10.09, len:132, SIMILARITY:Schizosaccharomyces pombe, RS17_SCHPO, 40s ribosomal protein s17., (131 aa), fasta scores: opt: 735, E():0, (87.9% identity in 132 aa)	22103	23171	24769	22494	23288	24091	21101	21854	1.04666	0.91173
TI4896S000347	GI:19075513;SPTREMBL:Q9P7J5	SPCC24B10.10c, len:355, SIMILARITY:Saccharomyces cerevisiae, MSP1_YEAST, msp1 protein, (362 aa), fasta scores: opt: 940, E():0, (46.8% identity in 329 aa)	5081	5741	5928	5463	5481	5649	6724	6723	1.03135	1.18246
TI4896S000348	GI:19075514;SPTREMBL:Q9P7J4	SPCC24B10.11c, len:210, SIMILARITY:Xenopus laevis, Q91864, tropomyosin., (248 aa), fasta scores: opt: 141, E():0.047, (25.9% identity in 170 aa)	2570	3028	3091	3238	2917	3310	3690	3986	1.11408	1.2124
TI4896S000349	GI:19075515;SPTREMBL:Q9P7J3	SPCC24B10.12, len:174, possibly spliced at N-term, SIMILARITY:Saccharomyces cerevisiae, YMD6_YEAST, hypothetical 20.7 kd protein in cat2-amd1 intergenic region., (181 aa), fasta scores: opt: 294, E():1.5e-12, (28.1% identity in 178 aa)	2533	2840	2658	2685	2592	2642	3134	3438	0.976787	1.22976
TI4896S000350	GI:19075516;SPTREMBL:Q9US59	SPCC24B10.13, len:140	7128	7479	7273	7187	6842	6943	7903	7156	0.944105	1.04115
TI4896S000351	GI:19075517;SPTREMBL:Q9P7J2	SPCC24B10.14c, len:203	397	452	419	440	517	587	720	778	1.30047	1.74328
TI4896S000352	GI:19075518;SPTREMBL:Q9P7J1	SPCC24B10.15, len:462, SIMILARITY:Saccharomyces cerevisiae, Q12104, chromosome xv reading frame orf yor166c., (458 aa), fasta scores: opt: 221, E():2.4e-07, (25.8% identity in 411 aa)	6670	7000	6564	5684	8679	8565	8886	9071	1.26239	1.47482
TI4896S000353	GI:19075519;SPTREMBL:Q9P7J0	SPCC24B10.16c, len:110	4238	4474	4442	4558	4323	4244	5604	6248	0.984324	1.31619
TI4896S000354	GI:19075520;SPTREMBL:Q9P7I9	SPCC24B10.17, len:199, SIMILARITY:Saccharomyces cerevisiae, EM24_YEAST, endosomal p24b protein precursor, (203 aa), fasta scores: opt: 495, E():1.4e-26, (39.0% identity in 205 aa)	11936	11782	12265	11539	12005	11469	12624	10741	0.989607	0.980057
TI4896S000355	GI:19075521;SPTREMBL:Q9P7I8	SPCC24B10.18, len:93, SIMILARITY:Oryza sativa, BAA90379, hypothetical protein., (86 aa), fasta scores: opt: 119, E():0.032, (36.6% identity in 82 aa)	2487	2535	2763	2727	2176	2189	3452	3426	0.86923	1.25285
TI4896S000356	GI:19075522;SPTREMBL:Q9P7I7	SPCC24B10.19c, len:455, SIMILARITY:Schizosaccharomyces pombe, O94534, putative spindle pole body-associating protein., (809 aa), fasta scores: opt: 141, E():0.71, (24.5% identity in 245 aa)	2562	2742	2720	2930	2929	2819	4261	4063	1.08566	1.47662
TI4896S000357	GI:19075523;SPTREMBL:Q9P7I6	SPCC24B10.20, len:254, SIMILARITY:Saccharomyces cerevisiae, YKH1_YEAST, hypothetical 28.0 kd protein in lhs1-nup100 intergenic region., (256 aa), fasta scores: opt: 626, E():0, (40.9% identity in 259 aa)	1159	1183	1172	1250	1774	1756	1802	2041	1.5075	1.58517
TI4896S000358	GI:19075524;SWISS-PROT:P07669	SPCC24B10.21, len:249	21046	21001	20213	23458	23745	23045	22997	20181	1.11279	0.999018
TI4896S000359	GI:19075525;SWISS-PROT:Q12704	SPCC24B10.22	5570	4752	5055	4285	4635	3513	4728	5111	0.785702	1.06404
TI4896S000360	GI:19075526;SPTREMBL:Q96WV2		6454	7139	6479	7007	6665	7221	7159	6997	1.02209	1.05176
TI4896S000361	GI:19075527;SWISS-PROT:O74928		29697	31213	30682	27670	31816	29646	24616	27402	1.01058	0.896304
TI4896S000362	GI:19075528;SPTREMBL:Q96WV1		7600	7938	8855	8550	8414	7923	9462	8805	1.05261	1.04919
TI4896S000363	GI:19075529;SPTREMBL:Q96WV0		5185	5934	5873	6102	5226	5910	6609	7521	1.00193	1.17893
TI4896S000364	GI:19075530;SPTREMBL:Q96WU9		653	647	407	477	569	511	556	671	0.830581	1.3864
TI4896S000365	GI:19075531;SPTREMBL:Q96WU8		6764	6686	6306	5897	10972	10571	8901	8708	1.60159	1.4441
TI4896S000366	GI:19075532;SPTREMBL:O59776	SPCC1795.12c, len:111	2241	2146	2147	1970	1541	1435	1994	1549	0.678163	0.857516
TI4896S000367	GI:19075533;SPTREMBL:O13370	SPCC1795.11, len:635	31473	35264	33401	36531	32762	35570	23174	20325	1.02482	0.625094
TI4896S000368	GI:19075534;SPTREMBL:O59775	SPCC1795.10c, len:226, SIMILARITY:Saccharomyces cerevisiae, YHY1_YEAST, hypothetical 26.3 kd protein, (228 aa), fasta scores: opt: 521, E():7.9e-27, (44.0% identity in 175 aa)	12305	13783	11905	13405	11636	12322	12098	9945	0.919816	0.87905
TI4896S000369	GI:19075535;SPTREMBL:O59774	SPCC1795.09, len:520, SIMILARITY:Schizosaccharomyces pombe, SXA1_SCHPO, aspartic proteinase sxa1 precursor, (533 aa), fasta scores: opt: 407, E():1.3e-18, (27.8% identity in 508 aa)	6017	5230	5597	4934	5508	4577	6375	5753	0.895275	1.1525
TI4896S000370	GI:19075536;SPTREMBL:O59773	SPCC1795.08c,len:985aa	4794	5903	5141	5921	5395	6373	6236	7429	1.10249	1.23384
TI4896S000371	GI:19075537;SPTREMBL:O59772	SPCC1795.07, len:150, SIMILARITY:Saccharomyces cerevisiae, YNI1_YEAST, putative mitochondrial 40s ribosomal protein ynl081c., (143 aa), fasta scores: opt: 367, E():2.5e-20, (45.7% identity in 140 aa)	3791	4294	4549	3947	3292	3510	3868	3429	0.842896	0.859529
TI4896S000372	GI:19075538;SWISS-PROT:Q09180	SPCC1795.06, len:200	518	480	493	484	456	416	423	446	0.873488	0.88975
TI4896S000373	GI:19075539;SWISS-PROT:O59771	SPCC1795.05c, len:190, SIMILARITY:Saccharomyces cerevisiae, UMPK_YEAST, uridylate kinase, (204 aa), fasta scores: opt: 687, E():0, (52.9% identity in 189 aa)	14640	13437	13950	13388	14089	11684	14197	14931	0.915951	1.06648
TI4896S000374	GI:19075540;SWISS-PROT:O59770	SPCC1795.04c, proteasome component, len:253aa, simil ar eg. to A. castellanii, P90513, PROTEASOME COMPONENT C8,( 252aa), fasta scores, opt:892, E():0, (50.8% identity in 25 2 aa overlap), also similar eg. to YOR362C, PRC8_YEAST, P21 242, proteasome component c1, (287aa), fasta scores, opt:89 3, E():0, (54.0% identity in 252 aa overlap), contains Pfam match to entry proteasome PF00227, Proteasome …	15147	14553	15632	15977	16266	15034	15269	14037	1.05346	0.927677
TI4896S000375	GI:19075541;SWISS-PROT:P87041	SPCC1795.03, len:352	13358	10822	12743	12549	12664	10006	11453	12906	0.936322	0.963608
TI4896S000376	GI:19075542;SPTREMBL:O59768	SPCC1795.02c, len:411, SIMILARITY:Pharbitis nil, Q9ZQT4, h+/ca2+ exchanger 2., (435 aa), fasta scores: opt: 873, E():0, (35.7% identity in 412 aa)	22158	23140	22428	23230	21743	22189	17152	17439	0.970087	0.757734
TI4896S000377	GI:19075543;SPTREMBL:O59767	SPCC1795.01c see full length protein in c895	4397	4765	4090	4402	3456	3664	3974	3985	0.777465	0.938454
TI4896S000378	GI:19075544;SPTREMBL:O94530	SPCC895.03c, len:407, SIMILARITY:Saccharomyces cerevisiae, SUA5_YEAST, sua5 protein., (426 aa), fasta scores: opt: 1012, E():0, (51.3% identity in 419 aa)	4421	3258	4874	3612	4200	2953	4304	3673	0.928198	0.949971
TI4896S000379	GI:19075545;SPTREMBL:O94531	SPCC895.04c, len:319, SIMILARITY:Saccharomyces cerev isiae, UFE1_YEAST, ufe1 protein., (346 aa), fasta scores: o pt: 207, E():1.8e-05, (23.9% identity in 309 aa)	3644	3631	4083	4212	4088	3788	4524	4398	1.08254	1.07608
TI4896S000380	GI:19075546;SPTREMBL:O94532	SPCC895.05, len:1460, SIMILARITY:Saccharomyces cerevisiae, BNI1_YEAST, bni1 protein, (1953 aa), fasta scores: opt: 672, E():1e-20, (24.3% identity in 875 aa)	3290	3412	3564	3363	3641	3698	3310	3660	1.09525	1.00852
TI4896S000381	GI:19075547;SPTREMBL:O94533	SPCC895.06, len:760, SIMILARITY:Saccharomyces cerevi siae, YG4C_YEAST, hypothetical 89.4 kd trp-asp repeats cont aining protein in pmt6-pct1intergenic region., (788 aa), fa sta scores: opt: 685, E():0, (35.0% identity in 792 aa)	20915	20166	21461	19672	20794	17656	14997	14809	0.934874	0.725799
TI4896S000382	GI:19075548;SPTREMBL:O94534	SPCC895.07, len:808	10184	11445	10692	9641	10673	11788	9465	10215	1.03899	0.972389
TI4896S000383	GI:19075549;SPTREMBL:O94535	SPCC895.08c, len:490	6417	6982	6224	5743	7045	7287	7149	8118	1.07077	1.28108
TI4896S000384	GI:19075550;SPTREMBL:O94536	SPCC895.09c, len:1327, SIMILARITY:Saccharomyces cere visiae, PR43_YEAST, pre-mrna splicing factor rna helicase p rp43, (767 aa), fasta scores: opt: 806, E():0, (31.2% ident ity in 788 aa)	5005	5635	4600	5759	4943	5277	5886	5528	0.96204	1.11973
TI4896S000385	GI:19075551;SPTREMBL:Q9USH9	SPCC825.01, len:822, SIMILARITY:Homo sapiens, CAB43392, hypothetical 72.4 kd protein., (634 aa), fasta scores: opt: 1573, E():0, (41.5% identity in 633 aa)	19919	18539	19626	18028	21499	19535	15662	15394	1.06652	0.825958
TI4896S000386	GI:19075552;SPTREMBL:Q9USH8	SPCC825.02, len:506, SIMILARITY:Homo sapiens, G19P_HUMAN, protein kinase c substrate, 80 kd protein, heavy chain, (527 aa), fasta scores: opt: 481, E():1.3e-21, (30.5% identity in 502 aa)	7260	10318	7335	9907	7902	10859	7991	8199	1.07043	0.958515
TI4896S000387	GI:19075553;SPTREMBL:Q9USH7	SPCC825.03c, len:284, SIMILARITY:Saccharomyces cerevisiae, SSO2_YEAST, sso2 protein., (295 aa), fasta scores: opt: 549, E():7.7e-26, (34.1% identity in 258 aa)	13789	13510	12762	14132	12391	11665	11512	12679	0.881025	0.899618
TI4896S000388	GI:19075554;SPTREMBL:Q9USH6	SPCC825.04c, len:204, LOW SIMILARITY:Bacillus subtilis., PAIA_BACSU, protease synthase and sporulation negative regulatory protein pai 1., (171 aa), fasta scores: opt: 133, E():0.0053, (30.8% identity in 117 aa)	499	587	634	590	685	666	719	656	1.25366	1.12297
TI4896S000389	GI:19075555;SPTREMBL:Q9USH5	SPCC825.05c, len:301, SIMILARITY:Plasmodium falciparum., O77355, mal3p4.20 protein., (558 aa), fasta scores: opt: 380, E():1.2e-16, (26.6% identity in 312 aa)	4894	4572	5052	4409	5189	4614	5658	5877	1.03473	1.22645
TI4896S000390	GI:19075557;SWISS-PROT:O94754	SPCC1259.01c, len:152	20207	22161	18443	20096	21195	21731	22449	21881	1.01475	1.15302
TI4896S000391	GI:19075556;SPTREMBL:Q9USH4	SPCC825.06c, len:83	16045	17853	15877	17848	17532	17504	14919	14347	1.03656	0.871752
TI4896S000392	GI:19075558;SPTREMBL:O94702	SPCC1259.02c, len:822, SIMILARITY:Caenorhabditis elegans., YP67_CAEEL, hypothetical 98.3 kd protein b0495.7 in chromosome ii., (863 aa), fasta scores: opt: 601, E():1.6e-31, (26.9% identity in 761 aa)	20075	19136	19236	18118	19623	17440	15281	16774	0.944428	0.860108
TI4896S000393	GI:19075559;SWISS-PROT:O94703	SPCC1259.03, len:119, SIMILARITY:Saccharomyces cerevisiae, RPA9_YEAST, dna-directed rna polymerase i 13.7 kd polypeptide, (125 aa), fasta scores: opt: 477, E():9.3e-26, (55.2% identity in 125 aa)	2681	2905	2560	3002	2725	2866	3409	2924	1.00149	1.15283
TI4896S000394	GI:19075560;SPTREMBL:O94704	SPCC1259.04, len:168	3607	3543	3545	2790	3609	3013	3433	3889	0.925482	1.18116
TI4896S000395	GI:19075561;SPTREMBL:O94705	SPCC1259.05c, len:58, SIMILARITY:Saccharomyces cerevisiae, COX9_YEAST, cytochrome c oxidase polypeptide viia precursor, (58 aa), fasta scores: opt: 180, E():3.2e-09, (41.1% identity in 56 aa)	3424	3227	3937	3016	2223	1872	1704	1871	0.614673	0.526587
TI4896S000396	GI:19075562;SPTREMBL:O94706	SPCC1259.06, len:222, SIMILARITY:Drosophila melanogaster, O18398, prodos protein., (328 aa), fasta scores: opt: 123, E():1.1, (27.5% identity in 182 aa)	3937	4116	3848	3866	3963	3461	3957	3096	0.923734	0.914577
TI4896S000397	GI:19075563;SPTREMBL:O94707	SPCC1259.07, len:351, SIMILARITY:Saccharomyces cerevisiae, Q07458, chromosome iv reading frame orf ydl076c., (294 aa), fasta scores: opt: 144, E():0.058, (25.5% identity in 255 aa)	4238	4161	4248	4227	4372	4196	4706	4163	1.02002	1.04634
TI4896S000398	GI:19075564;SPTREMBL:O94708	SPCC1259.08, len:394, N terminal may need truncating	12373	12817	11865	12421	13102	12074	12947	13028	1.00047	1.07003
TI4896S000399	GI:19075565;SPTREMBL:O94709	SPCC1259.09c, len:456, SIMILARITY:Schizosaccharomyce s pombe, P78909, fission yeast, (316 aa), fasta scores: opt : 1479, E():0, (84.5% identity in 290 aa)	3053	3025	2929	3089	2960	2880	2687	2602	0.960802	0.879861
TI4896S000400	GI:19075566;SPTREMBL:O94710	SPCC1259.10, len:412, SIMILARITY:Saccharomyces cerevisiae, QRI7_YEAST, putative protease qri7, (407 aa), fasta scores: opt: 727, E():0, (38.5% identity in 408 aa)	1799	1962	1922	2182	2278	2417	2290	2901	1.24908	1.26049
TI4896S000401	GI:19075567;SPTREMBL:O94711	SPCC1259.11c, len:720, SIMILARITY:Saccharomyces cerevisiae, MIC1_YEAST, mic1 protein., (950 aa), fasta scores: opt: 1220, E():0, (33.7% identity in 606 aa)	5394	5066	5546	5320	5701	5346	6211	5292	1.05609	1.05732
TI4896S000402	GI:19075568;SPTREMBL:O94712	SPCC1259.12c, len:486, SIMILARITY:Homo sapiens, O94764, ranbpm., (500 aa), fasta scores: opt: 575, E():1.4e-29, (33.7% identity in 303 aa)	3308	3314	3692	3417	3723	3553	3725	3040	1.09879	0.949304
TI4896S000403	GI:19075569;SWISS-PROT:O00103	SPCC1259.15c, len:176	3121	3427	3529	3763	3459	3751	3678	3460	1.10142	0.98085
TI4896S000404	GI:19075570;SWISS-PROT:P34208	SPCC1259.13, len:496	2012	2398	1999	2403	2580	3050	2231	2281	1.2771	1.03264
TI4896S000405	GI:19075571;SPTREMBL:O94713	SPCC1259.14c, len:736, SIMILARITY:Schizosaccharomyces pombe, O13699, hypothetical 50.4 kd protein c11g7.06c in chromosome i., (430 aa), fasta scores: opt: 316, E():6.5e-13, (28.8% identity in 243 aa)	1550	1841	1401	1642	1845	2098	1673	1720	1.16496	1.12083
TI4896S000406	GI:19075572;SPTREMBL:Q9USK7	SPCC4B3.18, len:316, SIMILARITY:Drosophila melanogaster, AAD34738, hypothetical 35.8 kd protein., (313 aa), fasta scores: opt: 782, E():0, (42.2% identity in 308 aa)	5801	4970	5982	5004	7392	6002	7008	6626	1.24095	1.24783
TI4896S000407	GI:19075573;SPTREMBL:Q9USK6	SPCC4B3.17, len:283, putative transit peptide (1-40aa), SIMILARITY:Saccharomyces cerevisiae, CBP3_YEAST, cbp3 protein precursor., (335 aa), fasta scores: opt: 493, E():2.9e-25, (35.2% identity in 284 aa)	3331	3555	3040	3436	2714	2703	2571	2437	0.787554	0.777489
TI4896S000408	GI:19075574;SPTREMBL:Q9USK5	SPCC4B3.16, len:252, SIMILARITY:Homo sapiens, O75663, dj69e11.3, (272 aa), fasta scores: opt: 433, E():6.2e-22, (31.2% identity in 250 aa)	2017	2145	2174	2240	2391	2210	2408	2657	1.10786	1.1469
TI4896S000409	GI:19075575;SPTREMBL:P78953	SPCC4B3.15, len:920	4569	5183	5176	5131	4830	5246	5276	5447	1.03464	1.04045
TI4896S000410	GI:19075576;SPTREMBL:Q9USK4	SPCC4B3.14, len:290	2436	2669	2492	2340	2450	2565	2262	2443	0.983391	0.975861
TI4896S000411	GI:19075577;SPTREMBL:Q9USK3	SPCC4B3.13, len:539, SIMILARITY:Schizosaccharomyces pombe, CAB53410, conserved hypothetical protein, upf0013., (533 aa), fasta scores: opt: 1329, E():0, (41.7% identity in 482 aa)	8518	10196	9065	9575	8754	9319	8319	8749	0.970846	0.91572
TI4896S000412	GI:19075578;SPTREMBL:Q9USK2	SPCC4B3.12, len:441, possibility of splicing at codon 427, LOW SIMILARITY:Caenorhabditis elegans., YQD5_CAEEL, hypothetical 33.2 kd protein c32d5.5 in chromosome ii., (288 aa), fasta scores: opt: 431, E():5.6e-21, (31.3% identity in 233 aa)	7174	8264	7647	7521	7785	7444	7737	7657	0.992972	1.01493
TI4896S000413	GI:19075579;SPTREMBL:Q9USK1	SPCC4B3.11c, len:116, SIMILARITY:Saccharomyces cerevisiae, YAE6_YEAST, hypothetical 13.4 kd protein in acs1-gcv3 intergenic region, (118 aa), fasta scores: opt: 251, E():6.9e-11, (43.1% identity in 109 aa)	2759	2573	2765	2625	3159	2830	3319	2856	1.12243	1.14418
TI4896S000414	GI:19075580;SPTREMBL:Q9USK0	SPCC4B3.10c, len:640	7422	8427	7717	8229	10937	11373	12231	11441	1.41159	1.48763
TI4896S000415	GI:19075581;SPTREMBL:Q9USJ9	SPCC4B3.09c, len:206, SIMILARITY:Saccharomyces cerevisiae, YGG8_YEAST, putative 60s ribosomal protein l7/l12 homolog, mitochondrialprecursor., (194 aa), fasta scores: opt: 321, E():8.9e-13, (58.0% identity in 138 aa)	3515	3738	4069	3937	3036	3007	3476	3518	0.834084	0.873919
TI4896S000416	GI:19075582;SPTREMBL:Q9USJ8	SPCC4B3.08, len:218	4083	4617	3822	3935	4373	4842	3890	3904	1.05988	1.00496
TI4896S000417	GI:19075583;SPTREMBL:Q9USJ7	SPCC4B3.07, len:393, SIMILARITY:Saccharomyces cerevisiae, Q08421, chromosome xv reading frame orf yor051c., (412 aa), fasta scores: opt: 173, E():0.00093, (25.6% identity in 407 aa)	23476	21532	22910	19604	25180	22464	19718	21089	1.05793	0.968211
TI4896S000418	GI:19075584;SPTREMBL:Q9USJ6	SPCC4B3.06c, len:200, SIMILARITY:Saccharomyces cerevisiae, Q07923, chromosome xii reading frame orf ylr011w., (191 aa), fasta scores: opt: 365, E():8.4e-18, (45.8% identity in 168 aa)	3232	3185	3715	3547	3275	2670	3136	3202	0.925805	0.87344
TI4896S000419	GI:19075585;SWISS-PROT:Q9USJ5	SPCC4B3.05c, len:370, SIMILARITY:Saccharomyces cerevisiae, DCUP_YEAST, uroporphyrinogen decarboxylase, (362 aa), fasta scores: opt: 811, E():0, (54.6% identity in 370 aa)	4578	5618	5046	4741	5175	6041	6101	5132	1.10285	1.14577
TI4896S000420	GI:19075586;SPTREMBL:Q9USJ4	SPCC4B3.04c, len:1316, SIMILARITY:Caenorhabditis elegans., YOL4_CAEEL, hypothetical 152.4 kd protein zk370.4 in chromosome iii., (1351 aa), fasta scores: opt: 1353, E():0, (34.0% identity in 805 aa)	11134	11930	10034	11037	12416	12210	12634	12666	1.06931	1.20336
TI4896S000421	GI:19075587;SPTREMBL:Q9USJ3	SPCC4B3.03c, len:679, SIMILARITY:Saccharomyces cerevisiae, Q12296, chromosome xv reading frame orf yol060c., (706 aa), fasta scores: opt: 1535, E():0, (42.5% identity in 651 aa)	21835	20476	21534	21357	22806	20572	17197	15927	1.02458	0.772174
TI4896S000422	GI:19075588;SPTREMBL:Q9USJ2	SPCC4B3.02c, len:129, SIMILARITY:Saccharomyces cerevisiae, YM8T_YEAST, hypothetical protein YMR292W, (138 aa), fasta scores: opt: 373, E():1.2e-18, (45.8% identity in 118 aa)	1979	1880	1968	2004	1628	1525	1806	2168	0.816904	0.99976
TI4896S000423	GI:19075589;SPTREMBL:Q9USJ1	SPCC4B3.01, len:139, SIMILARITY:Rattus norvegicus, THTM_RAT, 3-mercaptopyruvate sulfurtransferase, (296 aa), fasta scores: opt: 303, E():2.8e-13, (44.3% identity in 122 aa)	5936	7576	6617	7109	7226	8560	8116	8735	1.1736	1.22763
TI4896S000424	GI:19075590;SPTREMBL:Q9URT3	SPCP25A2.01c, len:194, SIMILARITY:Rattus norvegicus, THTM_RAT, 3-mercaptopyruvate sulfurtransferase, (296 aa), fasta scores: opt: 468, E():3.1e-24, (40.4% identity in 171 aa)	5423	5466	6386	6229	6631	6503	7157	6727	1.20624	1.10034
TI4896S000425	GI:19075591;SPTREMBL:Q9UR24	SPCP25A2.02c, len:973	3004	2958	2921	2993	2950	2865	3634	2913	0.975292	1.10868
TI4896S000426	GI:19075592;SPTREMBL:Q9URT2	SPCP25A2.03, len:752, possibility of 3' splicing, SIMILARITY:Homo sapiens, Q15219, protein p84., (657 aa), fasta scores: opt: 388, E():4e-16, (23.8% identity in 505 aa)	7511	7175	6127	6488	7644	7268	5684	6032	1.01533	0.928707
TI4896S000427	GI:19075593;SPTREMBL:O59799	SPCC550.01c, len:77, SIMILARITY:Saccharomyces cerevisiae, Q05809, chromosome xii cosmid 8167., (150 aa), fasta scores: opt: 213, E():2e-09, (54.0% identity in 50 aa)	4368	4115	4295	4102	4273	3999	4637	4590	0.975031	1.0993
TI4896S000428	GI:19075594;SWISS-PROT:O59800	SPCC550.02c, len:354, SIMILARITY:Caenorhabditis elegans., Q22412, t11g6.8 protein., (658 aa), fasta scores: opt: 483, E():5.6e-24, (29.8% identity in 363 aa)	6282	6495	6348	7601	6714	6903	6623	7358	1.06579	1.00568
TI4896S000429	GI:19075595;SPTREMBL:O59801	SPCC550.03c, len:1213, SIMILARITY:Caenorhabditis elegans., Q19103, hypothetical protein f01g4.3., (1260 aa), fasta scores: opt: 1853, E():0, (37.8% identity in 1229 aa)	3354	2896	3731	3063	3551	2979	3240	3524	1.0437	1.00945
TI4896S000430	GI:19075596;SPTREMBL:O59802	SPCC550.04c, len:324, SIMILARITY:Homo sapiens, Q92535, phosphatidylinositol-glycan-class c, (297 aa), fasta scores: opt: 548, E():5.3e-29, (32.0% identity in 278 aa)	4993	5541	4282	4625	5355	5502	4564	4214	1.03273	0.988496
TI4896S000431	GI:19075597;SPTREMBL:O59803	SPCC550.05, len:203	2712	2200	3156	2325	2618	2098	2463	2946	0.959488	1.02376
TI4896S000432	GI:19075598;SWISS-PROT:O59804	SPCC550.06c, len:104	18864	17396	18448	17325	22163	18696	16994	18274	1.12481	0.98798
TI4896S000433	GI:19075599;SPTREMBL:O59805	SPCC550.07, len:533, SIMILARITY:Emericella nidulans, AMDS_EMENI, acetamidase, (548 aa), fasta scores: opt: 1072, E():0, (39.7% identity in 549 aa)	4340	4141	4526	4658	5881	5321	6291	5865	1.32001	1.32455
TI4896S000434	GI:19075600;SPTREMBL:O59806	SPCC550.08, len:247, SIMILARITY:Mycobacterium tuberculosis., P96810, hypothetical 22.8 kd protein., (201 aa), fasta scores: opt: 229, E():3.1e-08, (29.9% identity in 211 aa)	3397	3224	3273	3172	3448	3107	3769	3414	0.989361	1.11392
TI4896S000435	GI:19075601;SPTREMBL:O59807	SPCC550.09, len:535, LOW SIMILARITY:Saccharomyces cerevisiae, YB18_YEAST, hypothetical 48.6 kd protein in tyr1-sse2 intergenic region., (413 aa), fasta scores: opt: 149, E():0.18, (24.3% identity in 243 aa)	6293	8389	7005	7752	6749	8755	7767	8328	1.05805	1.09154
TI4896S000436	GI:19075602;SPTREMBL:O59808	SPCC550.10, len:500, SIMILARITY:Amaranthus hypochondriacus, O22477, betaine aldehyde dehydrogenase, (500 aa), fasta scores: opt: 1445, E():0, (45.6% identity in 491 aa)	6459	7381	6600	7009	7429	7259	5622	5891	1.06682	0.846154
TI4896S000437	GI:19075603;SPTREMBL:O59809	SPCC550.11, len:1029, SIMILARITY:Xenopus laevis, O42480, member of RanBP7/importin-beta/Cse1p superfamily of RanGTP-binding proteins, ranbp7., (1038 aa), fasta scores: opt: 1101, E():0, (28.9% identity in 1040 aa)	14823	16869	14522	15611	15031	15048	13664	14079	0.953041	0.921391
TI4896S000438	GI:19075604;SPTREMBL:O94241	SPCC550.12, len:401, SIMILARITY:Drosophila melanogaster, ACTU_DROME, actin-like protein 13e., (398 aa), fasta scores: opt: 953, E():0, (36.9% identity in 396 aa)	2573	2882	3067	2949	3194	3482	3088	3191	1.22477	1.04445
TI4896S000439	GI:19075605;SPTREMBL:O59836	SPCC550.13, len:545aa	13340	13414	14439	14060	12830	12685	12820	12199	0.953711	0.877756
TI4896S000440	GI:19075606;SPTREMBL:O59810	SPCC550.14, len:1279, SIMILARITY:Drosophila melanogaster, AAD34755, hypothetical 100.5 kd protein., (897 aa), fasta scores: opt: 333, E():6.2e-12, (24.6% identity in 760 aa)	23859	25345	23366	22944	24920	25554	18632	18171	1.02636	0.794685
TI4896S000441	GI:19075607;SPTREMBL:O59811	SPCC550.15c, len:463, SIMILARITY:Saccharomyces cerevisiae, Q06709, chromosome xii cosmid l3502, (432 aa), fasta scores: opt: 418, E():1.7e-18, (30.0% identity in 477 aa)	11387	12307	13134	11408	10784	11397	11003	9137	0.936552	0.819339
TI4896S000442	GI:19075608	SPCC550.16c, len:>93	176	196	204	193	177	193	212	183	0.995188	0.993701
TI4896S000443	GI:19075609;SWISS-PROT:Q92380	SPCC4E9.01c, len:862	558	644	547	544	529	585	643	626	0.928207	1.16312
TI4896S000444	GI:19075610;SWISS-PROT:P24865	SPCC4E9.02, len:310	8071	8454	8321	7919	8863	8632	8858	7730	1.05959	1.02033
TI4896S000445	GI:19075611;SPTREMBL:Q9Y7U3	SPCC645.02, len:188, SIMILARITY:Saccharomyces cerevisiae, YHQ0_YEAST, hypothetical 20.9 kd protein in hxt5-nrk1 intergenic region., (185 aa), fasta scores: opt: 346, E():3.9e-17, (33.0% identity in 188 aa)	781	965	840	808	801	928	951	842	0.993633	1.08711
TI4896S000446	GI:19075612;SWISS-PROT:P78859	SPCC645.03c, len:190, SIMILARITY:Saccharomyces cerevisiae, YL27_YEAST, hypothetical 27.7 kd protein in prp19-hsp104 intergenic region., (250 aa), fasta scores: opt: 419, E():1.1e-20, (37.6% identity in 157 aa); SIMILARITY: Azotobacter vinelandii, TR:O31271, ISCA. hypothetical protein involved in FeS cluster assembly; similar to Azotobacter vinelandii nif gene cluster Orf6 protein, (107 aa), fasta…	6454	8030	6540	7301	6445	7132	7427	7451	0.943387	1.07809
TI4896S000447	GI:19075613;SPTREMBL:Q9Y7U4	SPCC645.04, len:328	7270	8917	7427	8871	8063	9867	8429	8432	1.10781	1.04271
TI4896S000448	GI:19075614;SWISS-PROT:Q9USI6	SPCC645.05c, len:1526	3908	4040	3378	3910	4253	4147	4468	4257	1.05738	1.20571
TI4896S000449	GI:19075615;SPTREMBL:Q9Y7U5	SPCC645.06c, len:1275, SIMILARITY:Saccharomyces cerevisiae, ROM1_YEAST, rho1 gdp-gtp exchange protein 1, (1155 aa), fasta scores: opt: 448, E():1.6e-17, (22.1% identity in 1296 aa)	9032	8741	9250	9046	8943	8232	9540	9431	0.965957	1.03696
TI4896S000450	GI:19075616;SPTREMBL:Q9Y7U6	SPCC645.07, len:1334, SIMILARITY:Schizosaccharomyces pombe, CAB60236, putative rho1 gdp-gtp exchange protein, SPAC1006.06, (1158 aa), fasta scores: opt: 2652, E():0, (44.1% identity in 1134 aa)	4158	4270	4397	4405	4167	3939	4949	4807	0.962323	1.1084
TI4896S000451	GI:19075617;SPTREMBL:Q9Y7U7	SPCC645.08c, len:878, SIMILARITY:Ajellomyces capsulatus., O60040, 100 kda protein., (890 aa), fasta scores: opt: 1331, E():0, (36.3% identity in 848 aa), SIMILARITY: H sapiens Q13122 100 KDA COACTIVATOR, (nuclear protein 2 acidic domain forms a complex with a novel cellular coactivator that can interact with TFIIE), (885 aa), fasta scores, opt:926, E():0, (32.6% identity in 866 aa overlap)	12383	11933	13957	12558	13697	12696	13641	15262	1.08503	1.09634
TI4896S000452	GI:19075618;SPTREMBL:Q9Y7U8	SPCC645.09, len:139, putative transit peptide 1-59 aa, SIMILARITY:Saccharomyces cerevisiae, P36532, 60S ribosomal L37 protein, mitochondrial, (105 aa), fasta scores: opt: 130, E():0.015, (42.9% identity in 70 aa)	3850	3687	3841	3495	3526	3373	3847	3789	0.91534	1.04284
TI4896S000453	GI:19075619;SPTREMBL:Q9Y7U9	SPCC645.10, len:484, SIMILARITY:Saccharomyces cerevisiae, CCA1_YEAST, trna nucleotidyltransferase precursor, (546 aa), fasta scores: opt: 788, E():0, (36.8% identity in 516 aa)	5438	5470	5476	5500	6841	5982	6193	5705	1.1758	1.0841
TI4896S000454	GI:19075620;SPTREMBL:Q9Y7V0	SPCC645.11c, len:196, possibly spliced to SPCC645.12c	2056	1910	2029	2038	2206	1998	1875	2627	1.05952	1.10655
TI4896S000455	GI:19075621;SPTREMBL:Q9Y7V1	SPCC645.12c, len:196, possibly spliced to SPCC645.11c	797	801	881	759	1109	1023	1014	1019	1.33431	1.24676
TI4896S000456	GI:19075622;SPTREMBL:Q9Y7V2	SPCC645.13, len:721, SIMILARITY:Homo sapiens, O15043, kiaa0333, (991 aa), fasta scores: opt: 263, E():1.6e-07, (27.1% identity in 328 aa)	6365	7389	5824	6662	7010	7837	6634	7313	1.08098	1.1184
TI4896S000457	GI:19075623;SWISS-PROT:Q9USI5	SPCC645.14c, len:591	24637	22748	22349	23290	29315	26762	23307	23400	1.18317	1.02379
TI4896S000458	GI:19075624;SPTREMBL:Q9UUA1	SPCC23B6.01c, len:489, SIMILARITY:Neurospora crassa, P87046, oxysterol-binding protein, (360 aa), fasta scores: opt: 1240, E():0, (53.7% identity in 348 aa)	17637	16698	17607	16649	18403	16864	13924	12036	1.02669	0.756874
TI4896S000459	GI:19075625;SPTREMBL:Q9UUA0	SPCC23B6.02c, len:139	885	930	945	1016	830	802	1199	1098	0.900109	1.17475
TI4896S000460	GI:19075626;SPTREMBL:O74630	SPCC23B6.03c, len:2812	2105	2401	2322	2270	2278	2405	2363	2283	1.04193	1.01169
TI4896S000461	GI:19075627;SPTREMBL:Q9UU99	SPCC23B6.04c, len:1008, SIMILARITY at C-term:Saccharomyces cerevisiae, YNX1_YEAST, hypothetical 40.7 kd protein in sin4-ure2 intergenic region.hypothetical 40.7 kd protein in bni4-ure2 intergenic region., (351 aa), fasta scores: opt: 780, E():3.3e-32, (49.2% identity in 325 aa)	18825	16062	17923	14978	19709	15950	14208	12536	1.01999	0.814843
TI4896S000462	GI:19075628;SWISS-PROT:Q92374	SPCC23B6.05c , len:104	2004	2155	1983	1704	2275	2266	2458	2479	1.09337	1.34717
TI4896S000463	GI:19075629;SPTREMBL:O94541	SPCC23B6.06, len:670, SIMILARITY:Neurospora crassa, CYT4_NEUCR, mitochondrial protein cyt-4, (1117 aa), fasta scores: opt: 254, E():3.4e-08, (32.9% identity in 140 aa)	1464	1643	1626	1659	1432	1460	1494	1558	0.93338	0.92897
TI4896S000464	GI:19075630;SPTREMBL:O94542	SPCC1322.02, len:351	3483	3456	3643	3371	3534	3130	3790	3645	0.960157	1.06082
TI4896S000465	GI:19075631;SPTREMBL:O94543	SPCC1322.03, len:862, SIMILARITY to C-term of:Saccha romyces cerevisiae, YAF3_YEAST, putative integral membrane protein, (783 aa), fasta scores: opt: 280, E():3.3e-09, (25 .2% identity in 420 aa)	7868	8810	8076	8352	7160	7265	7289	7478	0.867323	0.898953
TI4896S000466	GI:19075632;SWISS-PROT:P78811	SPCC1322.04, len:506, SIMILARITY:Saccharomyces cerevisiae, UDPG_YEAST, probable utp--glucose-1-phosphate uridylyltransferase, (499 aa), fasta scores: opt: 2166, E():0, (63.9% identity in 498 aa)	19604	20652	18637	19666	19017	19613	16393	15727	0.959874	0.83965
TI4896S000467	GI:19075633;SPTREMBL:O94544	SPCC1322.05c, len:612, SIMILARITY:Saccharomyces cerevisiae, LKHA_YEAST, probable leukotriene a-4 hydrolase, (671 aa), fasta scores: opt: 1595, E():0, (46.7% identity in 625 aa)	7201	7378	7000	7956	8127	8021	7858	7387	1.10787	1.02553
TI4896S000468	GI:19075634;SPTREMBL:O94545	SPCC1322.06, len:983, SIMILARITY:Saccharomyces cerevisiae, Q02932, lph2p., (1032 aa), fasta scores: opt: 940, E():0, (26.9% identity in 1018 aa)	4923	5613	4888	4866	5270	5733	5229	5801	1.04593	1.13096
TI4896S000469	GI:19075635;SPTREMBL:O94546	SPCC1322.07c, len:104	625	614	635	619	364	350	304	320	0.576216	0.497852
TI4896S000470	GI:19075636;SPTREMBL:O94547	SPCC1322.08, len:580, SIMILARITY:Schizosaccharomyces pombe, O42844, serine/threonine-protein kinase, (504 aa), fasta scores: opt: 1231, E():0, (44.3% identity in 515 aa)	16265	17436	15379	14895	12702	12893	12048	11860	0.760194	0.789823
TI4896S000471	GI:19075637;SPTREMBL:O94548	SPCC1322.09, len:475	9592	10316	10904	10291	11407	11406	11035	10748	1.14744	1.02821
TI4896S000472	GI:19075638;SPTREMBL:O94549	SPCC1322.10, len:262, SIMILARITY:Schizosaccharomyces pombe, O74947, hypothetical 35.9 kd protein, (349 aa), fas ta scores: opt: 383, E():7.8e-12, (38.1% identity in 223 aa )	33371	32475	29316	30881	28518	27187	32039	28895	0.845871	1.01429
TI4896S000473	GI:19075639;SWISS-PROT:O42867	SPCC1322.11, len:139	26904	28613	26632	28131	28826	28238	25089	23932	1.02917	0.896398
TI4896S000474	GI:19075640;SWISS-PROT:O94751	SPCC1322.12c, len:1044	9410	9794	9376	9118	9174	9395	8895	8116	0.967091	0.919403
TI4896S000475	GI:19075641;SWISS-PROT:P15567	SPCC1322.13, len:552	17978	17092	17795	18058	18291	17253	15192	16879	1.01341	0.894217
TI4896S000476	GI:19075642;SPTREMBL:P78810	SPCC1322.14c, len:721, SIMILARITY:Saccharomyces cerevisiae, YJB2_YEAST, hypothetical 75.5 kd protein in cct3-cct8 intergenic region., (648 aa), fasta scores: opt: 2272, E():0, (60.3% identity in 580 aa)	12839	13092	11800	14751	12102	12155	10893	10750	0.935513	0.82595
TI4896S000477	GI:19075643;SPTREMBL:Q9URT8	SPCC1322.15, len:111	10751	10545	11487	12506	10481	10157	11538	11769	0.969046	0.972754
TI4896S000478	GI:19075644;SPTREMBL:O94550	SPCC1322.16, len:279, may use Met at upstream MNRQ, SIMILARITY:Saccharomyces cerevisiae, YG4W_YEAST, prohibitin, antiproliferative protein, (315 aa), fasta scores: opt: 1227, E():0, (68.9% identity in 273 aa)	9676	10627	10119	10420	10188	10959	12202	10701	1.04208	1.11641
TI4896S000479	GI:19075645;SPTREMBL:O94551	SPCC1322.17c, len:648, SIMILARITY:Candida albicans, O94068, conserved hypothetical protein., (1018 aa), fasta scores: opt: 629, E():1.7e-29, (31.3% identity in 696 aa)	8650	8039	8725	8929	9217	8494	8488	8551	1.06107	0.965251
TI4896S000480	GI:19075646;SPTREMBL:Q9USN8	SPCC132.01c, len:548, SIMILARITY:Saccharomyces cerevisiae, Q12532, hypothetical 119.1 kd protein ypl009c., (1038 aa), fasta scores: opt: 840, E():0, (33.5% identity in 576 aa)	8227	8642	9757	8147	7815	7897	6981	8231	0.931857	0.862898
TI4896S000481	GI:19075647;SPTREMBL:Q9USN7	SPCC132.02, len:332, SIMILARITY:Candida albicans, O94066, transcription regulatory protein., (331 aa), fasta scores: opt: 966, E():0, (47.3% identity in 315 aa)	1349	1416	1327	1424	1307	1356	1533	1236	0.963246	1.01161
TI4896S000482	GI:19075648;SPTREMBL:Q9USN6	SPCC132.03, len:176 - questionable ORF	3603	3291	3868	3600	4407	3868	3921	4558	1.19924	1.13991
TI4896S000483	GI:19075649;SPTREMBL:Q9USN5	SPCC132.04c, len:1106, SIMILARITY:Agaricus bisporus, CAB40797, nad-specific glutamate dehydrogenase., (1029 aa), fasta scores: opt: 2854, E():0, (46.6% identity in 1044 aa)	6578	5893	5909	6309	7489	6027	5129	5129	1.08062	0.840482
TI4896S000484		SPCC132.05c, len:292, SIMILARITY:Fusarium sporotrichioides., O94197, trichothecene 3-o-acetyltransferase., (459 aa), fasta scores: opt: 787, E():0, (44.9% identity in 296 aa)	4081	3813	4322	3724	5392	4745	4838	5451	1.28284	1.29157
TI4896S000485	GI:19075650;SPTREMBL:O74992	SPCC338.18, len:117, SIMILARITY:Caenorhabditis elegans., O44789, d1069.1 protein., (311 aa), fasta scores: opt: 113, E():0.49, (30.7% identity in 88 aa)	882	903	650	606	747	678	711	780	0.798885	1.19049
TI4896S000486	GI:19075651;SWISS-PROT:P30776	SPCC338.17c, len:628	8952	8225	8603	8848	7668	6995	6549	7710	0.853512	0.816315
TI4896S000487	GI:19075652;SWISS-PROT:O74991	SPCC338.16, len:577	2101	2251	2029	2309	1982	1925	1658	1753	0.899268	0.788177
TI4896S000488	GI:19075653;SPTREMBL:O59866	SPCC338.15, len:437, SIMILARITY:Mus musculus, O54734, dolichyl-di-phosphooligosaccharide-protein glycotransferase (oligosaccharyltransferase)., (441 aa), fasta scores: opt: 655, E():0, (31.3% identity in 435 aa)	22746	22881	22653	20343	23644	22145	19734	18800	1.00366	0.897647
TI4896S000489	GI:19075654;SPTREMBL:P78825	SPCC338.14, len:351, SIMILARITY:Physcomitrella patens, O49923, adenosine kinase, (343 aa), fasta scores: opt: 947, E():0, (44.2% identity in 337 aa)	19673	24043	22442	22738	23035	23891	20474	21405	1.08229	0.926841
TI4896S000490	GI:19075655;SPTREMBL:O74990	SPCC338.13, len:738, SIMILARITY:Saccharomyces cerevisiae, Q06096, chromosome xvi cosmid 8283., (861 aa), fasta scores: opt: 428, E():5.5e-20, (20.9% identity in 809 aa)	3436	3634	3617	3809	3939	3910	4001	4040	1.11117	1.08341
TI4896S000491	GI:19075656;SPTREMBL:O74989	SPCC338.12, len:77, SIMILARITY:Tritirachium album., PRTR_TRIAL, proteinase r precursor, (387 aa), fasta scores: opt: 165, E():7.7e-05, (39.7% identity in 68 aa)	3600	3154	3341	3080	3312	2664	3684	3510	0.882321	1.12114
TI4896S000492	GI:19075657;SWISS-PROT:P40389	SPCC338.11c, len:303	6403	5585	6982	5353	7342	6248	6834	7082	1.13268	1.1509
TI4896S000493	GI:19075658;SPTREMBL:O74988	SPCC338.10c, len:174, SIMILARITY:Neurospora crassa., COX5_NEUCR, cytochrome c oxidase polypeptide v precursor, (171 aa), fasta scores: opt: 416, E():1e-21, (42.1% identity in 164 aa)	9788	11761	11696	11891	7147	7161	8269	7873	0.669528	0.684546
TI4896S000494	GI:19075659;SPTREMBL:O74986	SPCC338.08, len:285	5167	5453	5057	4685	4372	4308	4682	5315	0.818081	1.03016
TI4896S000495	GI:19075660;SPTREMBL:O74985	SPCC338.07c, len:729, SIMILARITY:Saccharomyces cerevisiae, NAT1_YEAST, n-terminal acetyltransferase 1, (853 aa), fasta scores: opt: 528, E():3e-25, (33.2% identity in 713 aa)	19047	18669	20053	17210	18746	16769	14754	15713	0.941212	0.824383
TI4896S000496	GI:19075661;SPTREMBL:O74984	SPCC338.06c, len:139, SIMILARITY:Schizosaccharomyces pombe, O14368, heat shock protein 16., (143 aa), fasta scores: opt: 278, E():4.8e-13, (35.3% identity in 139 aa)	1140	1344	1359	1342	1326	1373	1472	1665	1.09237	1.16192
TI4896S000497	GI:19075662;SWISS-PROT:O74983	SPCC338.05c, len:139, SIMILARITY:Saccharomyces italicus, AAC24241, mms2p., (137 aa), fasta scores: opt: 630, E():0, (66.7% identity in 138 aa)	8314	7913	8901	8096	9795	9150	10770	10351	1.16723	1.24425
TI4896S000498	GI:19075663;SWISS-PROT:O74982	SPCC338.04, len:167	1295	1154	1318	1318	1231	999	1321	1190	0.908132	0.95258
TI4896S000499	GI:19075664;SPTREMBL:O74981	SPCC338.02, len:125, SIMILARITY:Caenorhabditis elegans., O61834, f41a4.1 protein., (644 aa), fasta scores: opt: 112, E():0.47, (31.0% identity in 87 aa)	720	660	793	749	862	772	789	756	1.18346	1.00215
TI4896S000500	GI:19075665;SWISS-PROT:Q9USK8	SPCC338.01c, len:>1209	10882	11355	10127	9830	9785	9858	14152	12133	0.883678	1.31587
TI4896S000501	GI:19075666;SPTREMBL:O94519	SPCC1281.02c, len:311, SIMILARITY:Homo sapiens, O759 40, 30kda splicing factor., (238 aa), fasta scores: opt: 14 8, E():0.23, (31.3% identity in 150 aa)	4536	4866	4874	4523	4345	4526	4134	4113	0.94401	0.878763
TI4896S000502	GI:19075667;SPTREMBL:O94520	SPCC1281.03c, len:193, SIMILARITY:Saccharomyces cere visiae, YGY1_YEAST, hypothetical 21.5 kd protein in sec15-s ap4 intergenic region., (190 aa), fasta scores: opt: 405, E ():3.1e-20, (41.1% identity in 180 aa)	6511	5748	6391	5624	6901	5995	6564	6967	1.05144	1.13293
TI4896S000503	GI:19075668;SPTREMBL:O94521	SPCC1281.04, len:333, SIMILARITY:Schizosaccharomyces pombe, O14295, hypothetical 36.8 kd protein c9e9.11 in chr omosome i., (333 aa), fasta scores: opt: 1713, E():0, (74.5 % identity in 333 aa)	452	506	551	525	597	595	557	566	1.24834	1.04449
TI4896S000504	GI:19075669;SPTREMBL:O94522	SPCC1281.05, len:390, SIMILARITY:Saccharomyces cerevisiae, NPL6_YEAST, npl6 protein., (435 aa), fasta scores: opt: 607, E():2e-31, (33.7% identity in 359 aa)	7371	8907	7530	7731	7751	9239	8578	8844	1.04441	1.14157
TI4896S000505	GI:19075670;SPTREMBL:O94523	SPCC1281.06c, len:479, SIMILARITY:Ajellomyces capsulata, Q12618, acyl-coa desaturase 1, (476 aa), fasta scores: opt: 1816, E():0, (53.8% identity in 472 aa)	53081	60881	63501	52868	55719	61840	49264	48287	1.03272	0.844575
TI4896S000506	GI:19075671;SPTREMBL:O94524	SPCC1281.07c, len:313, SIMILARITY:Synechocystis sp., P74752, hypothetical 36.5 kd protein., (319 aa), fasta sco res: opt: 1019, E():0, (52.3% identity in 306 aa)	9530	9496	9557	9263	11075	10386	11998	9389	1.12792	1.13451
TI4896S000507	GI:19075672;REMTREMBL:CAA22829	SPCC1281.08, len:264, NOTE: shows some variation fro m other wtf genes, so may be a pseudogene, SIMILARITY:Schiz osaccharomyces pombe, O74838, hypothetical wtf7 protein, (2 58 aa), fasta scores: opt: 302, E():1.7e-13, (33.2% identit y in 268 aa)	1210	1220	1140	1072	2088	2055	2071	2023	1.70502	1.8519
TI4896S000508	REMTREMBL:CAB63875		134	115	124	129	116	94	164	124	0.841531	1.14191
TI4896S000509	GI:19075673;SPTREMBL:O94591	SPCC622.01c, len:149	1972	2077	2068	2129	2446	2370	2048	2169	1.19072	1.00456
TI4896S000510	GI:19075674;SPTREMBL:O94592	SPCC622.02, len:127	1137	1187	1189	1250	1311	1332	1292	1386	1.1376	1.09771
TI4896S000511	GI:19075675;SPTREMBL:O94593	SPCC622.03c, len:132	207	213	215	245	264	260	288	294	1.24801	1.26977
TI4896S000512	GI:19075676;SPTREMBL:O94594	SPCC622.04, len:140	396	430	482	551	441	433	488	516	1.06031	0.974464
TI4896S000513	GI:19075677;SPTREMBL:O94595	SPCC622.05, len:115	394	365	415	428	444	411	509	469	1.12647	1.16115
TI4896S000514	GI:19075678;SPTREMBL:O94596	SPCC622.06c, len:122	309	443	368	467	487	520	518	534	1.37493	1.27554
TI4896S000515	GI:19075679;SPTREMBL:O94597	SPCC622.07, len:128	929	884	974	837	1231	1100	1186	1161	1.28471	1.30238
TI4896S000516	GI:19075680;SWISS-PROT:P04909	SPCC622.08c, len:132	28993	28687	29628	29865	28881	26639	19956	19440	0.962373	0.662241
TI4896S000517	GI:19075681;SWISS-PROT:P04913	SPCC622.09, len:126	30044	29302	26993	27667	26216	24461	19440	20347	0.853688	0.727806
TI4896S000518	GI:19075682;SPTREMBL:O94598	SPCC622.10c, len:815	7782	8257	8712	8060	9042	9123	8492	9235	1.1334	1.06026
TI4896S000519	GI:19075683;SPTREMBL:O94599	SPCC622.11, len:425, SIMILARITY:Caenorhabditis elega ns., Q18695, hypothetical protein c47g2.4., (644 aa), fasta scores: opt: 252, E():1.9e-15, (24.4% identity in 431 aa)	2003	1847	1876	1929	2070	1863	1922	1820	1.02106	0.984007
TI4896S000520	GI:19075684;SPTREMBL:P78804	SPCC622.12c, len:451, SIMILARITY:Emericella nidulans , DHE4_EMENI, nadp-specific glutamate dehydrogenase, (459 a a), fasta scores: opt: 1906, E():0, (64.0% identity in 455 aa)	21759	21585	20147	20371	15729	14026	11233	11336	0.686338	0.557015
TI4896S000521	GI:19075685;SPTREMBL:O94600	SPCC622.13c, len:1098, LOW SIMILARITY:Homo sapiens, O43156, kiaa0406., (799 aa), fasta scores: opt: 246, E():8. 2e-11, (21.1% identity in 739 aa)	2398	2455	2055	2007	2475	2265	2456	2410	0.977359	1.19797
TI4896S000522	GI:19075686;SPTREMBL:O94601	SPCC622.14, len:309, SIMILARITY:Saccharomyces cerevi siae, YDL226C, GCS1_YEAST, zinc finger protein gcs1., (352 aa), fasta scores: opt: 363, E():0, (35.8% identity in 327 aa)	10729	11283	8457	9947	11661	11770	11824	12331	1.06501	1.3189
TI4896S000523	GI:19075687;SPTREMBL:O94602	SPCC622.15c, len:557	5014	4754	4918	4226	4452	3881	4161	4304	0.85214	0.932266
TI4896S000524	GI:19075688;SPTREMBL:O94603	SPCC622.16c, len:948, SIMILARITY:Caenorhabditis eleg ans., Q22796, coded for by c. elegans cdna cm9h11., (1070 a a), fasta scores: opt: 347, E():2.3e-19, (29.4% identity in 293 aa)	3371	3221	3357	3256	3823	3620	4062	3772	1.12898	1.18424
TI4896S000525	GI:19075689;SWISS-PROT:P50525	SPCC622.17, len:366	4419	4181	4415	4536	5754	5128	5803	5557	1.2643	1.26974
TI4896S000526	GI:19075690;SWISS-PROT:P79071	SPCC622.18, len:195	30919	30357	32012	29724	33304	29387	28041	25696	1.02259	0.87022
TI4896S000527	GI:19075691;SPTREMBL:O94606	SPCC622.19, len:473	3651	3608	3747	3643	4026	3884	3847	4054	1.0896	1.06975
TI4896S000528	GI:19075692;SPTREMBL:O94607	SPCC622.20c, len:597, SIMILARITY:Schizosaccharomyces pombe, E1319469, major facilitator superfamily protein., ( 612 aa), fasta scores: opt: 502, E():0, (31.6% identity in 576 aa)	5046	5032	5492	4712	5140	5045	5131	4945	1.01061	0.991858
TI4896S000529	GI:19075693;SWISS-PROT:O14311	SPCC61.02, len:307	4499	4537	3932	4246	4684	4620	4656	4373	1.02971	1.10702
TI4896S000530	GI:19075694;SPTREMBL:O94347	SPCC61.03, len:327, SIMILARITY:Saccharomyces cerevisiae, YKP1_YEAST, hypothetical 37.4 kd protein, (337 aa), fasta scores: opt: 626, E():0, (43.3% identity in 321 aa)	9141	10734	9984	9183	10314	11055	10790	11355	1.07911	1.15863
TI4896S000531	GI:19075695;SPTREMBL:O94348	SPCC61.04c, len:227, SIMILARITY:Saccharomyces cerevi siae, YGR172c, YIPA_YEAST, Golgi membrane protein, (870 aa ), fasta scores: opt: 426, E():8.8e-27, (45.4% identity in 196 aa)	4358	4125	4217	4426	4175	3771	3807	3327	0.936095	0.827235
TI4896S000532	GI:19075696;SPTREMBL:O94349	SPCC61.05, len:469, signal peptide predicted 1-19aa, SIMILARITY:Schizosaccharomyces pombe, Q9Y7S5, hypothetical 54.3 kd protein., (478 aa), fasta scores: opt: 394, E():1.2e-18, (21.5% identity in 447 aa)	4742	4680	5050	4858	4246	3932	3812	4016	0.867787	0.790765
TI4896S000533	GI:19075697;SPTREMBL:O94350	SPCC61.06, len:100, SIMILARITY:Emericella nidulans, Q12607, cystathionine beta-lyase, (439 aa), fasta scores: opt: 352, E():3.2e-19, (58.3% identity in 96 aa)	3971	4928	4225	5017	4298	5206	4833	4676	1.06938	1.03797
TI4896S000534	GI:19075698;SPTREMBL:Q9USP5	SPCC11E10.02c, len:380, SIMILARITY:Saccharomyces cerevisiae, GPI8_YEAST, gpi-anchor transamidase, (411 aa), fasta scores: opt: 1284, E():0, (66.9% identity in 272 aa)	2880	3328	2721	3270	3387	3756	3072	3486	1.15232	1.09753
TI4896S000535	GI:19075699;SPTREMBL:Q9USP4	SPCC11E10.03, len:351, SIMILARITY:low to Saccharomyces cerevisiae, JNM1_YEAST, nuclear migration protein jnm1., (373 aa), fasta scores: opt: 172, E():0.0021, (24.4% identity in 308 aa)	338	352	330	324	407	422	430	423	1.2015	1.30429
TI4896S000536	GI:19075700;SPTREMBL:Q9USP3	SPCC11E10.04, len:443	3452	3254	4044	3465	3736	3236	3365	3796	1.03837	0.963812
TI4896S000537	GI:19075701;SPTREMBL:Q9USP2	SPCC11E10.05c, len:572, SIMILARITY:Caenorhabditis elegans., YY4E_CAEEL, hypothetical 54.3 kd protein c33h5.14 in chromosome iv., (485 aa), fasta scores: opt: 741, E():0, (34.7% identity in 447 aa)	4634	4574	4672	5155	5183	4768	5093	5311	1.08044	1.06019
TI4896S000538	GI:19075702;SPTREMBL:Q9USP1	SPCC11E10.06c, len:361, SIMILARITY:Saccharomyces cerevisiae, Q02884, YPL107W, (456 aa), fasta scores: opt: 207, E():1.9e-06, (25.3% identity in 400 aa)	2998	3185	3210	3599	3308	3409	3457	3033	1.08687	0.959841
TI4896S000539	GI:19075703;SPTREMBL:Q9USP0	SPCC11E10.07c, len:341, SIMILARITY:Saccharomyces cerevisiae, E2BA_YEAST, translation initiation factor eif-2b alpha subunit, (305 aa), fasta scores: opt: 747, E():0, (42.7% identity in 344 aa)	15476	16547	14298	17213	15884	16560	13640	14947	1.01357	0.911167
TI4896S000540	GI:19075704;SWISS-PROT:Q10426	SPCC11E10.08, len:1040	1385	1484	1692	1684	1824	1874	1614	1995	1.28989	1.06929
TI4896S000541	GI:19075705;SWISS-PROT:Q10427	SPCC11E10.09c, len:478, SIMILARITY:Schizosaccharomyces pombe, O13996, putative alpha-amylase precursor, (491 aa), fasta scores: opt: 1724, E():0, (52.8% identity in 458 aa)	1671	1650	1686	1559	1900	1722	1681	1997	1.09034	1.13899
TI4896S000542	GI:19075706;SWISS-PROT:Q10428	SPCC188.02, len:547, SIMILARITY:Oryctolagus cuniculus, Q28653, protein phosphatase pp2a0 b' subunit gamma isoform., (586 aa), fasta scores: opt: 1779, E():0, (52.3% identity in 507 aa)	7324	6789	6851	7161	8176	7450	7912	8128	1.10685	1.14495
TI4896S000543	GI:19075707;SWISS-PROT:Q10429	SPCC188.03, len:874, SIMILARITY:Saccharomyces cerevisiae, Q06680, chromosome iv cosmid 9798., (1051 aa), fasta scores: opt: 406, E():2.4e-18, (30.0% identity in 949 aa)	6382	7653	7390	7365	7626	8596	7333	6529	1.15907	0.939389
TI4896S000544	GI:19075708;SWISS-PROT:Q10430	SPCC188.04c, len:237, SIMILARITY:Saccharomyces cerevisiae, Q12234, chromosome xv reading frame orf yor216c., (484 aa), fasta scores: opt: 163, E():0.023, (26.8% identity in 194 aa)	2882	2904	2739	2912	3783	3463	3140	3499	1.25256	1.17399
TI4896S000545	GI:19075709;SWISS-PROT:P21565	SPCC188.06c, len:521	10766	10062	10450	10860	10984	9542	11237	10304	0.984285	1.01206
TI4896S000546	GI:19075710;SWISS-PROT:Q10432	SPCC188.07, len:734, LOW SIMILARITY:Rattus norvegicus, GM13_RAT, cis-golgi matrix protein gm130., (912 aa), fasta scores: opt: 201, E():0.00054, (23.0% identity in 391 aa)	4867	5495	5197	5524	5620	5781	5638	5427	1.10338	1.03365
TI4896S000547	GI:19075711;SWISS-PROT:Q09879	SPCC188.08c, len:1107, SIMILARITY:Saccharomyces cerevisiae, UBPF_YEAST, UBIQUITIN CARBOXYL-TERMINAL HYDROLASE 15 (EC 3.1.2.15), (1230 aa), fasta scores: opt: 1339, E():0, (2.5% identity in 1232 aa)	7378	8117	8274	7723	7832	8299	8806	9859	1.04198	1.17044
TI4896S000548	GI:19075712;REMTREMBL:CAB41229	SPCC188.09c, len:608, is similar to SPCC188.10c (probable pseudogene) and SPAC1F8.06: contains 6 copies of a 36aa repeat motif	4865	4936	5175	4920	5070	4936	4411	4794	1.02107	0.913379
TI4896S000549		SPCC188.10c, len:819, SIMILARITY:Schizosaccharomyces pombe, SPCC188.09c but contains stop codons so is probably a pseudogene; 36 aa repeat containing	3357	4096	3514	3823	4274	4459	4051	3667	1.18089	1.05601
TI4896S000550	GI:19075713;SWISS-PROT:Q09882	SPCC188.11, len:556, SIMILARITY:Arabidopsis thaliana, O80653, putative nuclear protein, (613 aa), fasta scores: opt: 1394, E():0, (42.9% identity in 574 aa)	7163	6875	7395	7273	7211	6700	7456	7117	0.990623	0.9934
TI4896S000551	GI:19075714;SWISS-PROT:Q09883	SPCC188.12, len:379, SIMILARITY:Schizosaccharomyces pombe, SPN4_SCHPO, septin homolog spn4, (380 aa), fasta scores: opt: 1039, E():0, (40.2% identity in 373 aa)	2778	3138	2425	2877	3234	3568	2770	3121	1.15059	1.11354
TI4896S000552	GI:19075715;SPTREMBL:Q9UUN1	SPCC188.13c, len:>653, SIMILARITY:Rickettsia prowazekii., E1342429, ribonuclease iii, (225 aa), fasta scores: opt: 241, E():6.6e-09, (30.5% identity in 220 aa)	2140	1926	1936	1758	2665	2222	2446	1909	1.19951	1.17466
TI4896S000553	GI:19075716;SWISS-PROT:Q09885	SPCC584.11c, len:380, SIMILARITY:Saccharomyces cerev isiae, Q05515, similarity to s. cerevisiae hypothetical pro tein l8083.10., (481 aa), fasta scores: opt: 501, E():1.5e- 25, (31.7% identity in 473 aa)	17878	21518	19126	20459	18344	21598	15468	16543	1.01489	0.808667
TI4896S000554	GI:19075717;SWISS-PROT:Q09886	SPCC584.12, len:115	1389	1707	1367	1391	1273	1518	1158	1301	0.902883	0.891204
TI4896S000555	GI:19075718;SWISS-PROT:Q09887	SPCC584.13, len:544, SIMILARITY:Schizosaccharomyces pombe, O74537, putative amino-acid permease., (557 aa), fas ta scores: opt: 1999, E():0, (53.6% identity in 539 aa)	10033	11316	9335	10908	9128	9907	8331	8858	0.892642	0.852256
TI4896S000556	GI:19075719;SWISS-PROT:Q09888	SPCC584.14, len:431, SIMILARITY:Arabidopsis thaliana , O81325, f6n15.2 protein., (475 aa), fasta scores: opt: 21 4, E():2e-07, (23.7% identity in 431 aa)	1395	1455	1425	1485	1592	1374	1383	1262	1.04277	0.910179
TI4896S000557	GI:19075720;SWISS-PROT:Q09889	SPCC584.15c, len:594, SIMILARITY:Schizosaccharomyces pombe, YA4C_SCHPO, hypothetical 65.9 kd protein c31a2.12 i n chromosome i., (596 aa), fasta scores: opt: 917, E():0, ( 32.8% identity in 586 aa)	8059	8241	7823	7916	7370	7343	7371	7163	0.902769	0.923549
TI4896S000558	GI:19075721;SWISS-PROT:Q09890	SPCC584.16c, len:231	4242	4204	4042	4060	4475	4304	3773	3604	1.03936	0.910567
TI4896S000559	GI:19075722;SWISS-PROT:Q09878	SPCC584.01c, len:1006, SIMILARITY:Saccharomyces carl sbergensis, Q12684, assimilatory sulfite reductase, (1035 a a), fasta scores: opt: 1571, E():0, (35.0% identity in 1055 aa)	17020	19900	16659	17946	18380	20311	18757	17472	1.05028	1.04976
TI4896S000560	GI:19075723;SWISS-PROT:O94588	SPCC584.02, len:177, SIMILARITY:Schizosaccharomyces pombe, YA4B_SCHPO, putative metal-binding regulatory protei n c31a2.11c in chromosome i., (411 aa), fasta scores: opt: 218, E():7.8e-08, (40.3% identity in 62 aa)	2371	2574	2350	2354	2749	2560	2670	2582	1.07699	1.11651
TI4896S000561	GI:19075724;SPTREMBL:O94589	SPCC584.03c, len:551, SIMILARITY:Saccharomyces cerev isiae, YGR4_YEAST, hypothetical 50.3 kd protein in ace1-rad 54 intergenic region., (440 aa), fasta scores: opt: 513, E( ):3.1e-25, (30.3% identity in 449 aa)	2114	2057	2123	1871	2397	2238	2118	2042	1.11093	1.04452
TI4896S000562	GI:19075725;SWISS-PROT:O74718	SPCC584.04, len:662	15991	17861	18242	19344	16188	16848	17137	15535	0.977802	0.871258
TI4896S000563	GI:19075726;SPTREMBL:O94590	SPCC584.05, len:693, SIMILARITY:Bos taurus, STX1_BOV IN, syntaxin binding protein 1, (594 aa), fasta scores: opt : 937, E():0, (27.7% identity in 589 aa)	8312	8838	8459	8850	8990	9155	8462	8248	1.05872	0.966166
TI4896S000564	GI:19075727;SWISS-PROT:Q92373	SPCC584.06c, len:247	12720	12356	13560	13536	13979	12999	12699	13099	1.07551	0.95211
TI4896S000565	GI:19075728;SPTREMBL:O94744	SPCC1753.02c, len:466	7558	8405	6395	7731	8951	9734	9936	8689	1.17121	1.33882
TI4896S000566	GI:19075729;SWISS-PROT:P36625	SPCC1753.03c, len:339	4261	4398	3539	3747	5481	5571	5328	4946	1.27651	1.41275
TI4896S000567	GI:19075730;SPTREMBL:O94505	SPCC1753.04, len:353, SIMILARITY:Saccharomyces cerevisiae, YOL064C, HAL2_YEAST, halotolerance protein hal2, (35 7 aa), fasta scores: opt: 838, E():0, (43.6% identity in 34 2 aa)	12031	12524	14208	13324	13757	12935	11730	12349	1.08814	0.876207
TI4896S000568	GI:19075731;SPTREMBL:O94506	SPCC1753.05, len:296	2508	2838	2572	2827	3147	3464	3119	3178	1.23768	1.16842
TI4896S000569	GI:19075732;SPTREMBL:O74428	SPCC1753.06c, len:451	8378	8963	8721	8829	8946	9226	8738	8017	1.04857	0.95499
TI4896S000570	GI:19075733;SPTREMBL:O74427	SPCC162.11c, len:454, SIMILARITY:Caenorhabditis elegans., Q19583, f19b6.1a protein., (515 aa), fasta scores: opt: 1058, E():0, (38.5% identity in 431 aa)	8457	7921	8282	8398	8432	7895	8049	7951	0.996881	0.95932
TI4896S000571	GI:19075734;SPTREMBL:O74426	SPCC162.10, len:338, SIMILARITY:Caenorhabditis elegans., Q21483, m03c11.1 protein., (379 aa), fasta scores: opt: 511, E():2.2e-24, (32.6% identity in 316 aa)	456	436	461	427	976	879	910	967	2.0782	2.1193
TI4896S000572	GI:19075735;SWISS-PROT:Q10283	SPCC162.09c, len:1053	18261	16762	18999	17364	20363	17528	18866	16456	1.0804	0.970354
TI4896S000573	GI:19075736;SPTREMBL:O74424	SPCC162.08c, len:1837, SIMILARITY:Homo sapiens, Q99968, nuclear pore complex-associated protein tpr, (2363 aa), fasta scores: opt: 1057, E():0, (22.7% identity in 1831 aa)	3218	3810	3736	3595	3442	4069	4054	4039	1.06879	1.10431
TI4896S000574	GI:19075737;SPTREMBL:O74423	SPCC162.07, len:706, SIMILARITY:Saccharomyces cerevisiae, Q05785, chromosome xii cosmid 8167., (613 aa), fasta scores: opt: 690, E():1.2e-24, (31.0% identity in 717 aa)	22111	22882	22641	22526	23188	23511	20942	22772	1.0381	0.96794
TI4896S000575	GI:19075738;SPTREMBL:O74422	SPCC162.06c, len:210, SIMILARITY:Candida albicans, O93996, conserved hypothetical protein, (218 aa), fasta scores: opt: 564, E():1.4e-23, (44.3% identity in 219 aa)	3116	3490	3087	3421	3446	3652	3431	3077	1.07616	1.00544
TI4896S000576	GI:19075739;SWISS-PROT:O74421	SPCC162.05, len:271, SIMILARITY:Escherichia coli., UBIG_ECOLI, 3-demethylubiquinone-9 3-methyltransferase, (240 aa), fasta scores: opt: 545, E():6.5e-30, (38.8% identity in 242 aa)	5958	5627	5248	5564	6864	6402	6536	6425	1.1449	1.20009
TI4896S000577	GI:19075740;SPTREMBL:O74420	SPCC162.04, len:418, SIMILARITY:Schizosaccharomyces pombe, O74495, hypothetical wtf5 protein., (402 aa), fasta scores: opt: 1516, E():0, (84.5% identity in 420 aa)	1151	1092	1063	1062	828	782	800	854	0.717746	0.778365
TI4896S000578	GI:19075741;SPTREMBL:O74628	SPCC162.03, len:292, SIMILARITY:Streptomyces coelicolor., CAB53269, putative oxidoreductase SCJ9A.08, (282 aa), fasta scores: opt: 477, E():2.1e-24, (32.1% identity in 274 aa)	2460	2543	2461	2667	2605	2663	2372	2715	1.05307	0.990917
TI4896S000579	GI:19075742;SPTREMBL:O74419	SPCC162.02c, len:981, SIMILARITY:Streptomyces roseosporus., O30915, daptomycin biosynthetic protein subunit, (1590 aa), fasta scores: opt: 269, E():1.5e-09, (22.8% identity in 602 aa)	2781	2556	2692	2704	2923	2674	2760	2695	1.04861	1.01097
TI4896S000580	GI:19075743;SPTREMBL:O74418	SPCC162.01c, len:244, SIMILARITY:Homo sapiens, Q15410, nucleic acid binding protein, (163 aa), fasta scores: opt: 265, E():4.5e-08, (36.0% identity in 172 aa)	8709	8319	7383	7931	9459	8341	8903	7135	1.04438	1.05276
TI4896S000581	GI:19075744;SWISS-PROT:P00332	SPCC13B11.01, len:350	52618	51632	58838	52254	56560	52277	51705	51912	1.0437	0.936112
TI4896S000582	GI:19075745;SPTREMBL:O94249	SPCC13B11.02c, len:138, questionable ORF	69	59	68	52	72	57	75	78	1.00479	1.30147
TI4896S000583	GI:19075746;SPTREMBL:O94250	SPCC13B11.03c, len:256, SIMILARITY:Schizosaccharomyces pombe, CAB57337, putative hydroxyacylglutathione hydrolase, SPAC824.07, (256 aa), fasta scores: opt: 1005, E():0, (55.9% identity in 254 aa)	482	521	515	683	635	563	503	444	1.19902	0.813386
TI4896S000584	GI:19075747;SWISS-PROT:O74540	SPCC13B11.04c, len:380, SIMILARITY:Candida maltosa, FADH_CANMA, glutathione-dependent formaldehyde dehydrogenas e, (381 aa), fasta scores: opt: 1813, E():0, (68.8% identit y in 381 aa)	2147	2396	2100	2096	2645	2808	2475	2852	1.20195	1.26963
TI4896S000585	GI:19075748;SPTREMBL:O74541	SPCC777.02, len:555, (region appears to be a duplication of a region of chromosome I cosmid c21D3, region encompasses SPCC777.02 & SPC77703 ), SIMILARITY:Schizosaccharomyces pombe, O74915, putative transcriptional activator, zinc finger containing., (684 aa), fasta scores: opt: 1561, E():0, (42.7% identity in 567 aa)	6457	7324	6085	6354	7097	7918	7479	6496	1.09011	1.12572
TI4896S000586	GI:19075749;SPTREMBL:O74542	SPCC777.03c, len:396, (region appears to be a duplication of a region of chromosome I cosmid c21D3, region encompasses S PCC777.02 & SPC77703), SIMILARITY:Schizosaccharomyces pombe, YAOA_SCHPO, hypothetical 48.2 kd protein c11d3.10 in chromosome i., (434 aa), fasta scores: opt: 1603, E():0, (58.5% identity in 390 aa)	1803	1709	1818	1631	1945	1684	1650	1448	1.03206	0.897695
TI4896S000587	GI:19075750;SWISS-PROT:O74543	SPCC777.04, len:521, SIMILARITY:Saccharomyces cerevisiae, DIP5_YEAST, dicarboxylic amino acid permease., (608 aa), fasta scores: opt: 1502, E():0, (45.4% identity in 489 aa)	798	744	652	743	772	688	631	519	0.946075	0.833155
TI4896S000588	GI:19075751;SPTREMBL:O74544	SPCC777.05, len:314, SIMILARITY:Mus musculus, Q9Z124, ygr163w mrna homologue, complete cds., (398 aa), fasta scores: opt: 1317, E():0, (62.8% identity in 312 aa)	5796	6857	6111	6865	6608	7087	6948	5972	1.08682	1.00344
TI4896S000589	GI:19075752;SPTREMBL:O74545	SPCC777.06c, len:301, SIMILARITY:Arabidopsis thaliana, AAD15317, putative hydrolase., (290 aa), fasta scores: opt: 321, E():4.1e-14, (33.8% identity in 299 aa)	4704	4878	4693	5148	4877	4601	4753	4972	0.989996	0.989298
TI4896S000590	GI:19075753;SPTREMBL:O74546	SPCC777.07, len:378, SIMILARITY:Candida albicans, MNT2_CANAL, probable mannosyltransferase mnt2, (461 aa), fasta scores: opt: 1167, E():0, (48.2% identity in 338 aa)	2521	2279	2671	2461	2904	2455	3028	2645	1.11458	1.10421
TI4896S000591	GI:19075754;SPTREMBL:O74547	SPCC777.08c, len:422, SIMILARITY:Schizosaccharomyces pombe, YDT3_SCHPO, hypothetical 35.5 kd protein c6b12.03c in chromosome i., (302 aa), fasta scores: opt: 138, E():0.1, (20.2% identity in 173 aa)	3040	2850	3172	2883	3410	3060	2705	3019	1.0977	0.949974
TI4896S000592	GI:19075755;SPTREMBL:O74548	SPCC777.09c, len:441, SIMILARITY:Saccharomyces cerevisiae, ARGD_YEAST, acetylornithine aminotransferase precursor, (423 aa), fasta scores: opt: 1135, E():0, (41.7% identity in 427 aa)	26933	26757	25839	25842	25662	23561	22404	19434	0.916682	0.809546
TI4896S000593	GI:19075756;SPTREMBL:O74549	SPCC777.10c, len:177, SIMILARITY:Homo sapiens, O76069, ubiquitin-conjugating enzyme e2, (183 aa), fasta scores: opt: 620, E():0, (50.3% identity in 183 aa)	1771	1785	1865	1780	1758	1526	1486	1564	0.923781	0.837717
TI4896S000594	GI:19075757;SPTREMBL:O74550	SPCC777.11, len:128	1332	1556	1589	1551	1535	1529	1529	1849	1.06753	1.07719
TI4896S000595	GI:19075758;SPTREMBL:O74551	SPCC777.12c, len:238aa	11330	10261	11879	11219	12922	11385	11240	11582	1.12503	0.989282
TI4896S000596	GI:19075759;SPTREMBL:Q9P801	SPCC777.17c, len:326, NOTE: may have additional splicing at C-term, LOW SIMILARITY:Rickettsia prowazekii, RL9_RICPR, 50S ribosomal protein L9, (171 aa), fasta scores: opt: 124, E():0.026, (40.7% identity in 59 aa4)	1814	1780	1994	1769	2019	1969	2114	2423	1.10959	1.21494
TI4896S000597	GI:19075760;SPTREMBL:O74552	SPCC777.13, len:785, SIMILARITY:Arabidopsis thaliana, O22557, similar to mouse mem3., (848 aa), fasta scores: opt: 834, E():0, (36.4% identity in 777 aa)	4389	4361	4594	4763	4711	4289	5058	5014	1.02843	1.07685
TI4896S000598	GI:19075761;SWISS-PROT:Q07538	SPCC777.14, len:477	5422	4960	5884	5222	5321	4814	5351	5086	0.975968	0.941686
TI4896S000599	GI:19075762;SPTREMBL:O74553	SPCC777.15, len:326, SIMILARITY:Saccharomyces cerevisiae, YL05_YEAST, hypothetical 41.7 kd protein in sfp1-ctr3 intergenic region., (367 aa), fasta scores: opt: 917, E():0, (46.0% identity in 324 aa)	2140	2372	2064	2163	1903	1976	1868	2059	0.861152	0.928479
TI4896S000600	GI:19075763;SPTREMBL:O74511	SPCC777.16c, len:>340, SIMILARITY:Candida albicans, CAB59918, hypothetical phosphatase associated protein., (856 aa), fasta scores: opt: 525, E():6.3e-23, (34.2% identity in 325 aa)	11866	12571	13025	12109	12848	11502	12598	12245	0.99886	0.989224
TI4896S000601	GI:19075764;SPTREMBL:O74512	SPCC663.02, len:222aa	4318	4597	4068	3979	3837	3786	3062	3535	0.856093	0.820559
TI4896S000602		SPCC663.17, len:295, wtf pseudogene	1992	1859	1997	2170	1782	1661	1897	1648	0.894035	0.854686
TI4896S000603	GI:19075765;SWISS-PROT:P36619	SPCC663.03, len:1362aa	4128	4597	4413	5241	3705	3984	3895	3327	0.882091	0.758711
TI4896S000604	GI:19075766;SWISS-PROT:P05767	SPCC663.04, len:51	16114	17617	18829	16856	16642	17458	18173	17518	1.01187	1.00222
TI4896S000605	GI:19075767;SPTREMBL:O74515	SPCC663.05c, len:262, SIMILARITY:Saccharomyces cerevisiae, ASF1_YEAST, anti-silencing protein 1., (279 aa), fasta scores: opt: 862, E():0, (55.8% identity in 258 aa)	6456	6536	7068	7167	6655	6526	6872	6987	1.01465	0.973577
TI4896S000606	GI:19075768;REMTREMBL:CAA20366	SPCC663.06c, len:253, (there are 4 tandem copies of this hypothetical protein, one (SPCC663.07 ) is frameshifted and has been labelled as a pseudogene), SIMILARITY:Saccharomyces cerevisiae, YKH1_YEAST, hypothetical 28.0 kd protein in lhs1-nup100 intergenic region., (256 aa), fasta scores: opt: 661, E():0, (42.6% identity in 256 aa)	621	564	617	486	576	522	534	493	0.926534	0.939941
TI4896S000607	PSEUDO:CAA20367.1;REMTREMBL:CAA20367	SPCC663.07c, len:249, (there are 4 tandem copies of this hypothetical protein, this one (SPCC663.07 ) is frameshifted and has been labelled as a pseudogene), SIMILARITY:Saccharomyces cerevisiae, YKH1_YEAST, hypothetical 28.0 kd protein in lhs1-nup100 intergenic region., (256 aa), fasta scores: opt: 612, E():1.1e-31, (41.2% identity in 255 aa)	2226	2305	1949	2245	2403	2432	2434	2064	1.06731	1.08411
TI4896S000608	GI:19075769;REMTREMBL:CAA20368	SPCC663.08c, len:253, (there are 4 tandem copies of this hypo thetical protein, one (SPCC663.07 ) is frameshifted and has been labelled as a pseudogene), SIMILARITY:Saccharomyces cerevisiae, YKH1_YEAST, hypothetical 28.0 kd protein in lhs1-nup100 intergenic region., (256 aa), fasta scores: opt: 676, E():0, (44.3% identity in 255 aa)	632	594	511	498	635	580	786	673	0.990589	1.44478
TI4896S000609	GI:19075770;REMTREMBL:CAA20369	SPCC663.09c, len:253, there are 4 tandem copies of this hypo thetical protein, one (SPCC663.07 ) is frameshifted and has been labelled as a pseudogene), SIMILARITY:Saccharomyces cerevisiae, YKH1_YEAST, hypothetical 28.0 kd protein in lhs1-nup100 intergenic region., (256 aa), fasta scores: opt: 641, E():0, (42.6% identity in 256 aa)	6796	8714	8257	8432	9266	10502	11431	10585	1.28432	1.31987
TI4896S000610	GI:19075771;SPTREMBL:O74516	SPCC663.10, len:502, SIMILARITY:Saccharomyces cerevisiae, Q02648, lpb1p., (567 aa), fasta scores: opt: 679, E():0, (34.9% identity in 547 aa)	10790	10757	10141	10107	10996	10763	8675	10591	1.00982	0.951663
TI4896S000611	GI:19075772;SPTREMBL:O74517	SPCC663.11, unknown, len:278aa	3577	3543	3708	3222	3711	3473	3261	3081	1.00885	0.917844
TI4896S000612	GI:19075773;SPTREMBL:O74518	SPCC663.12, len:336, SIMILARITY:Schizosaccharomyces pombe, CAA91508, putative topoisomerase 1-related protein, SPAC12G12.13C, (616 aa), fasta scores: opt: 394, E():1.6e-19, (26.3% identity in 338 aa)	982	977	955	1042	1579	1357	1155	1031	1.49844	1.09943
TI4896S000613	GI:19075774;SPTREMBL:O74519	SPCC663.13c, len:144, SIMILARITY:Caenorhabditis elegans., Q20220, similarity to procollagen alpha chain 1(v) chain., (697 aa), fasta scores: opt: 212, E():3.2e-08, (30.3% identity in 152 aa)	3104	3518	3412	3515	3786	4085	3752	3925	1.19044	1.10815
TI4896S000614	GI:19075775;SPTREMBL:O74520	SPCC663.14c, len:646, SIMILARITY:Schizosaccharomyces pombe, YAK3_SCHPO, hypothetical 80.0 kd protein C1F7.03, (710 aa), fasta scores: opt: 435, E():56.1e-20, (21.4% identity in 555 aa)	1299	1254	1168	1211	1594	1484	1245	1472	1.20526	1.14072
TI4896S000615	GI:19075776;SPTREMBL:O74521	SPCC663.15c, len:657	16408	16144	16247	16043	17568	15557	15849	14934	1.01717	0.953188
TI4896S000616	GI:19075777;SPTREMBL:Q9Y7P6	SPCC1902.02, len:574, SIMILARITY:Schizosaccharomyces pombe, YAI7_SCHPO, hypothetical 62.5 kd protein , (561 aa), fasta scores: opt: 368, E():1.2e-14, (25.9% identity in 517 aa)	9196	9939	7890	9133	9151	9188	9555	10424	0.959773	1.17619
TI4896S000617	GI:19075778;SWISS-PROT:Q10280	SPCC1902.01, len:727	18643	20165	16705	19714	19092	19932	15823	15542	1.00626	0.867788
TI4896S000618	GI:19075779;SWISS-PROT:O94483	SPCC417.02, len:100, questionable ORF	910	862	791	855	991	895	957	909	1.06365	1.13651
TI4896S000619	GI:19075780;SPTREMBL:O94484	SPCC417.03, len:100, questionable ORF	834	852	731	842	644	587	715	897	0.730575	1.02172
TI4896S000620	GI:19075781;SPTREMBL:O94485	SPCC417.04, len:180	1541	1525	1598	1550	1582	1432	1578	1507	0.982811	0.979871
TI4896S000621	GI:19075782;SPTREMBL:O94486	SPCC417.05c, len:512, LOW SIMILARITY:Schizosaccharomyces pombe, YAIA_SCHPO, hypothetical 103.2 kd protein c24b11.10c in chromosome i, (932 aa), fasta scores: opt: 468, E():1.9e-29, (25.9% identity in 513 aa)	3699	3578	3789	3162	3076	2922	2740	2188	0.824117	0.707557
TI4896S000622	GI:19075783;SPTREMBL:O94487	SPCC417.06c, len:624, SIMILARITY:Schizosaccharomyces pombe, KAIB_SCHPO, probable serine/threonine-protein kinase c24b11.11c, (607 aa), fasta scores: opt: 1564, E():0, (44.5% identity in 494 aa)	2330	2541	2445	2138	2093	2196	2019	2025	0.881255	0.886457
TI4896S000623	GI:19075784;SPTREMBL:O94488	SPCC417.07c, len:1115, SIMILARITY:Emericella nidulans, O60039, apsb gene., (1051 aa), fasta scores: opt: 305, E():1e-17, (22.3% identity in 1032 aa)	2846	2764	2805	2718	3655	3251	3496	3018	1.23023	1.17836
TI4896S000624	GI:19075785;SWISS-PROT:O94489	SPCC417.08, len:1047, SIMILARITY:Candida albicans, EF3_CANAL, elongation factor 3, (1049 aa), fasta scores: opt: 4378, E():0, (64.1% identity in 1053 aa)	48075	46723	49668	44022	50726	46241	46557	43653	1.02241	0.964491
TI4896S000625	GI:19075786;SPTREMBL:O94490	SPCC417.09c, len:767, SIMILARITY:Emericella nidulans, O42805, prna protein, (818 aa), fasta scores: opt: 547, E():0, (25.7% identity in 643 aa)	5382	4874	5464	4719	6094	5474	6188	6055	1.1277	1.20781
TI4896S000626	GI:19075787;SPTREMBL:O94491	SPCC417.10, len:508, SIMILARITY:Saccharomyces cerevisiae, DAL5_YEAST, allantoate permease., (543 aa), fasta scores: opt: 1054, E():0, (45.2% identity in 535 aa)	6154	6368	5898	6732	6485	6682	6299	6923	1.05155	1.04818
TI4896S000627	GI:19075788;SPTREMBL:O94492	SPCC417.11c, len:435, SIMILARITY:Archaeoglobus fulgidus., O29027, glutamate-1-semialdehyde aminotransferase, (418 aa), fasta scores: opt: 383, E():4.4e-30, (31.4% identity in 411 aa)	2893	2993	2831	2729	2860	2776	2953	2931	0.958045	1.05856
TI4896S000628	GI:19075789;SPTREMBL:O94493	SPCC417.12, len:520, SIMILARITY:Candida rugosa, LIP4_CANRU, lipase 4 precursor, (549 aa), fasta scores: opt: 365, E():2.4e-18, (28.0% identity in 429 aa)	3072	4019	3403	3477	3217	3955	3973	3829	1.01564	1.13437
TI4896S000629	GI:19075790;SPTREMBL:O94733	SPCC417.13, len:178	7257	7835	6583	5919	7345	7876	7453	7281	1.00868	1.18113
TI4896S000630	GI:19075791;SWISS-PROT:P78773	SPCC417.14c, len:171, SIMILARITY:Coprinus cinereus, O13441, acetate--coa ligase, (661 aa), fasta scores: opt: 763, E():0, (67.6% identity in 170 aa)	42832	44848	39429	40997	45300	41458	43739	39202	0.991016	1.03276
TI4896S000631	GI:19075792;SPTREMBL:Q9Y7P7	SPCC191.03c, len:117, very questionable ORF	1833	2088	1870	1617	1477	1373	1433	1347	0.731675	0.799667
TI4896S000632	GI:19075793;SPTREMBL:Q9Y7P8	SPCC191.04c, len:100, questionable ORF	928	970	689	491	418	397	249	237	0.429855	0.422041
TI4896S000633	GI:19075794;SPTREMBL:Q9Y7P9	SPCC191.05c, len:211	2182	2221	1999	1773	1540	1503	1449	1443	0.691248	0.769369
TI4896S000634	GI:19075795;SPTREMBL:Q9Y7Q0	SPCC191.06, len:138, questionable ORF	832	780	739	706	630	580	542	572	0.750401	0.771811
TI4896S000635	GI:19075796;SWISS-PROT:P00046	SPCC191.07, len:109	22568	24908	23426	22206	5678	5904	3727	3173	0.244314	0.150993
TI4896S000636	GI:19075797;SPTREMBL:Q9Y7Q1	SPCC191.08, len:134	3919	4277	4110	4350	4039	3784	3818	3993	0.957676	0.923442
TI4896S000637	GI:19075798;SPTREMBL:Q9Y7Q2	SPCC191.09c, len:229, SIMILARITY:Schizosaccharomyces pombe, O59827, glutathione s-transferase., (230 aa), fasta scores: opt: 1220, E():0, (78.8% identity in 226 aa)	232	262	253	249	278	267	290	214	1.10868	1.00284
TI4896S000638	GI:19075799;SPTREMBL:Q9Y7Q3	SPCC191.10, len:149	73	57	54	62	48	35	55	58	0.635785	0.977001
TI4896S000639	GI:19075800;SWISS-PROT:O59852	SPCC191.11, len:581	10644	10225	9592	8943	11917	11218	8779	8673	1.10836	0.942525
TI4896S000640		SPCC191.12c, len:192, ##NOTE## probable pseudogene :FASTA alignments with top hits is missing a large section and can't find splicing to join to Met. Base-checking found no errors. SIMILARITY:Escherichia coli, YCJY_ECOLI, hypothetical 34.1 kd protein in tpx-fnr intergenic region, (310 aa), fasta scores: opt: 425, E():3.3e-21, (36.3% identity in 273 aa)	1670	1940	1654	1674	2138	2332	2143	2552	1.24115	1.41007
TI4896S000641	GI:19075801;SPTREMBL:Q9UUN2	SPCC191.13, len:110	5348	5639	4677	4243	5439	5470	4682	4407	0.993523	1.01986
TI4896S000642	GI:19075802;SPTREMBL:Q9Y7N1	SPCC1450.03, len:240	2292	2039	2546	2358	2213	1842	2593	2446	0.934458	1.02789
TI4896S000643	GI:19075803;SWISS-PROT:O74173	SPCC1450.04, len:214	18806	18829	21956	21068	20280	18874	20962	19784	1.04038	0.946891
TI4896S000644	GI:19075804;SPTREMBL:Q9Y7N2	SPCC1450.05c, len:138	2851	3266	3103	3104	2812	2980	3064	3069	0.949376	0.988078
TI4896S000645	GI:19075805;SPTREMBL:Q9Y7N3	SPCC1450.06c, len:166, SIMILARITY:Saccharomyces cerevisiae, YBM4_YEAST, similarity to glutaredoxin, (203 aa), fasta scores: opt: 260, E():6.1e-11, (35.4% identity in 96 aa)	1089	1083	1242	1228	1008	990	1267	1416	0.919874	1.08661
TI4896S000646	GI:19075806;SPTREMBL:Q9Y7N4	SPCC1450.07c, len:348, SIMILARITY:Rhodotorula gracilis, and rhodosporidium toruloides, OXDA_RHOGC, d-amino acid oxidase, (368 aa), fasta scores: opt: 540, E():5.5e-28, (32.1% identity in 358 aa)	5453	5017	5734	5233	4504	3812	4082	4741	0.792892	0.808938
TI4896S000647	GI:19075807;SPTREMBL:Q9Y7N5	SPCC1450.08c, len:349, SIMILARITY:Schizosaccharomyces pombe, O74495, hypothetical wtf5 protein, (402 aa), fasta scores: opt: 1246, E():0, (63.8% identity in 403 aa)	742	713	726	661	668	614	672	658	0.88071	0.960541
TI4896S000648	GI:19075808;SPTREMBL:Q9Y7N6	SPCC1450.09c, len:633, SIMILARITY:Schizosaccharomyces pombe, O13857, putative lysophospholipase precursor, (624 aa), fasta scores: opt: 2588, E():0, (61.9% identity in 583 aa)	4320	4228	3453	3602	3963	3757	3576	3810	0.90298	1.04668
TI4896S000649	GI:19075809;SPTREMBL:Q9Y7N7	SPCC1450.10c, len:538, SIMILARITY:Saccharomyces cerevisiae, YNY0_YEAST, hypothetical 54.2 kd protein in zwf1-blh1/lap3 intergenic region., (491 aa), fasta scores: opt: 357, E():4.6e-15, (33.3% identity in 541 aa)	6424	6950	5700	6397	5114	5414	5178	5136	0.787535	0.855649
TI4896S000650	GI:19075810;SWISS-PROT:P38938	SPCC1450.11c, len:1338	8879	9457	10079	8922	8392	8478	8815	8181	0.920815	0.895769
TI4896S000651	GI:19075811;SPTREMBL:Q9Y7N9	SPCC1450.12, len:821, SIMILARITY:Saccharomyces cerevisiae, Q06839, chromosome xvi cosmid 9513., (1073 aa), fasta scores: opt: 478, E():9.1e-21, (26.0% identity in 611 aa)	5595	6643	5591	6723	4482	5118	4978	5271	0.785754	0.837192
TI4896S000652	GI:19075812;SPTREMBL:Q9Y7P0	SPCC1450.13c, len:184, SIMILARITY:Saccharomyces cerevisiae, RISA_YEAST, riboflavin synthase alpha chain, (238 aa), fasta scores: opt: 582, E():1.5e-32, (52.5% identity in 181 aa)	5166	4403	5487	4514	6740	5674	5710	5323	1.29668	1.10993
TI4896S000653	GI:19075813;SPTREMBL:Q9Y7P1	SPCC1450.14c, len:571, SIMILARITY:Homo sapiens, AAF06104, ero1l, (385 aa), fasta scores: opt: 593, E():6e-30, (35.2% identity in 392 aa)	7295	6214	6725	6266	6576	5175	5462	5537	0.867118	0.847926
TI4896S000654	GI:19075814;SPTREMBL:Q9Y7P2	SPCC1450.15, len:503, SIMILARITY:Homo sapiens, FVT1_HUMAN, follicular variant translocation protein 1 precursor, (332 aa), fasta scores: opt: 454, E():2.9e-22, (33.3% identity in 294 aa)	13661	14156	14407	13245	13999	13267	13111	12144	0.980971	0.913459
TI4896S000655	GI:19075815;SPTREMBL:Q9Y7P3	SPCC1450.16c, len:513, SIMILARITY:Saccharomyces cerevisiae, YK69_YEAST, hypothetical 102.7 kd protein in prp16-srp40 intergenic region., (910 aa), fasta scores: opt: 686, E():0, (30.7% identity in 495 aa)	8469	8663	8044	8923	8648	8099	7819	7159	0.978016	0.887169
TI4896S000656	GI:19075816;SWISS-PROT:P26674	SPCC1450.17, len:911	998	816	964	881	1158	879	958	886	1.11876	0.999726
TI4896S000657	GI:19075817;SPTREMBL:O94575	SPCC1450.18, len:562	3000	3202	2476	3235	3009	2993	3033	3224	0.968864	1.11078
TI4896S000658	GI:19075818;SPTREMBL:O94576	SPCC1450.19, len:338, SIMILARITY:Saccharomyces cerevisiae, YM39_YEAST, putative mitochondrial carrier ymr166c., (368 aa), fasta scores: opt: 960, E():0, (46.6% identity in 322 aa)	5035	4894	5200	4993	2719	2625	2883	2441	0.538195	0.521654
TI4896S000659	GI:19075819;SPTREMBL:O94578	SPCC1442.05c, len:177, questionalble ORF	5566	4780	5088	5127	2342	1932	1531	1851	0.412477	0.330967
TI4896S000660	GI:19075820;SWISS-PROT:O94579	SPCC1442.06, len:245, SIMILARITY:Saccharomyces cerev isiae, YML092C, PRC3_YEAST, proteasome component y7, (250 a a), fasta scores: opt: 1072, E():0, (67.3% identity in 248 aa)	9413	9354	9204	9274	10605	10191	8615	9853	1.10806	0.999219
TI4896S000661	GI:19075821;SPTREMBL:O94580	SPCC1442.07c, len:282, LOW SIMILARITY:Saccharomyces cerevisiae, YHR134W, YHT4_YEAST, hypothetical 30.6 kd prote in in act5-yck1 intergenic region., (269 aa), fasta scores: opt: 181, E():0.0043, (28.5% identity in 144 aa)	2696	2351	2537	2155	2451	2050	2038	2420	0.890547	0.96314
TI4896S000662	GI:19075822;SPTREMBL:O94581	SPCC1442.08c, len:83, SIMILARITY:Saccharomyces cerev isiae, YLR038C, COXG_YEAST, cytochrome c oxidase polypeptid e vib, (82 aa), fasta scores: opt: 349, E():2.6e-31, (60.9% identity in 64 aa)	8564	8028	8171	7735	6245	5684	5738	5324	0.718619	0.69527
TI4896S000663	GI:19075823;SPTREMBL:O94582	SPCC1442.09, len:489, SIMILARITY:Saccharomyces cerev isiae, YER090W, TRPE_YEAST, anthranilate synthase component i, (506 aa), fasta scores: opt: 1772, E():0, (58.7% identi ty in 499 aa)	8382	8644	8979	8833	9027	8607	9072	9128	1.03634	1.02188
TI4896S000664	GI:19075824;SWISS-PROT:P37382	SPCC1442.10c, len:297	5783	5906	6015	6441	7057	6618	6730	6481	1.17043	1.06254
TI4896S000665	GI:19075825;SPTREMBL:O94583	SPCC1442.11c, len:182	325	331	359	354	242	224	281	266	0.710676	0.767071
TI4896S000666	GI:19075826;SPTREMBL:O94584	SPCC1442.12, len:250, SIMILARITY:Saccharomyces cerev isiae, YER026C, PSS_YEAST, cdp-diacylglycerol--serine o-pho sphatidyltransferase, (275 aa), fasta scores: opt: 771, E() :0, (54.6% identity in 211 aa)	6460	6352	7333	5406	6534	5764	6821	7478	0.959443	1.15673
TI4896S000667	GI:19075827;SPTREMBL:O94585	SPCC1442.13c, len:187, SIMILARITY:Schizosaccharomyce s pombe, E1315387, hypothetical 79.1 kd protein., (695 aa), fasta scores: opt: 178, E():4.5e-06, (30.5% identity in 19 7 aa)	1425	1683	1640	1641	1442	1697	1572	1549	1.01012	0.951237
TI4896S000668	GI:19075828;SPTREMBL:O94586	SPCC1442.14c, len:133, SIMILARITY:Saccharomyces cere visiae, YDL125C, HNT1_YEAST, hit family protein 1, (158 aa) , fasta scores: opt: 510, E():0, (53.8% identity in 132 aa)	4516	4788	4985	4891	5461	5202	5582	5989	1.14786	1.17213
TI4896S000669	GI:19075829;SPTREMBL:O94587	SPCC1442.15c, len:202, SIMILARITY:Homo sapiens, Q150 70, oxa1hs mrna., (435 aa), fasta scores: opt: 216, E():1.2 e-15, (27.8% identity in 212 aa)	2824	3162	2740	3205	3306	3623	2955	3467	1.15824	1.08011
TI4896S000670	GI:19075830;SPTREMBL:O74489	SPCC1442.16c, len:329, SIMILARITY:Mycobacterium tube rculosis., O53146, quinone oxidoreductase., (328 aa), fasta scores: opt: 723, E():0, (39.2% identity in 324 aa)	8243	7336	8809	8499	10578	8725	11056	10498	1.23631	1.24514
TI4896S000671	GI:19075831;SPTREMBL:O74490	SPCC1442.17c, len:271, SIMILARITY:Saccharomyces cere visiae, YNL265C, YN05_YEAST, hypothetical 34.5 kd protein i n pik1-pol2 intergenic region., (298 aa), fasta scores: opt : 245, E():2.7e-17, (25.9% identity in 290 aa)	1359	1582	1438	1494	1476	1688	1484	1786	1.07655	1.11372
TI4896S000672	GI:19075832;SPTREMBL:O74491	SPCC285.03, len:604, similarity: YNR038W, SW:DBP6_YEAST, probable ATP-dependant RNA helicase (DPB6), fasta scor es, opt:494, (34.6% identity in 598 aa overlap)	15102	16517	15238	16008	15690	16805	15318	13776	1.02819	0.93291
TI4896S000673	GI:19075833;SPTREMBL:O74492	SPCC285.04, len:124, SIMILARITY:Caenorhabditis elegans., TTH2_CAEEL, hypothetical transthyretin-like protein zk697.8 in chromosome v., (190 aa), fasta scores: opt: 273, E():3.7e-12, (42.6% identity in 115 aa)	1672	1458	1652	1427	2326	1904	2122	2678	1.34852	1.58058
TI4896S000674	GI:19075834;SPTREMBL:O74493	SPCC285.05, len:348, SIMILARITY:Candida albicans, O93844, purine nucleoside permease., (406 aa), fasta scores: opt: 842, E():0, (42.2% identity in 329 aa)	4302	4317	4440	4902	5015	5010	4974	4549	1.16313	1.02413
TI4896S000675		SPCC285.06c	1564	1504	1552	1757	1870	1693	1733	1413	1.16066	0.960418
TI4896S000676	GI:19075835;SPTREMBL:O74495	SPCC285.07c, len:402	1090	975	885	936	791	694	584	484	0.718741	0.588491
TI4896S000677	GI:19075836;SPTREMBL:O74496	SPCC285.08, len:240, SIMILARITY:Saccharomyces cerevisiae, COPD_YEAST, coatomer delta subunit, (545 aa), fasta scores: opt: 643, E():7.4e-32, (48.4% identity in 248 aa)	6073	5460	5891	5787	6016	5365	5866	5812	0.986607	1.00004
TI4896S000678	GI:19075837;SWISS-PROT:P36599	SPCC285.09c, len:346	10255	10817	10053	9794	9165	8516	10493	9872	0.840495	1.02587
TI4896S000679	GI:19075838;SPTREMBL:O74497	SPCC285.10c, len:382, SIMILARITY:Saccharomyces cerevisiae, YM40_YEAST, hypothetical 62.5 kd protein in ald5-ddr48 intergenic region., (550 aa), fasta scores: opt: 284, E():3e-10, (36.7% identity in 300 aa)	2519	2372	2906	2591	2342	2157	2901	2543	0.919547	0.989877
TI4896S000680	GI:19075839;SPTREMBL:O74498	SPCC285.11, len:427, SIMILARITY:Homo sapiens, O94963, kiaa0887 protein, (443 aa), fasta scores: opt: 434, E():1.9e-19, (26.9% identity in 417 aa)	5968	5776	5727	5148	6294	5669	5758	6452	1.01805	1.12936
TI4896S000681	GI:19075840;SPTREMBL:O74499	SPCC285.12, len:113, SIMILARITY:Homo sapiens, AAD56231, u6 snrna-associated sm-like protein lsm7., (103 aa), fasta scores: opt: 378, E():6.1e-20, (59.8% identity in 97 aa)	4898	4560	4689	4870	5064	4512	4810	5250	1.01168	1.05192
TI4896S000682	GI:19075841;SPTREMBL:O74500	SPCC285.13c, len:736, SIMILARITY:Saccharomyces cerevisiae, AMYH_YEAST, glucoamylase s1/s2 precursor, (1367 aa), fasta scores: opt: 312, E():3.9e-09, (23.3% identity in 748 aa)	13835	12459	14841	11966	14192	12310	13055	12402	1.00692	0.958047
TI4896S000683	GI:19075842;SWISS-PROT:O74501	SPCC285.14, len:1150, SIMILARITY:Homo sapiens, AAB58468, gt334 protein., (1259 aa), fasta scores: opt: 184, E():0.0005, (21.0% identity in 806 aa)	2276	2095	2015	2305	2392	2067	1953	2316	1.0188	0.987002
TI4896S000684	GI:19075843;SWISS-PROT:Q10421	SPCC285.15c, len:68	12650	13466	13196	14045	13175	13601	12373	13311	1.02576	0.942686
TI4896S000685	GI:19075844;SPTREMBL:O74502	SPCC285.16c, len:1254	5353	6258	5775	6369	5350	6196	5765	5418	0.994766	0.924476
TI4896S000686	GI:19075845;SPTREMBL:O74503	SPCC285.17, len:233, SIMILARITY:Saccharomyces cerevisiae, YM74_YEAST, hypothetical 26.5 kd protein, (226 aa), fasta scores: opt: 382, E():1.6e-15, (33.2% identity in 214 aa)	14776	14721	13333	13597	14192	13668	13726	12331	0.944473	0.968183
TI4896S000687	GI:19075846;SPTREMBL:O74404	SPCC285.18, SIMILARITY:Saccharomyces cerevisiae, Q05580, chromosome iv cosmid 9954., (639 aa), fasta scores: opt: 604, E():1.9e-31, (36.4% identity in 294 aa)	2950	3019	2996	3013	2771	2806	2226	2208	0.934384	0.737908
TI4896S000688	GI:19075847;SWISS-PROT:P36597	SPCC1223.02, len:346	1757	1973	1899	2028	2156	2108	2273	1834	1.14776	1.05064
TI4896S000689	GI:19075848;SWISS-PROT:O14400	SPCC1223.03c, len:649	9259	8651	8404	8718	7256	6648	8316	7811	0.776068	0.942746
TI4896S000690	GI:19075849;SWISS-PROT:O74405	SPCC1223.04c, len:381, SIMILARITY:Schizosaccharomyces pombe, O74738, conserved hypothetical protein., (547 aa), fasta scores: opt: 216, E():4.7e-07, (24.3% identity in 259 aa)	4010	4950	4361	4706	4714	5687	5629	6247	1.16222	1.30911
TI4896S000691	GI:19075850;SWISS-PROT:P05733	SPPCC1223.05c, len:91	9179	9408	12456	9107	9719	9882	11731	9211	1.05461	0.976607
TI4896S000692	GI:19075851;SWISS-PROT:P87061	SPCC1223.06, len:1147	3504	3511	3678	3484	3812	3607	3566	3228	1.05762	0.948035
TI4896S000693	GI:19075852;SPTREMBL:O74407	SPCC1223.07c, len:580, SIMILARITY:Saccharomyces cerevisiae, SYDC_YEAST, YLL018c, aspartyl-trna synthetase, cytoplasmic, (556 aa), fasta scores: opt: 1118, E():0, (56.5% identity in 584 aa)	18756	20107	19694	20437	19609	20011	18467	16157	1.02035	0.864136
TI4896S000694	GI:19075853;SWISS-PROT:P36591	SPCC1223.08c, len:461	21959	20321	23309	18380	23213	20118	18632	16391	1.02356	0.845566
TI4896S000695	GI:19075854;SWISS-PROT:O74409	SPCC1223.09c, len:296, SIMILARITY:Emericella nidulans, URIC_EMENI, uricase, (301 aa), fasta scores: opt: 893, E():0, (49.3% identity in 288 aa)	5018	5142	5301	4951	6681	6625	6206	6050	1.30991	1.19635
TI4896S000696	GI:19075855;SPTREMBL:O74410	SPCC1223.10c, len:220	6842	6092	6650	5647	5907	5199	5254	5398	0.858379	0.87299
TI4896S000697	GI:19075856;SWISS-PROT:Q09172	SPCC1223.11, len:370	9496	11409	10377	11307	8958	9100	8168	8133	0.87048	0.753207
TI4896S000698	GI:19075857;SPTREMBL:O74411	SPCC1223.12c, len:416, SIMILARITY:Schizosaccharomyces pombe, O13960, hypothetical 43.4 kd protein c23h4.19 in chromosome i precursor., (421 aa), fasta scores: opt: 848, E():0, (35.9% identity in 396 aa)	683	685	754	662	728	562	605	786	0.943162	0.994849
TI4896S000699	GI:19075858;SPTREMBL:O74412	SPCC1223.13, low similarity: H. sapiens, tr:O08674, TRANSCRIPTION FACTOR RBP-L, len:(515 aa), fasta scores, opt :137, E():5.9e-10, (24.9% identity in 429 aa overlap)	2897	3039	2681	2802	3244	3217	3206	3075	1.08918	1.14663
TI4896S000700	GI:19075859;SWISS-PROT:O74413	SPCC1223.14, SIMILARITY:Saccharomyces cerevisiae, AROC_YEAST, chorismate synthase, (376 aa), fasta scores: opt: 710, E():0, (78.9% identity in 123 aa)	22749	23168	21594	21824	21213	21276	21046	22179	0.925408	0.995445
TI4896S000701	GI:19075860;SWISS-PROT:P50526	SPCC297.03, len:652	13187	14317	12857	14124	13321	14394	11417	13943	1.00777	0.937592
TI4896S000702	GI:19075861;SPTREMBL:Q9Y7Q6	SPCC297.04c, len:147, SIMILARITY:Paramecium bursaria chlorella virus 1, O41094, a612l protein., (119 aa), fasta scores: opt: 153, E():0.00014, (28.3% identity in 120 aa)	3187	3356	3647	3429	3942	3891	4118	3983	1.19816	1.14536
TI4896S000703	GI:19075862;SPTREMBL:Q9Y7Q7	SPCC297.05, len:973, SIMILARITY:Homo sapiens, O75064, kiaa0476 protein., (1386 aa), fasta scores: opt: 251, E():3.2e-08, (24.0% identity in 321 aa)	5631	5965	5383	6267	5800	6125	5798	5561	1.02842	0.98222
TI4896S000704	GI:19075863;SPTREMBL:Q9UUN3	SPCC297.06c, len:46	2267	2567	2596	2275	2260	2152	2379	2099	0.917622	0.919524
TI4896S000705	GI:19075864;SWISS-PROT:O74533	SPCC737.02c, len:137, SIMILARITY:Kluyveromyces lacti s, UCR7_KLULA, ubiquinol-cytochrome c reductase complex 14 kd protein, (127 aa), fasta scores: opt: 399, E():2.6e-21, (52.9% identity in 121 aa)	12823	13090	14037	14070	6529	6002	5635	5155	0.483841	0.383911
TI4896S000706	GI:19075865;SWISS-PROT:O13681	SPCC737.03c, len:615	3309	3473	3534	3647	4158	3879	3610	4029	1.18674	1.06312
TI4896S000707	GI:19075866;SPTREMBL:O94245	SPCC737.04, len:421, SIMILARITY:Schizosaccharomyces pombe, O13699, hypothetical 50.4 kd protein c11g7.06c in ch romosome i., (430 aa), fasta scores: opt: 447, E():3e-21, ( 26.8% identity in 365 aa)	4593	3197	3524	2419	3724	2557	3109	3381	0.805306	1.13996
TI4896S000708	GI:19075867;SWISS-PROT:O13679	SPCC737.05, len:264aa	5516	5549	5919	4769	5934	5040	6096	5600	0.992026	1.10208
TI4896S000709	GI:19075868;SPTREMBL:O94246	SPCC737.06c, len:287, SIMILARITY:Rattus norvegicus, GSH0_RAT, glutamate--cysteine ligase regulatory subunit, (2 74 aa), fasta scores: opt: 256, E():1.7e-09, (29.8% identit y in 141 aa)	3176	3652	3111	3763	3545	4074	3707	3326	1.11587	1.03772
TI4896S000710	GI:19075869;SPTREMBL:O94247	SPCC737.07c, len:660, SIMILARITY:Arabidopsis thalian a, O81047, putative dna-binding protein, (635 aa), fasta sc ores: opt: 1007, E():0, (38.2% identity in 638 aa)	6029	5023	6300	5328	6526	5307	5644	6351	1.06949	1.04394
TI4896S000711	GI:19075870;SPTREMBL:O94248	SPCC737.08, len:4717, SIMILARITY:Saccharomyces cerev isiae, Q12019, similarity near n-terminus to s. cerevisiae dynein heavy chain, (4910 aa), fasta scores: opt: 6106, E() :0, (36.5% identity in 4790 aa)	9248	8009	9492	8267	8974	7690	7598	8971	0.965271	0.942811
TI4896S000712	GI:19075871;SWISS-PROT:Q02592	SPCC737.09c, len:>505	11446	12961	11424	11355	11711	11908	10183	10916	0.970954	0.926354
TI4896S000713	GI:19075872;SWISS-PROT:Q02592	SPCC74.08c	4057	4832	4115	4676	4140	4573	4590	4830	0.983429	1.07418
TI4896S000714	GI:19075873;SWISS-PROT:O13674	SPCC74.09, len:653, SIMILARITY:Schizosaccharomyces pombe, NRD1_SCHPO, negative regulator of differentiation 1.negative regulator of differentiation 1., (529 aa), fasta scores: opt: 871, E():0, (31.6% identity in 516 aa)	749	865	721	680	540	556	605	638	0.681868	0.888674
TI4896S000715	GI:19075874;SPTREMBL:O74534	SPCC74.01, len:638, SIMILARITY:Arabidopsis thaliana, AAD20128, putative sec1 family transport protein., (627 aa), fasta scores: opt: 1123, E():0, (34.8% identity in 638 aa)	8465	8085	8527	7976	8837	7655	7950	8204	0.99538	0.980459
TI4896S000716	GI:19075875;SPTREMBL:O74535	SPCC74.02c, len:710, SIMILARITY:Sus scrofa, Q29071, gastric mucin, (528 aa), fasta scores: opt: 191, E():0.0038 , (24.2% identity in 417 aa) SPCC74.02c, len:709, SIMILARITY:Sus scrofa, Q29071, gastric mucin, (528 aa), fasta scores: opt: 191, E():0.0044, (24.2% identity in 417 aa)	9106	9831	8882	8535	9327	8880	8317	7653	0.963767	0.916525
TI4896S000717	GI:19075876;SWISS-PROT:O74536	SPCC74.03c, len:576, SIMILARITY:Saccharomyces cerevi siae, SNF1_YEAST, carbon catabolite derepressing protein ki nase, (633 aa), fasta scores: opt: 1355, E():0, (46.4% iden tity in 608 aa) SPCC74.03c, len:575, SIMILARITY:Candida tropicalis, SNF1_CANTR, carbon catabolite derepressing protein kinase, (619 aa), fasta scores: opt: 1412, E():0, (47.9% identity in 587 aa)	7444	7339	6278	6805	7566	7450	6552	6802	1.01576	1.0216
TI4896S000718	GI:19075877;SWISS-PROT:O74537	SPCC74.04, len:557, SIMILARITY:Schizosaccharomyces p ombe, YAHB_SCHPO, hypothetical amino-acid permease c8a4.11, (544 aa), fasta scores: opt: 1987, E():0, (53.7% identity in 534 aa) SPCC74.04, len:556, SIMILARITY:Schizosaccharomyces pombe, CAB63537, amino-acid permease., (567 aa), fasta scores: opt: 2304, E():0, (62.5% identity in 520 aa)	5364	5409	5437	4916	5344	4943	5335	5801	0.955059	1.08063
TI4896S000719	GI:19075878;SWISS-PROT:O74538	SPCC74.05, len:136	14191	15280	14366	15406	14124	14796	14898	14446	0.981802	0.987359
TI4896S000720	GI:19075879;SPTREMBL:O74539	SPCC74.06, len:2343, SIMILARITY:Schizosaccharomyces pombe, O14002, putative sensor-like histidine kinase c27e2.09, (2310 aa), fasta scores: opt: 1776, E():0, (25.2% identity in 2403 aa)	8490	9780	9053	8305	9318	9773	8886	8637	1.04841	1.01076
TI4896S000721	GI:19075880;SPTREMBL:O74851		13118	15443	13637	13861	11880	11219	12978	11720	0.816052	0.898607
TI4896S000722	GI:19075881;SPTREMBL:O74852	SPCC18.02, len:448, SIMILARITY:Drosophila melanogaster, O17444, vesicular acetylcholine transporter, (578 aa), fasta scores: opt: 273, E():3.5e-10, (23.9% identity in 443 aa)	14772	15392	13745	13125	14383	14115	13451	13107	0.945351	0.988619
TI4896S000723	GI:19075882;SPTREMBL:O74853	SPCC18.03, len:1077, SIMILARITY:Drosophila melanogas ter, STC_DROME, shuttle craft protein., (1106 aa), fasta sc ores: opt: 775, E():0, (34.1% identity in 880 aa) SPCC18.03, len:1077, SIMILARITY:Saccharomyces cerevisiae, YNC3_YEAST, hypothetical 108.5 kd protein in ume3-hda1 intergenic region., (965 aa), fasta scores: opt: 1628, E():0, (34.1% identity in 933 aa)	9944	10457	9383	10089	11166	10239	11298	10849	1.05102	1.13971
TI4896S000724	GI:19075883;SPTREMBL:O74854	SPCC18.04, len:872, SIMILARITY:Saccharomyces cerevis iae, P87193, orf yjl204c, (193 aa), fasta scores: opt: 442, E():2.9e-22, (36.5% identity in 192 aa) SPCC18.04, len:872, SIMILARITY:Yarrowia lipolytica, O93954, sls2 protein, (937 aa), fasta scores: opt: 698, E():0, (28.2% identity in 896 aa)	5394	5695	5485	6202	5657	5650	5558	5992	1.02043	0.989724
TI4896S000725	GI:19075884;SPTREMBL:O74855	SPCC18.05c, len:502, SIMILARITY:Saccharomyces cerevisiae, YCW2_YEAST, hypothetical 57.0 kd trp-asp repeats containing protein, (515 aa), fasta scores: opt: 1989, E():0, (56.2% identity in 516 aa)	10170	9665	10051	9157	9006	8160	7861	8226	0.864915	0.84022
TI4896S000726	GI:19075885;SPTREMBL:O74856	SPCC18.06c, len:332, SIMILARITY:Mus musculus, CAF1_MOUSE, ccr4-associated factor 1, (285 aa), fasta scores: opt: 973, E():0, (55.6% identity in 277 aa)	11005	13314	9826	12868	10030	11723	10437	10501	0.895953	0.939119
TI4896S000727	GI:19075886;SPTREMBL:O74857	SPCC18.07, len:330	6107	6431	7000	6965	5716	5984	6065	5487	0.933234	0.827112
TI4896S000728	GI:19075887;SPTREMBL:O74858	SPCC18.08, len:531, SIMILARITY:Synechocystis sp., SYK_SYNY3, lysyl-trna synthetase, (510 aa), fasta scores: opt: 973, E():0, (36.1% identity in 513 aa)	5397	5800	4992	6084	5748	5704	5795	5878	1.02424	1.0635
TI4896S000729	GI:19075888;SPTREMBL:O74859	SPCC18.09c, len:232, SIMILARITY:Saccharomyces cerevisiae, Q08702, chromosome xv reading frame orf yor258w., (217 aa), fasta scores: opt: 242, E():2.1e-09, (34.3% identity in 210 aa)	3102	4313	3731	4444	3228	3861	4263	4175	0.96791	1.04103
TI4896S000730	GI:19075889;SPTREMBL:O74860	SPCC18.10, len:340, SIMILARITY:Schizosaccharomyces pombe, O14242, putative pyridoxine kinase, (309 aa), fasta scores: opt: 646, E():0, (36.8% identity in 321 aa)	7816	8824	7694	9561	8889	9609	8275	8708	1.11312	0.993148
TI4896S000731	GI:19075890;SPTREMBL:O74861	SPCC18.11c, len:109, SIMILARITY:Caenorhabditis elegans., DP30_CAEEL, dpy-30 protein., (123 aa), fasta scores: opt: 179, E():0.00018, (44.4% identity in 63 aa)	13182	13268	12036	12079	14634	13391	14570	17114	1.05971	1.31369
TI4896S000732	GI:19075891;SPTREMBL:O74862	SPCC18.12c, len:260, SIMILARITY:Saccharomyces cerevisiae, Q12339, chromosome xv reading frame orf yor004w., (254 aa), fasta scores: opt: 574, E():5.5e-29, (46.6% identity in 262 aa)	4366	4136	3655	4461	3809	3492	4263	3612	0.858359	0.988016
TI4896S000733	GI:19075892;SPTREMBL:O74863	SPCC18.13, len:421, SIMILARITY:Saccharomyces cerevisiae, Q03774, hypothetical 50.5 kd protein., (444 aa), fasta scores: opt: 297, E():4.2e-12, (26.6% identity in 369 aa)	6093	6246	5674	6623	5638	5527	6365	5990	0.905105	1.0131
TI4896S000734	GI:19075893;SPTREMBL:O74864	SPCC18.14c, len:312, SIMILARITY:Saccharomyces cerevisiae, RLA0_YEAST, 60s acidic ribosomal protein p0, (312 aa), fasta scores: opt: 1217, E():0, (60.0% identity in 310 aa)	36408	42356	43188	43534	39826	40914	34608	37753	1.02992	0.83427
TI4896S000735	GI:19075894;SPTREMBL:O74865	SPCC18.15, len:310, SIMILARITY:Saccharomyces cerevisiae, YB96_YEAST, hypothetical 43.3 kd protein, (387 aa), fasta scores: opt: 206, E():5.4e-07, (30.2% identity in 367 aa)	5795	7411	6139	6969	6583	6784	7686	6941	1.02569	1.12399
TI4896S000736	GI:19075895;SPTREMBL:O74866	SPCC18.16c, len:163, SIMILARITY:Arabidopsis thaliana, O65412, hypothetical 31.5 kd protein., (282 aa), fasta scores: opt: 482, E():2e-26, (49.4% identity in 160 aa)	2953	2616	2878	2454	2942	2593	2440	2607	0.993741	0.955079
TI4896S000737	GI:19075896;SPTREMBL:O74867	SPCC18.17c, len:488	4520	4097	4888	4582	4927	3779	5326	4829	1.00621	1.07176
TI4896S000738	GI:19075897;SPTREMBL:O94552	SPCC18.18c, len:81, SIMILARITY:Myxococcus xanthus., P95331, fumarate hydratase, (466 aa), fasta scores: opt: 332, E():5e-19, (66.7% identity in 78 aa)	13893	15846	15178	14273	9087	9987	10002	9092	0.642162	0.647994
TI4896S000739	GI:19075898;SWISS-PROT:O94553	SPCC290.02, len:301	6438	5863	6362	5702	7096	6022	5895	5296	1.06466	0.927696
TI4896S000740	GI:19075899;SPTREMBL:P78847	SPCC290.03c, len:1647, SIMILARITY:Saccharomyces cere visiae, YJL039C, YJD9_YEAST, hypothetical 191.5 kd protein in nsp1-kar2 intergenic region., (1683 aa), fasta scores: o pt: 130, E():1.5e-19, (21.7% identity in 1714 aa)	12045	11986	12002	11399	12776	11475	10476	9705	1.00903	0.862122
TI4896S000742	GI:19075901;SWISS-PROT:P40371	SPCC4F11.02, len:347	6337	7243	6459	6491	6083	6951	6630	6678	0.959802	1.02764
TI4896S000743	GI:19075902;SPTREMBL:Q9UT68	SPCC4F11.03c, len:335, shows similarity to FG repeat units of GLFG family of nucleoporins SIMILARITY:Saccharomyces cerevisiae, N100_YEAST, nucleoporin nup100/nsp100, (959 aa), fasta scores: opt: 159, E():0.026, (26.9% identity in 264 aa) possible alternative inframe intron at 5894..5962, does not improve homology	9284	9448	9061	8986	12988	12990	12874	13172	1.38693	1.44333
TI4896S000744	GI:19075903;SPTREMBL:Q9UT67	SPCC4F11.04c, len:349, SIMILARITY:Schizosaccharomyces pombe, YD6B_SCHPO, hypothetical 42.2 kd protein c17g8.11c in chromosome i, (356 aa), fasta scores: opt: 969, E():0, (51.4% identity in 259 aa)	2734	3036	2918	2443	6028	5497	5848	6071	2.00772	2.24459
TI4896S000745	GI:19075904;SPTREMBL:Q9UT66	SPCC4F11.05, len:80	265	246	265	262	511	449	498	418	1.87675	1.73733
TI4896S000746	GI:19075905;SPTREMBL:O74484	SPCC1906.01, len:362, SIMILARITY:Trichoderma reesei, O74624, mannose-1-phosphate guanyltransferase, (364 aa), fasta scores: opt: 1881, E():0, (76.1% identity in 364 aa)	29647	34047	27858	34230	32087	34167	23739	29385	1.04291	0.8553
TI4896S000747	GI:19075906;SPTREMBL:O74485	SPCC1906.02c, len:581aa, low similarity: YGL110C, YG L0_YEAST, P53137, hypothetical 72.0 kd protein, (624aa), fa sta scores, opt:211, E():4.8e-05, (24.3% identity in 416 aa overlap)	6325	6888	6909	6656	6284	6749	6103	6690	0.986669	0.944224
TI4896S000748	GI:19075907;SPTREMBL:O74486	SPCC1906.03	2317	2728	2156	2048	1797	1828	1492	1540	0.72283	0.721988
TI4896S000749	GI:19075908;SPTREMBL:O74487	SPCC1906.04	574	606	575	578	576	520	528	689	0.930785	1.05515
TI4896S000750	GI:19075909;SPTREMBL:O74488	SPCC1906.05, len:378, SIMILARITY:Schizosaccharomyces pombe, O14117, spindle poison sensitivity related protein., (583 aa), fasta scores: opt: 386, E():1.5e-14, (28.2% identity in 390 aa)	12824	16578	12785	14949	11842	13491	13049	11709	0.868607	0.901956
TI4896S000751	GI:19075910;SPTREMBL:O74464	SPCC1739.02c, len:248, SIMILARITY:Saccharomyces cerevisiae, YNR7_YEAST, hypothetical 34.9 kd protein, (309 aa), fasta scores: opt: 239, E():2.2e-08, (28.1% identity in 203 aa)	4450	4403	4170	4766	3986	3928	3581	4086	0.893925	0.858038
TI4896S000752	GI:19075911;SPTREMBL:O74465	SPCC1739.03, len:1014, SIMILARITY:Caenorhabditis elegans., Q23388, zk1067.2 protein., (2219 aa), fasta scores: opt: 674, E():0, (25.6% identity in 1119 aa)	1196	1149	1202	1014	1502	1367	1697	1411	1.22279	1.40167
TI4896S000753	GI:19075912;SPTREMBL:O74466	SPCC1739.04c	4578	5155	4404	5295	4401	4908	5105	4442	0.956711	0.999039
TI4896S000754	GI:19075913;SPTREMBL:O74467	SPCC1739.05	4023	3910	4359	4007	4006	3638	4035	3829	0.963105	0.940624
TI4896S000755	GI:19075914;SPTREMBL:O74468	SPCC1739.06c, len:495, SIMILARITY:Saccharomyces cerevisiae, SUMT_YEAST, probable uroporphyrin-iii c-methyltransferase, (593 aa), fasta scores: opt: 926, E():0, (37.9% identity in 496 aa)	12431	11589	11505	10621	11123	10187	11819	11733	0.886901	1.066
TI4896S000756	GI:19075915;SPTREMBL:O74469	SPCC1739.07, len:132, SIMILARITY:Mus musculus, O35473, small unique nuclear receptor co-repressor., (141 aa), fasta scores: opt: 181, E():7.7e-05, (29.5% identity in 129 aa)	3671	3588	4254	3827	3856	3518	3873	4355	1.01544	1.0242
TI4896S000757	GI:19075916;SPTREMBL:O74470	SPCC1739.08c, len:260, SIMILARITY:Schizosaccharomyces pombe, O13908, hypothetical 27.9 kd protein c22a12.17c in chromosome i., (261 aa), fasta scores: opt: 855, E():0, (51.5% identity in 262 aa)	571	634	441	552	917	1005	883	907	1.59556	1.82269
TI4896S000758	GI:19075917;SWISS-PROT:O74471	SPCC1739.09c, len:130, similarity: YGL191W, COXE_YEA ST, CYTOCHROME C OXIDASE POLYPEPTIDE VIA PRECURSOR, (129aa) , fasta scores, opt:291,E():3.5e-14, (37.9% identity in 124 aa overlap) SPCC1739.09c, len:129, SIMILARITY:Saccharomyces cerevisiae, COXE_YEAST, cytochrome c oxidase polypeptide via precursor, (129 aa), fasta scores: opt: 291, E():1.5e-14, (37.9% identity in 124 aa)	7691	9549	8209	9518	5287	6172	6495	6169	0.666889	0.719673
TI4896S000759	GI:19075918;SPTREMBL:O74472	SPCC1739.10, len:335, SIMILARITY:Emericella nidulans, O93956, pali protein., (601 aa), fasta scores: opt: 371, E():2.1e-15, (25.7% identity in 339 aa)	20859	21230	19609	19744	19708	18020	15905	15163	0.896809	0.789544
TI4896S000760	GI:19075919;SPTREMBL:O74473	SPCC1739.11c, len:1044, SIMILARITY:Caenorhabditis elegans., YNZ9_CAEEL, hypothetical 37.4 kd protein t09a5.9 in chromosome iii., (326 aa), fasta scores: opt: 326, E():2.8e-11, (27.2% identity in 261 aa)	4494	4910	4367	4630	5379	5857	5210	5800	1.1949	1.22287
TI4896S000761	GI:19075920;SWISS-PROT:P36614	SPCC1739.12, len:305	12647	13293	13588	12814	11925	11699	9080	9957	0.911499	0.722639
TI4896S000762	GI:19075921;SPTREMBL:O59855	SPCC1739.13, len:647	34995	34347	32271	34090	35433	34776	32317	32000	1.0125	0.970059
TI4896S000763	GI:19075922;SPTREMBL:O14310	SPCC1739.14, len:933	8183	9393	8493	8299	8737	8895	9092	8635	1.00734	1.05551
TI4896S000764	GI:19075923;SPTREMBL:O74474	SPCC1739.15, len:328	607	657	708	542	749	733	662	721	1.17481	1.13264
TI4896S000765	GI:19075924;SPTREMBL:Q9C0V1		30864	31288	27027	30116	20910	20165	17122	17191	0.660992	0.60217
TI4896S000766	GI:19075925;SPTREMBL:Q9C0V0		2152	1900	1883	1809	1813	1479	1325	1071	0.810447	0.647852
TI4896S000767	GI:19075926;SPTREMBL:Q9C0U9	pB1C11.cand.3 score = 31.74	10407	11677	10595	9751	5314	5880	5083	5146	0.507086	0.503748
TI4896S000768	GI:19075927;SPTREMBL:Q9C0U8	pB1C11.C.cand.1 score = 18.28	3016	3530	3092	3624	2761	3119	3591	3535	0.89951	1.06841
TI4896S000769	GI:19075928;SPTREMBL:Q9C0V2	SPCC576.19c, len:119	1065	1105	1104	1172	1204	1151	1105	1011	1.08607	0.931767
TI4896S000770	GI:19075929;SPTREMBL:O74886	SPCC576.02, len:236, SIMILARITY:Schizosaccharomyces pombe, YAKA_SCHPO, hypothetical 25.4 kd protein c1f7.10 in chromosome i., (238 aa), fasta scores: opt: 628, E():0, (44.6% identity in 233 aa)	4146	4316	4313	4944	4446	3947	4086	4105	0.993432	0.888834
TI4896S000771	GI:19075930;SPTREMBL:O74887	SPCC576.03c, len:192, SIMILARITY:Homo sapiens, TDX1_HUMAN, thioredoxin peroxidase 1, (198 aa), fasta scores: opt: 895, E():0, (68.1% identity in 191 aa)	28526	25720	29295	22926	32021	28498	24060	26242	1.11526	0.98297
TI4896S000772	GI:19075931;SPTREMBL:O74888	SPCC576.04, len:266, SIMILARITY:Emericella nidulans, O74710, hypothetical 30.8 kd protein., (270 aa), fasta scores: opt: 611, E():2.3e-31, (38.7% identity in 269 aa)	5986	5965	5281	5460	5797	5655	5682	6425	0.958228	1.12634
TI4896S000773	GI:19075932;SPTREMBL:O74889	SPCC576.05, len:1024, SIMILARITY:Saccharomyces cerevisiae, SAC3_YEAST, leucine permease transcriptional regulator., (1301 aa), fasta scores: opt: 915, E():0, (26.8% identity in 1033 aa)	3005	2544	3224	2480	3137	2617	2519	2986	1.03631	0.99268
TI4896S000774	GI:19075933;SPTREMBL:O74890	SPCC576.06c, len:445, SIMILARITY:Saccharomyces cerevisiae, SYYM_YEAST, tyrosyl-trna synthetase, mitochondrial precursor, (492 aa), fasta scores: opt: 873, E():0, (35.9% identity in 459 aa)	4112	4472	4348	4398	4177	4480	4772	4632	1.0088	1.07536
TI4896S000775	GI:19075934;SWISS-PROT:O74891	SPCC576.07, len:190, SIMILARITY:Saccharomyces cerevisiae, COPZ_YEAST, coatomer zeta subunit, (189 aa), fasta scores: opt: 519, E():1.8e-27, (44.1% identity in 188 aa)	9438	10685	11699	11195	10019	9916	10316	10052	0.994795	0.889843
TI4896S000776	GI:19075935;SWISS-PROT:O74892	SPCC576.08c, len:253	37426	34097	39351	36297	39129	35314	31816	30337	1.0406	0.822159
TI4896S000777	GI:19075936;SWISS-PROT:O74893	SPCC576.09, len:118	27590	28130	31219	29352	30232	29408	30129	31200	1.0706	1.01402
TI4896S000778	GI:19075937;SPTREMBL:O74894	SPCC576.10c, len:389, SIMILARITY:Aspergillus niger., PRS6_ASPNG, 26s protease regulatory subunit 6b homolog., (423 aa), fasta scores: opt: 1934, E():0, (78.9% identity in 384 aa)	13288	13630	14644	13086	13948	13807	13178	13268	1.03133	0.956899
TI4896S000779	GI:19075938;SWISS-PROT:O74895	SPCC576.11, len:201	25693	29683	30231	28488	29691	29047	25711	25119	1.06709	0.866112
TI4896S000780	GI:19075939;SPTREMBL:O74896	SPCC576.12c, len:89, SIMILARITY:Mus musculus, O08693, d9 splice variant 1., (111 aa), fasta scores: opt: 124, E():0.0078, (35.4% identity in 79 aa)	1342	1337	1299	1279	1329	1296	1237	1464	0.979824	1.04846
TI4896S000781	GI:19075940;SPTREMBL:O74897	SPCC576.13, len:215, SIMILARITY:Saccharomyces cerevisiae, YB81_YEAST, hypothetical 34.3 kd protein in fat2-pbp2 intergenic region., (303 aa), fasta scores: opt: 233, E():5.8e-06, (24.0% identity in 208 aa)	7572	8137	6842	8728	8157	8642	8784	8255	1.06966	1.11482
TI4896S000782	GI:19075941;SPTREMBL:O74898	SPCC576.14, len:283, SIMILARITY:Saccharomyces cerevisiae, DPH5_YEAST, diphthine synthase, (300 aa), fasta scores: opt: 1134, E():0, (62.0% identity in 276 aa)	8470	9258	8867	9684	9458	10171	8744	10040	1.10763	1.01145
TI4896S000783	GI:19075942;SPTREMBL:Q12701	SPCC576.15c, len:592	4942	4777	5001	4814	5011	4547	4663	5006	0.982907	0.986149
TI4896S000784		SPCC576.16	1175	1168	851	1139	839	814	872	755	0.70548	0.84377
TI4896S000785	GI:19075943;SPTREMBL:O74899	SPCC576.17c, len:525, SIMILARITY:Schizosaccharomyces pombe, CAR1_SCHPO, amiloride resistance protein car1., (526 aa), fasta scores: opt: 1505, E():0, (43.6% identity in 509 aa)	2639	2865	2404	2399	2708	2660	2519	2744	0.977297	1.09582
TI4896S000786	GI:19075944;SPTREMBL:O74900	SPCC576.18c, len:139, SIMILARITY:Saccharomyces cerevisiae, MT30_YEAST, met30 protein., (640 aa), fasta scores: opt: 192, E():2.4e-06, (33.0% identity in 97 aa)	6146	6036	5894	5218	6698	6568	6301	6495	1.08898	1.15689
TI4896S000787	GI:19075945;SPTREMBL:O94395	SPCC126.02c, len:607, SIMILARITY:Mus musculus, KU70_ MOUSE, ATP-dependent DNA helicaseII, 70kD subunit, (595 aa) , fasta scores: opt: 746, E():3.3e-31, (28.7% identity in 6 17 aa) SPCC126.02c, len:606, SIMILARITY:Xenopus laevis, Q9W626, human ku70 autoantigen homologue, (611 aa), fasta scores: opt: 777, E():0, (29.8% identity in 621 aa)	2061	1755	2208	2234	2457	2029	2284	2396	1.17413	1.05347
TI4896S000788	GI:19075946;SPTREMBL:O94396	SPCC126.03, len:533	5095	5662	5417	5703	4831	4829	4795	4732	0.900532	0.857458
TI4896S000789	GI:19075947;SPTREMBL:O94397	SPCC126.04c, len:344, SIMILARITY:Saccharomyces cerev isiae, YGL066W, YGG6_YEAST, hypothetical 72.9 kd protein, ( 657 aa), fasta scores: opt: 352, E():3.5e-24, (28.3% identi ty in 332 aa)	3492	3784	3625	3503	3277	3375	3817	3211	0.915172	0.984804
TI4896S000790	GI:19075948;SPTREMBL:O94398	SPCC126.05c, len:267, SIMILARITY:Saccharomyces cerevisiae, RM30_YEAST, 60s ribosomal protein l30, mitochondrial precursor, (281 aa), fasta scores: opt: 184, E():2.8e-05, (29.9% identity in 281 aa)	6226	5800	7161	5615	6431	5816	6573	6001	1.01784	0.993316
TI4896S000791	GI:19075949;SPTREMBL:O94399	SPCC126.06, len:328, SIMILARITY:Mus musculus, O09132 , a6 protein tyrosine kinase homolog, (350 aa), fasta score s: opt: 318, E():9.4e-12, (26.8% identity in 340 aa)	5247	4826	4908	4448	5670	4909	6066	5591	1.04891	1.24646
TI4896S000792	GI:19075950;SPTREMBL:O94400	SPCC126.07c, len:571, SIMILARITY:Saccharomyces cerev isiae, YPR093C, Q06834, ring type zinc finger., (310 aa), f asta scores: opt: 104, E():1.8e-05, (22.1% identity in 272 aa)	3445	3338	3308	3395	2790	2577	2410	2105	0.790944	0.674283
TI4896S000793	GI:19075951;SPTREMBL:O94401	SPCC126.08c, len:311, SIMILARITY:Canis familiaris, VP36_CANFA, vesicular integral-membrane protein vip36 precursor, (356 aa), fasta scores: opt: 426, E():2e-21, (28.8% identity in 326 aa)	7369	7140	6975	7056	7555	6844	8177	7088	0.991892	1.08843
TI4896S000794	GI:19075952;SPTREMBL:O94402	SPCC126.09, len:417, SIMILARITY:Saccharomyces cerevisiae, YKR5_YEAST, hypothetical 55.4 kd protein, (503 aa), fasta scores: opt: 273, E():2.2e-10, (27.9% identity in 258 aa)	12528	13259	11681	11578	12083	12335	10815	11636	0.947396	0.965436
TI4896S000795	GI:19075953;SPTREMBL:O74648	SPCC126.10, len:246	3929	4091	3856	4229	4275	4321	4546	4283	1.07214	1.09586
TI4896S000796	GI:19075954;SPTREMBL:O94403	SPCC126.11c, len:182, SIMILARITY:Schizosaccharomyces pombe, PABP_SCHPO, polyadenylate-binding protein, (653 aa), fasta scores: opt: 135, E():0.11, (29.5% identity in 95 aa)	9442	9944	10121	10832	10548	10993	13951	12029	1.11131	1.24446
TI4896S000797	GI:19075955;SPTREMBL:O94404	SPCC126.12, len:277, SIMILARITY:Saccharomyces cerevisiae, NIF3_YEAST, ngg1-interacting factor 3., (288 aa), fasta scores: opt: 669, E():0, (44.0% identity in 293 aa)	9908	9234	9748	9673	11685	9866	11248	9589	1.1239	1.0726
TI4896S000798	GI:19075956;SPTREMBL:O94405	SPCC126.13c, len:144, SIMILARITY: LOW to Caenorhabditis elegans., YQ54_CAEEL, hypothetical 19.0 kd protein c16c10.4 in chromosome iii., (166 aa), fasta scores: opt: 123, E():0.056, (26.1% identity in 119 aa)	2671	2445	2791	2501	2646	2175	2465	2524	0.940105	0.946196
TI4896S000799	GI:19075957;SPTREMBL:O94406	SPCC126.14, len:342, SIMILARITY:Homo sapiens, Q99633, hprp18., (342 aa), fasta scores: opt: 359, E():3.7e-13, (28.4% identity in 349 aa)	1572	1972	1863	1873	1975	2249	2547	2009	1.19841	1.21988
TI4896S000800	GI:19075958;SPTREMBL:O94407	SPCC126.15c, len:199, SIMILARITY:Kluyveromyces lactis, SC65_KLULA, signal recognition particle SEC65 subunit, ( 181 aa), fasta scores: opt: 275, E():1.8e-14, (37.6% identi ty in 149 aa)	5585	5334	6150	5386	5779	4967	5102	5236	0.982966	0.900872
TI4896S000801	GI:19075959;SPTREMBL:O94408	SPCC1620.01c, len:91, SIMILARITY:Saccharomyces cerev isiae, YBL026W, SNP3_YEAST, small nuclear ribonucleoprotein d homolog snp3, (95 aa), fasta scores: opt: 396, E():0, (6 0.0% identity in 95 aa)	4318	4259	4216	3843	4076	3804	3529	3824	0.918561	0.916053
TI4896S000802	GI:19075960;SPTREMBL:O94409	SPCC1620.02, len:368, see note for SPCC1906.03 in entry EM:AL031538, SIMILARITY:Schizosaccharomyces pombe, E131 9655, hypothetical wtf1 protein, (393 aa), fasta scores: op t: 1318, E():0, (87.3% identity in 401 aa)	2332	2071	2239	2233	1830	1624	1330	1297	0.784448	0.587424
TI4896S000803	GI:19075961;SPTREMBL:O94410	SPCC1620.03, len:186	333	388	366	367	480	540	573	569	1.4166	1.55799
TI4896S000804	GI:19075962;SPTREMBL:O94411	SPCC1620.04c, len:509, SIMILARITY:Schizosaccharomyce s pombe, YA98_SCHPO, hypothetical 60.5 kd protein c13g6.08 in chromosome I, (535 aa), fasta scores: opt: 1109, E():0, (39.6% identity in 487 aa)	1504	1736	1584	1930	2256	2361	1911	2145	1.43001	1.15892
TI4896S000805	GI:19075963;SPTREMBL:O94412	SPCC1620.05, len:344, SIMILARITY:Rattus norvegicus, PGTA_RAT, rab geranylgeranyltransferase alpha subunit, (567 aa), fasta scores: opt: 593, E():0, (37.8% identity in 251 aa)	4880	5165	4936	6021	4984	5257	5037	5519	1.01956	0.968544
TI4896S000806	GI:19075964;SPTREMBL:O94413	SPCC1620.06c, len:321, SIMILARITY:Homo sapiens, KPR1 _HUMAN, ribose-phosphate pyrophosphokinase i, (317 aa), fas ta scores: opt: 1453, E():0, (70.6% identity in 316 aa)	25023	30854	27860	27523	25038	27309	23170	28313	0.942852	0.930181
TI4896S000807	GI:19075965;SPTREMBL:O94414	SPCC1620.07c, len:334	3453	4368	3851	4424	3418	4116	3577	3634	0.966086	0.875139
TI4896S000808	GI:19075966;SPTREMBL:O94415	SPCC1620.08, len:509, SIMILARITY:Mus musculus, G3766 201, atp-specific succinyl-coa synthetase beta subunit, (42 6 aa), fasta scores: opt: 1541, E():0, (55.9% identity in 4 15 aa)	9147	11527	9535	11610	7961	9787	8853	7028	0.859695	0.766907
TI4896S000809	GI:19075967;SPTREMBL:O94416	SPCC1620.09c, len:490, SIMILARITY:Saccharomyces cere visiae, YGR186W, T2FA_YEAST, transcription initiation facto r iif, alpha subunit, (735 aa), fasta scores: opt: 709, E() :2.2e-25, (36.8% identity in 345 aa)	4989	5391	4535	4925	5452	5789	6035	6158	1.08332	1.29056
TI4896S000810	GI:19075968;SPTREMBL:O94417	SPCC1620.10, len:305, SIMILARITY:Caenorhabditis eleg ans., YNE1_CAEEL, hypothetical 52.8 kd protein r08d7.1 in c hromosome iii, (458 aa), fasta scores: opt: 291, E():1.3e-1 3, (29.6% identity in 230 aa)	3358	3819	3840	3553	3425	3861	3672	3162	1.01547	0.923101
TI4896S000811	GI:19075969;SPTREMBL:O94418	SPCC1620.11, len:851, SIMILARITY:Schizosaccharomyces pombe, O14310, nucleoporin., (933 aa), fasta scores: opt: 857, E():0, (29.2% identity in 927 aa)	9235	8785	9756	9236	9840	9224	9987	8763	1.05774	0.986233
TI4896S000812	GI:19075970;SPTREMBL:O94419	SPCC1620.12c, len:595, SIMILARITY:Saccharomyces cere visiae, YPL249c, Q12344, similarity to mouse Tbc1 protein, (894 aa), fasta scores: opt: 214, E():9.6e-08, (20.1% ident ity in 627 aa)	5738	7341	6192	7218	6467	7325	6718	8522	1.06243	1.1328
TI4896S000813	GI:19075971;SPTREMBL:O94420	SPCC1620.13, len:282, SIMILARITY:Aquifex aeolicus., O67630, phosphoglycerate mutase, (220 aa), fasta scores: op t: 203, E():4.3e-09, (29.1% identity in 182 aa)	976	1110	999	1097	972	1010	1087	1019	0.952906	1.00849
TI4896S000814	GI:19075972;SPTREMBL:O94421	SPCC1620.14c, len:430, SIMILARITY:Schizosaccharomyces pombe, CAB54824, putative transcriptional regulator,SPAC1250.01 , (1199 aa), fasta scores: opt: 1256, E():0, (52.6% identity in 397 aa)	7151	7160	7283	7274	8008	6727	7494	7118	1.02968	1.00376
TI4896S000815	PSEUDO:CAB52875.1;REMTREMBL:CAB52875	SPCC830.02, len:346, SIMILARITY:Schizosaccharomyces pombe, CAB40175, hypothetical wtf protein., (349 aa), fasta scores: opt: 1833, E():0, (78.9% identity in 355 aa)	2371	1951	2052	1681	2354	1814	2618	2017	0.961305	1.23785
TI4896S000816	GI:19075973;SPTREMBL:Q9UU96	SPCC830.03, len:736, SIMILARITY:some to, Saccharomyces cerevisiae, Q07845, chromosome xii reading frame orf yll035w., (632 aa), fasta scores: opt: 345, E():1.1e-14, (23.0% identity in 686 aa)	5594	6987	6183	6717	6187	7359	7333	7240	1.07962	1.13193
TI4896S000817	GI:19075974;SPTREMBL:Q9UU95	SPCC830.04c, len:143	4475	4638	4270	4878	4727	4493	4817	4324	1.01252	1.00727
TI4896S000818	GI:19075975;SPTREMBL:Q9UU94	SPCC830.05c, len:557, SIMILARITY:Saccharomyces cerevisiae, YFC4_YEAST, hypothetical 96.7 kd protein in ste2-frs2 intergenic region., (832 aa), fasta scores: opt: 417, E():1.6e-15, (31.3% identity in 528 aa)	7329	7605	6763	7318	6845	6910	6016	7777	0.921287	0.976134
TI4896S000819	GI:19075976;SWISS-PROT:Q9UU93	SPCC830.06, len:173, SIMILARITY:Neurospora crassa, CALB_NEUCR, calcineurin b subunit, (174 aa), fasta scores: opt: 718, E():0, (66.7% identity in 150 aa)	3118	3421	3362	3378	2611	2775	2923	2445	0.824281	0.796612
TI4896S000820	GI:19075977;SWISS-PROT:Q09912	SPCC830.07c, len:379	16536	16958	15328	14969	21586	20107	19963	17312	1.24554	1.22946
TI4896S000821	GI:19075978;SPTREMBL:Q9UU91	SPCC830.08c, len:182, SIMILARITY:Saccharomyces cerevisiae, Q12402, hypothetical 20.3 kd protein ypr027w., (180 aa), fasta scores: opt: 254, E():1.7e-10, (31.7% identity in 189 aa)	11726	12843	12123	12589	10652	11589	12542	13807	0.905384	1.06566
TI4896S000822	GI:19075979;SPTREMBL:Q9UU90	SPCC830.09c, len:139, SIMILARITY:Saccharomyces cerevisiae, YAD3_YEAST, hypothetical 19.6 kd protein in pyk1-snc1 intergenic region., (173 aa), fasta scores: opt: 211, E():1.6e-08, (39.7% identity in 141 aa)	1653	1843	1615	1783	1523	1545	1569	1467	0.879831	0.897144
TI4896S000823	GI:19075980;SPTREMBL:Q9UU89	SPCC830.10, len:188, SIMILARITY:Homo sapiens, O14878, putative oncogene protein, (157 aa), fasta scores: opt: 540, E():4e-29, (47.7% identity in 151 aa)	7852	7981	7670	7693	8805	8239	8746	8228	1.07685	1.10492
TI4896S000824	GI:19075981;SPTREMBL:Q9UU88	SPCC830.11c, len:175, SIMILARITY:Homo sapiens, AAD34132, cgi-137 protein., (172 aa), fasta scores: opt: 520, E():1.7e-26, (44.0% identity in 168 aa)	5863	5558	5869	5469	6465	5485	5870	5169	1.04477	0.972658
TI4896S000825	GI:19075982;SPTREMBL:Q9UU87	SPCC830.12, len:150, SIMILARITY:Emericella nidulans, AAD38851, calcium/calmodulin dependent protein kinase c., (518 aa), fasta scores: opt: 135, E():0.06, (28.8% identity in 111 aa). NOTE: spliced to SPCC1919.01, cosmid c1919	1202	1299	1283	1180	1475	1581	1635	1853	1.22211	1.42235
TI4896S000826	GI:19075983;SPTREMBL:O94471	SPCC1919.01, , SIMILARITY:Emericella nidulans, Q9Y898, calcium/calmodulin dependent protein kinase c., (518 aa), fasta scores: opt: 488, E():1.5e-23, (37.9% identity in 198 aa)	3115	3889	3417	3772	3536	3600	3328	3823	1.03042	0.993737
TI4896S000827	GI:19075984;SPTREMBL:O94472	SPCC1919.02, len:332	3845	3634	4315	3882	4563	3946	3906	3921	1.1363	0.95763
TI4896S000828	GI:19075985;SPTREMBL:P78789	SPCC1919.03c, len:298, SIMILARITY:Rattus norvegicus, AAF01293, amp-activated protein kinase beta-2 regulatory subunit., (271 aa), fasta scores: opt: 458, E():7.6e-22, (38.9% identity in 198 aa)	10474	13511	12950	12708	10975	13582	13410	12746	1.02654	1.01926
TI4896S000829	GI:19075986;SPTREMBL:O94473	SPCC1919.04, len:256	1456	1441	1531	1458	1467	1365	1454	1353	0.977407	0.938845
TI4896S000830	GI:19075987;SPTREMBL:O94474	SPCC1919.05, len:1389, SIMILARITY:Saccharomyces cerevisiae, Q06585, hypothetical 163.7 kd protein., (1432 aa), fasta scores: opt: 1238, E():0, (25.7% identity in 1453 aa)	3299	3588	3246	3355	4064	4124	3726	4257	1.19064	1.20836
TI4896S000831	GI:19075988;REMTREMBL:CAA22637	SPCC1919.06c, len:249, SIMILARITY:Schizosaccharomyces pombe, O74494, hypothetical wtfw protein., (262 aa), fasta scores: opt: 1375, E():0, (82.7% identity in 248 aa)	962	977	921	1006	1437	1294	1248	1264	1.40911	1.30576
TI4896S000832	GI:19075989;SPTREMBL:O94475	SPCC1919.07, len:206	5588	5910	5537	6242	5711	5717	6016	6215	0.994677	1.04109
TI4896S000833	GI:19075990;SPTREMBL:O59856	SPCC1919.08c, len:97, SIMILARITY:Saccharomyces cerevisiae, RM33_YEAST, mitochondrial 60s ribosomal protein l33, (85 aa), fasta scores: opt: 203, E():3e-09, (43.2% identity in 81 aa)	724	884	700	920	747	881	875	990	1.01419	1.16304
TI4896S000834	GI:19075991;SWISS-PROT:O94476	SPCC1919.09, len:244, SIMILARITY:Saccharomyces cerev isiae, YPR015C, IF6_YEAST, eukaryotic translation initiatio n factor 6, (245 aa), fasta scores: opt: 1267, E():0, (77.1 % identity in 245 aa) SPCC1919.09, len:244	15471	16255	14691	16123	14055	14691	12066	11491	0.906129	0.767014
TI4896S000835	GI:19075992;SPTREMBL:O94477	SPCC1919.10c, len:1516, SIMILARITY:Saccharomyces cerevisiae, MYS4_YEAST, myosin-4 isoform., (1471 aa), fasta scores: opt: 2688, E():0, (38.6% identity in 1460 aa)	4522	4466	5298	4993	5626	5083	5045	5613	1.19115	1.03821
TI4896S000836	GI:19075993;SPTREMBL:O94478	SPCC1919.11, len:420, SIMILARITY:Schizosaccharomyces pombe, CAB52037, hypothetical sh3-containing protein., (501 aa), fasta scores: opt: 354, E():2.2e-14, (26.0% identity in 323 aa)	3090	3150	3204	3313	3458	3383	3821	4053	1.09653	1.20797
TI4896S000837	GI:19075994;SPTREMBL:O94479	SPCC1919.12c, len:843, SIMILARITY:Saccharomyces cerevisiae, YBS4_YEAST, hypothetical 47.8 kd protein in hsp26-tif32 intergenic region., (413 aa), fasta scores: opt: 703, E():0, (40.2% identity in 363 aa)	3054	3000	2609	2928	3143	2900	3086	3322	0.997904	1.1587
TI4896S000838	GI:19075995;SPTREMBL:O94480	SPCC1919.13c, len:282, SIMILARITY:Arabidopsis thaliana, Q9ZWE5, f20n2.6., (437 aa), fasta scores: opt: 340, E():1.4e-15, (30.1% identity in 186 aa)	760	743	875	763	937	835	998	808	1.17836	1.09977
TI4896S000839	GI:19075996;SPTREMBL:O94481	SPCC1919.14c, len:507, LOW SIMILARITY:Saccharomyces cerevisiae, YNL039W, TFC5_YEAST, transcription factor tfiii b component, (594 aa), fasta scores: opt: 339, E():2.2e-17, (23.7% identity in 498 aa) SPCC1919.14c, len:507, SIMILARITY:Saccharomyces cerevisiae, TFC5_YEAST, transcription factor tfiiib b component, (594 aa), fasta scores: opt: 339, E():5.6e-12, (23.7% identity in 498 aa)	2424	2380	2595	2467	2478	2350	2988	2650	1.00484	1.11281
TI4896S000840	GI:19075997;SPTREMBL:O74924	SPCC1919.15, len:692, SIMILARITY:Schizosaccharomyces pombe, O74563, hypothetical zinc finger protein., (680 aa), fasta scores: opt: 355, E():6.4e-13, (22.2% identity in 706 aa)	5190	5663	5568	5094	5397	5315	5483	5342	0.989216	1.01671
TI4896S000841	GI:19075998;SPTREMBL:O74925	SPCC790.02, len:900, NOTE: May have an additional C-term exon, SIMILARITY:Drosophila melanogaster, DOR_DROME, deep orange protein., (1002 aa), fasta scor es: opt: 677, E():4.7e-25, (24.9% identity in 947 aa)	6553	6797	6748	7222	7046	7241	8036	7740	1.07028	1.1313
TI4896S000842	GI:19075999;SPTREMBL:O74926	SPCC790.03, len:248, SIMILARITY:Saccharomyces cerevi siae, YPL246C, Q12270, chromosome xvi reading frame orf ypl 246c, (262 aa), fasta scores: opt: 250, E():2.7e-07, (27.0% identity in 211 aa)	2602	3052	3327	3856	3123	3644	3197	3854	1.1971	0.980204
TI4896S000843	GI:19076000;SPTREMBL:O75002	SPCC790.04c, len:190, SEE spcc1840.01c	2217	2900	2373	3191	2430	3138	2497	2545	1.08907	0.924905
TI4896S000844	GI:19076001;SPTREMBL:O74475	SPCC1840.02c, len:1955, similarity: to S. pombe, put ative 1,3-beta-glucan synthase component, fasta scores, opt :6360, (60.3% identity in 1889 aa overlap)	34904	34703	34512	36240	31408	30755	23787	28136	0.893037	0.732809
TI4896S000845	GI:19076002;SPTREMBL:O74476	SPCC1840.03, len:1095, similarity: to yeast IMB3_YEA ST, importin beta subunit, fasta scores, opt:2516, (38.8% i dentity in 1094 aa overlap)	15300	17016	17944	17941	15673	17147	13223	15573	1.01604	0.802458
TI4896S000846	GI:19076003;SPTREMBL:O74477	SPCC1840.04, len:424, similarity: to yeast Q08601, hypothetical protein, fasta scores, opt:1274, E():0, (49.4% identity in 443 aa overlap)	5030	5888	5115	5761	5828	5799	5677	5981	1.07177	1.07403
TI4896S000847	GI:19076004;SPTREMBL:O74478	SPCC1840.05c, len:587, similarity: to yeast YM8L_YEA ST, similarity to phosphomannomutases, fasta scores, opt:69 9, E():0, (43.2% identity in 606 aa overlap)	8232	8354	7770	8393	9247	8598	8448	8041	1.07625	1.02266
TI4896S000848	GI:19076005;SPTREMBL:O74479	SPCC1840.06c, len:216, similarity: to K. lactis G327 3480, oligomycin sensitivity conferring protein, fasta scores, opt:486, E():1.1e-28, (40.8% identity in 196 aa overlap )	5684	6924	5604	6321	2896	3392	2420	2238	0.499695	0.392946
TI4896S000849	GI:19076006;SPTREMBL:O74480	SPCC1840.07c, len:332, similarity: C. elegans, Q2750 0, serine-threonine protein phosphatase, fasta scores, opt: 97, E(): 0.0031, (23.5% identity in 260 aa overlap)	7983	7557	7705	7349	8110	6905	6860	7529	0.964816	0.957412
TI4896S000850	GI:19076007;SPTREMBL:O74481	SPCC1840.08c, len:561, similarity: to S. pombe YB1D_ SCHPO, hypothetical, fasta scores, opt:317, E(): 1.1e-05, ( 22.7% identity in 497 aa overlap), contains #	5676	5730	4463	5813	5254	5034	6080	5182	0.902093	1.12688
TI4896S000851	GI:19076008;SPTREMBL:O74482	SPCC1840.09c, len:276, similarity: to yeast YLR290C, Q05892, hypothetical, fasta scores, opt:424, E():2.5e-18, (34.3% identity in 286 aa overlap)	6078	6094	5939	5952	6751	6493	6899	6721	1.0881	1.14542
TI4896S000852	GI:19076009;SPTREMBL:O74483	SPCC1840.10, len:94, similarity: to yeast YJZ2_YEAST , splicing factor, (128 aa), fasta scores, opt:170, E():1.2 e-09, (38.5%% identity in 78 aa overlap)	750	765	807	780	728	694	676	788	0.938928	0.923963
TI4896S000853	GI:19076010;SPTREMBL:O59821	SPCC1840.11	14208	13149	14085	12890	14347	12218	11887	12448	0.96949	0.904829
TI4896S000854	GI:19076012;SPTREMBL:O59822	SPCC965.02, S. pombe sp4 homologue len:791aa, similar eg. to S. pombe, O14031,hy pothetical 96.3 kd protein., (851aa), fasta scores, opt:148 7, E():0, (35.7% identity in 719 aa overlap), also similar to YJL212C, YJV2_YEAST, P40897, strong similarity to S.pombe isp4 protein, (799aa), fasta scores, opt:1453, E():0,(3 1.8% identity in 758 aa overlap)	3104	3303	3002	3053	3591	3352	3692	3893	1.08586	1.25249
TI4896S000855	GI:19076011;SPTREMBL:O59822	SPCC1840.12, see SPCC965.02	472	579	470	545	555	601	668	747	1.10692	1.39596
TI4896S000856	GI:19076013;SWISS-PROT:O59823	SPCC965.03, vacuolar ATP synthase subunit, len:285aa , similar eg. to YEL051W, VATD_YEAST, P32610, vacuolar ATPs ynthase subunit d, (256aa), fasta scores, opt:913, E():0,(6 2.9% identity in 221 aa overlap)	8091	8058	8828	7803	8847	8353	8768	9744	1.06502	1.12098
TI4896S000857	GI:19076014;SPTREMBL:O59824	SPCC965.04c, len:709aa, similar eg. to YPR024W, YME1_YEAST, P32795, protease of theS EC18/CDC48/PAS1 family of ATPases (AAA) , (747aa), fasta sc ores, opt:1739, E():0, (47.8% identity in 651 aa overlap),a lso similar eg. to E. coli, FTSH_ECOLI, P28691, cell divisi on protein ftsh; atp-dependent zinc metallopeptidase, (644a a), fasta scores, opt:1361, E():0, (44.5% identity in 542aa overlap)	10378	11825	11378	12612	9722	11010	9653	10922	0.933934	0.857196
TI4896S000858	GI:19076015;SWISS-PROT:O59825	SPCC965.05c, len:325aa, similar eg. to H. sapiens, Q13569, g/t mismatch-specific thymine dna glycosylase, (410aa), fasta scores, opt:362, E():2.2e-10, (35.8% ide ntity in 179 aa overlap)	4145	3787	3900	3670	4793	3881	3321	3958	1.09058	0.965006
TI4896S000859	GI:19076016;SPTREMBL:O59826	SPCC965.06, len: 344aa, similar eg. to , E1249836, potassium channel beta subunit fragment, (328aa), fasta scores, opt:1033, E():0, (47 .4% identity in 325 aa overlap) also similar eg. to O23016 T1G11.6 PROTEIN, (328 aa), fasta scores, opt:1033, E():0, (48.9% identity in 325 aa overlap)	3940	3591	3348	3138	4775	4335	4320	4966	1.20956	1.43643
TI4896S000860	GI:19076017;SPTREMBL:O59827	SPCC965.07c, len:230aa, similar eg. (to the terminal 2/3 of) to YNL229C, URE2_YEAST, P23202, nitrogen catabolite repression regulator, (354aa),fasta scores, opt:433, E():0, (36.8% identity in 247 aa over lap), also similar eg. (along full length) to B. cepacia, Q 45073, hypothetical 23.3 kd protein, (205aa), fasta scores, opt:331, E():4.3e-18, (35.7% identity in 210 aa overlap)	5297	4912	4965	4102	6079	5369	6043	5759	1.12033	1.31053
TI4896S000861	GI:19076018;SWISS-PROT:O59828	SPCC965.08c, len:375aa, s imilar eg. to E. coli, ALR1_ECOLI, P29743, alanine racemase , (359aa), fasta scores, opt:858, E():0, (43.9% identity in 376 aa overlap), also similar eg. to S. typhimurium, ALR1_S ALTY, P06655, alanine racemase, (359aa), fasta scores, opt: 823, E():0, (43.1% identity in 376 aa overlap)	2129	1830	2087	1784	2208	1825	1676	1937	1.01719	0.944414
TI4896S000862	GI:19076019;SPTREMBL:O59829	SPCC965.09, putative nitrilase, len:272aa, similar eg . to YLR351C, YL85_YEAST, P49954, nitrilase, (291aa), fastas cores, opt:236, E():5.9e-23, (28.8% identity in 281 aa over lap)	1071	1085	1180	1217	1328	1293	1298	1160	1.21583	1.02658
TI4896S000863	GI:19076020;SPTREMBL:O59830	SPCC965.10, len:525aa, similar eg. to YDR034C, LY14_YEAST, P4097 1, transcriptional activator of lysine pathway genes, (790a a), fasta scores, opt:160, E():1.1e-09, (22.3% identity in4 94 aa overlap)	2049	2008	2130	2513	2288	2087	2878	2125	1.07799	1.09839
TI4896S000864	GI:19076021;SWISS-PROT:O59831	SPCC965.11c, len:537aa, simila r eg. to YFL055W, AGP3_YEAST, P43548, amino acid permease,( 558aa), fasta scores, opt:1592, E():0, (46.2% identity in52 2 aa overlap)	5573	6319	5130	4980	6195	6863	5768	5258	1.09885	1.09009
TI4896S000865	GI:19076022;SPTREMBL:O59832	SPCC965.12, len:416aa, similar eg. to S. pombe, O14124, dipeptidase, (409aa), fasta score s, opt:978, E():0, (46.8% identity in 361 aa overlap), also similar eg. to R. norvegicus, MDP1_RAT, P31430, microsoma l dipeptidase precursor, (410aa), fasta scores, opt:949, E( ):0, (43.6% identity in 376 aa overlap)	2691	2866	3157	3241	2946	3129	3309	2927	1.09326	0.975632
TI4896S000866	GI:19076023;SPTREMBL:O59833	SPCC965.13, len:537aa, similar eg.to S. pombe, CAR1_SCHPO, P33532, amiloride resistance protein ; car1, (526aa), fasta scores, opt:1360, E():0, (43.3% iden tity in 487 aa overlap), contains PS00216 Sugar transport p roteins signature 1)	17338	20194	20964	18100	18364	17578	16196	17330	0.964816	0.865011
TI4896S000867	GI:19076024;SPTREMBL:O59834	SPCC965.14c, len:161aa	1854	2149	2279	2112	2169	2240	2217	2672	1.10612	1.11897
TI4896S000868	GI:19076026;SPTREMBL:O60075	SPCC1494.01, len:320, SIMILARITY:Acinetobacter sp. adp1., O24838, hypothetical 38.3 kd protein., (333 aa), fasta scores: opt: 400, E():1.1e-19, (29.8% identity in 315 aa)	2753	2828	2982	2643	3115	3145	3077	3648	1.12179	1.20605
TI4896S000869	GI:19076025;SPTREMBL:O60075	SPCC965.15, len:<106aa, similar eg . to P. americana, Q40754, flavanone 3-hydroxylase, (369aa) , fasta scores, opt:175, E():7.2e-10, (29.0% identity in 10 7 aa overlap)	1487	1420	1607	1531	1918	1544	1724	1809	1.18858	1.12719
TI4896S000870	GI:19076027;SPTREMBL:O60076	SPCC1494.02c, len:85, splicing very tentative, 1st exon may not be real - also last two exons, SIMILARITY:Homo sapiens, T2DB_HUMAN, transcription initiation factor tfiid 18 kd subunit TAFII-18, (124 aa), fasta scores: opt: 258, E():8e-12, (44.3% identity in 79 aa)	1111	1239	1099	1180	1236	1251	1535	1485	1.0611	1.3276
TI4896S000872	GI:19076028;SPTREMBL:O60077	SPCC1494.03, len:491	5856	5643	5449	5829	5742	5423	5534	5312	0.970773	0.963452
TI4896S000873	GI:19076029;SPTREMBL:O60078	SPCC1494.04c, len:430, SIMILARITY:Saccharomyces cerevisiae, TYR1_YEAST, prephenate dehydrogenase [nadp+], (452 aa), fasta scores: opt: 1595, E():0, (55.6% identity in 432 aa)	6176	5926	6350	6328	6841	6453	7042	6855	1.0983	1.09613
TI4896S000874	GI:19076030;SPTREMBL:O60079	SPCC1494.05c, len:978, SIMILARITY:Schizosaccharomyces pombe, CAB53084, putative ubiquitin carboxyl-terminal hydrolase SPCC16A11.12c., (849 aa), fasta scores: opt: 1104, E():0, (32.6% identity in 933 aa)	9414	9969	8390	10753	9897	10461	8722	9730	1.05033	0.972217
TI4896S000875	GI:19076031;SPTREMBL:O60080	SPCC1494.06c, len:594, SIMILARITY:Saccharomyces cerevisiae, DBP9_YEAST, probable atp-dependent rna helicase dbp9., (594 aa), fasta scores: opt: 1019, E():0, (51.1% identity in 595 aa)	3948	4326	4511	4008	3317	3577	3550	3607	0.833517	0.843458
TI4896S000876	GI:19076032;SPTREMBL:O60081	SPCC1494.07, len:1501, SIMILARITY:Saccharomyces cerevisiae, YM8B_YEAST, hypothetical 163.6 kd protein in pet111-tif11 intergenic region., (1420 aa), fasta scores: opt: 426, E():5.8e-20, (24.4% identity in 1496 aa)	5056	5762	4922	5664	4967	5579	5238	5963	0.975319	1.0585
TI4896S000877	GI:19076033;SPTREMBL:O60082	SPCC1494.08c, len:274, SIMILARITY:Saccharomyces cerevisiae, YBI6_YEAST, hypothetical 52.0 kd protein in rpl23a-bob1 intergenic region., (466 aa), fasta scores: opt: 110, E():1.2, (23.5% identity in 345 aa)	2457	2179	2493	2109	2092	1698	1880	1940	0.815351	0.836989
TI4896S000878	GI:19076034;SPTREMBL:O60083	SPCC1494.09c, len:157	1216	1414	1176	1316	1258	1407	1129	1176	1.01479	0.926826
TI4896S000879	GI:19076035;SPTREMBL:O74522	SPCC1494.10, len:>512, SIMILARITY:Rattus norvegicus, Q62901, atrophin-1 related protein., (1006 aa), fasta scores: opt: 252, E():2.2e-05, (24.2% identity in 525 aa)	13324	13944	13676	12811	13023	12431	11858	13679	0.934452	0.96741
TI4896S000880	GI:19076036;SWISS-PROT:O74523	SPCC70.02c, len:90, predicted transit peptide 1-19 aa, SIMILARITY:Saccharomyces cerevisiae, IATP_YEAST, atpase inhibitor, mitochondrial precursor., (85 aa), fasta scores: opt: 188, E():1.9e-06, (44.0% identity in 75 aa)	1746	1607	1851	1731	804	696	679	685	0.446793	0.381277
TI4896S000881	GI:19076037;SWISS-PROT:O74524	SPCC70.03c, len:492, predicted transit peptide 1-35 aa, SIMILARITY:Drosophila melanogaster, PUT1_DROME, proline oxidase precursor, (669 aa), fasta scores: opt: 407, E():5.3e-19, (26.2% identity in 538 aa)	21534	17716	21361	17494	21773	17473	24023	19129	0.998691	1.10904
TI4896S000882	GI:19076038;SPTREMBL:O74525	SPCC70.04c, len:244	147	191	118	151	169	195	114	130	1.0853	0.913514
TI4896S000883	GI:19076039;SPTREMBL:O74526	SPCC70.05c, len:781, SIMILARITY:Schizosaccharomyces pombe, O94647, protein kinase., (461 aa), fasta scores: opt: 654, E():1.5e-23, (29.9% identity in 431 aa)	9959	11142	9550	10651	8737	8813	9655	8215	0.834134	0.891142
TI4896S000884	GI:19076041;SPTREMBL:Q9USI4	SPCC70.06, len:458, SIMILARITY:Schizosaccharomyces pombe, O74889, putative leucine permease transcriptional regulator., (1024 aa), fasta scores: opt: 706, E():0, (38.9% identity in 422 aa)	1846	1764	1877	1845	2058	1873	2052	2452	1.08832	1.21112
TI4896S000885	GI:19076040;SPTREMBL:O74527	SPCC70.06, len:412, SIMILARITY:Schizosaccharomyces pombe, O74889, putative leucine permease transcriptional regulator., (1024 aa), fasta scores: opt: 706, E():0, (41.4% identity in 374 aa)	2312	1974	2231	1849	2862	2017	2934	2788	1.12984	1.41147
TI4896S000886	GI:19076042;SWISS-PROT:P36590	SPCC70.07c, len:210	1554	1682	1744	1947	1769	1904	1959	1873	1.13517	1.04264
TI4896S000887	GI:19076043;SPTREMBL:O74529	SPCC70.08c, len:260, SIMILARITY:Mycobacterium tuberculosis., TAM_MYCTU, probable trans-aconitate methyltransferase, (261 aa), fasta scores: opt: 211, E():1e-06, (28.1% identity in 270 aa)	2031	1991	2079	1815	2742	2610	2761	2793	1.33049	1.43344
TI4896S000888	GI:19076044;SPTREMBL:O94243	SPCC70.09c, len:208, SIMILARITY:Schizosaccharomyces pombe, O60153, hypothetical 14.7 kd protein., (124 aa), fasta scores: opt: 214, E():7.4e-07, (57.6% identity in 59 aa)	698	755	585	668	664	649	609	666	0.905446	1.01902
TI4896S000889	GI:19076045;SPTREMBL:O74530	SPCC70.10, len:155, SIMILARITY:Arabidopsis thaliana, AAD49970, f24j5.4., (222 aa), fasta scores: opt: 165, E():0.056, (31.6% identity in 114 aa)	3992	4275	3241	3739	3942	3671	3344	3350	0.923094	0.963871
TI4896S000890	GI:19076046;SPTREMBL:O74531	SPCC70.11c, len:356, SIMILARITY:Saccharomyces cerevisiae, Q12347, chromosome xii reading frame orf ylr097c., (344 aa), fasta scores: opt: 378, E():4.8e-17, (28.5% identity in 355 aa)	2433	2665	2325	2508	2452	2582	2325	2154	0.988332	0.929426
TI4896S000891	GI:19076047;SPTREMBL:O74974	SPCC1827.01c, len:652, SIMILARITY:Saccharomyces cerevisiae, YIJ1_YEAST, hypothetical 84.0 kd protein in sga1-ktr7 intergenic region., (721 aa), fasta scores: opt: 1469, E():0, (38.6% identity in 666 aa)	4704	4762	4711	5060	4184	3858	3725	3987	0.84981	0.789324
TI4896S000892	GI:19076048;SPTREMBL:O74975	SPCC1827.02c, len:354, SIMILARITY:Saccharomyces cerevisiae, CTPT_YEAST, cholinephosphate cytidylyltransferase, (424 aa), fasta scores: opt: 981, E():0, (51.2% identity in 291 aa)	4987	4816	5506	4687	5539	4626	5717	5632	1.03562	1.11997
TI4896S000893	GI:19076049;SPTREMBL:O74976	SPCC1827.03c, len:512, SIMILARITY:Saccharomyces cerevisiae, FAT2_YEAST, peroxisomal-coenzyme a synthetase, (543 aa), fasta scores: opt: 1392, E():0, (47.0% identity in 519 aa)	30722	25770	31267	27548	31515	26295	22112	24149	1.02309	0.791907
TI4896S000894	GI:19076050;SPTREMBL:O74977	SPCC1827.04, len:600, SIMILARITY:Saccharomyces cerevisiae, Q04311, hypothetical 72.7 kd protein., (632 aa), fasta scores: opt: 637, E():1e-28, (32.8% identity in 644 aa)	4672	5228	5577	5303	5167	4832	5472	4832	1.0151	0.946178
TI4896S000895	GI:19076051;SPTREMBL:O74978	SPCC1827.05c, len:276, SIMILARITY:Saccharomyces cerevisiae, YNL0_YEAST, hypothetical 25.4 kd protein in cyb5-leu4 intergenic region., (220 aa), fasta scores: opt: 386, E():4.3e-17, (31.7% identity in 240 aa)	10686	11469	10634	11024	10105	10416	10896	10688	0.926909	0.997079
TI4896S000896	GI:19076052;SPTREMBL:P78780	SPCC1827.06c, putative aspartate-semialdehyde dehydr ogenase, len:358aa, similar eg. to YDR158W, DHAS_YEAST, P13 663, aspartate-semialdehyde dehydrogenase, (365aa), fasta s cores, opt:1178, E():0, (54.9% identity in 368 aa overlap) SPCC1827.06c, len:357, SIMILARITY:Ustilago maydis, Q99103, aspartate semialdehyde dehydrogenase., (366 aa), fasta scores: opt: 1247, E():0, (53.1% identity in 360 aa)	22253	24867	24246	25534	24666	26735	23644	21649	1.09178	0.911511
TI4896S000897	GI:19076054;SPTREMBL:Q9UU86	SPCP1E11.01c, len:682, SIMILARITY: Mus musculus,Q9Z0U0, polytropic murine leukamia virus receptor, (695 aa), fasta scores: opt: 423, E(): 2e-19, (27.8% identity in 679 aa). Also shows similarity to Saccharomyces cerevisiae, SYG1_YEAST, syg1 protein., (902 aa), fasta scores: opt: 451, E():8.9e-22, (28.7% identity in 585 aa)	5411	5096	4754	5204	5009	4605	5758	5299	0.914678	1.11472
TI4896S000899	GI:19076055;SPTREMBL:Q9UU85	SPCP1E11.02, len:650, SIMILARITY:Schizosaccharomyces pombe, O43066, serine/threonine-protein kinase., (953 aa), fasta scores: opt: 1226, E():0, (38.5% identity in 639 aa)	8511	8315	9751	7916	10522	9762	8750	9425	1.20515	1.04399
TI4896S000900	GI:19076056;SPTREMBL:Q9UU84	SPCP1E11.03, len:426	2758	2572	2666	2294	2379	2158	2673	2245	0.850809	0.990633
TI4896S000901	GI:19076057;SPTREMBL:Q9UU83	SPCP1E11.04c, len:425, SIMILARITY:Saccharomyces cerevisiae, YHP7_YEAST, hypothetical 40.7 kd protein, (366 aa), fasta scores: opt: 301, E():6.3e-10, (27.9% identity in 380 aa overlap)	12408	10412	14257	11410	11162	8111	9856	9672	0.839293	0.769494
TI4896S000902	GI:19076058;SPTREMBL:Q9UU82	SPCP1E11.05c, len:472, SIMILARITY:Saccharomyces cerevisiae, ARE2_YEAST, sterol o-acyltransferase 2, (642 aa), fasta scores: opt: 669, E():0, (34.6% identity in 436 aa)	7487	7993	8588	7420	8599	8614	9330	9438	1.11311	1.17918
TI4896S000903	GI:19076059;SPTREMBL:Q9UU81	May use internal initiator MET SPCP1E11.06, len:865, SIMILARITY:Ustilago maydis, ADG_USTMA, gamma-adaptin, (853 aa), fasta scores: opt: 1856, E():0, (42.8% identity in 867 aa)	10316	10806	10812	10469	10817	9779	11799	10425	0.976763	1.04354
TI4896S000904	GI:19076060;SPTREMBL:Q9UU80	SPCP1E11.07c, len:142	2290	2145	2323	2220	2334	2081	2571	2316	0.994689	1.075
TI4896S000905	GI:19076061;SPTREMBL:Q9UU79	SPCP1E11.08, len:260, SIMILARITY:Saccharomyces cerevisiae, YEV6_YEAST, hypothetical 29.7 kd protein in rsp5-pak1 intergenic region., (261 aa), fasta scores: opt: 1198, E():0, (69.2% identity in 260 aa)	11926	12965	13760	12405	10026	10710	8692	9243	0.833377	0.688394
TI4896S000906	GI:19076062;SPTREMBL:Q9UU78	SPCP1E11.09c, len:109	16772	18476	17596	19260	19085	18692	19342	18159	1.0748	1.02103
TI4896S000907	GI:19076063;SPTREMBL:Q9UU77	SPCP1E11.10, len:207, SIMILARITY:Saccharomyces cerevisiae, YCU1_YEAST, hypothetical 24.7 kd protein in are1-thr4 intergenic region., (222 aa), fasta scores: opt: 329, E():6.8e-14, (33.5% identity in 197 aa)	13166	14002	12374	11256	12093	12410	9912	10997	0.902402	0.889012
TI4896S000908	GI:19076064;SPTREMBL:Q9UU76	SPCP1E11.11, len:642, SIMILARITY:Saccharomyces cerevisiae, Q04373, d9719.2p., (656 aa), fasta scores: opt: 1089, E():0, (37.1% identity in 655 aa)	13109	13604	12621	15783	12812	12997	10437	9656	0.966362	0.719376
TI4896S000909	GI:19076065;SPTREMBL:Q9UUK7	SPCC24E4.01, len:207; NOTE:misnamed as ade8 from S. cerevisiae homolog, but actually maps to the ade5 locus	7321	8200	7717	8089	7235	7915	8105	8024	0.976748	1.02112
TI4896S000910	GI:19076066;SPTREMBL:Q9Y7S6	SPCC569.07, len:470, SIMILARITY:Schizosaccharomyces pombe, O94570, putative aminotransferase., (481 aa), fasta scores: opt: 2032, E():0, (62.9% identity in 466 aa)	3478	2897	3431	3154	3169	2565	3136	3435	0.898277	1.00156
TI4896S000911	GI:19076067;SPTREMBL:Q9Y7S5	SPCC569.06, len:478, SIMILARITY:Schizosaccharomyces pombe, O94349, hypothetical 53.6 kd protein., (469 aa), fasta scores: opt: 394, E():2.8e-18, (22.5% identity in 454 aa)	11772	10670	11163	10288	10528	9448	8054	8086	0.889899	0.753727
TI4896S000912	GI:19076068;SPTREMBL:Q9Y7S4	SPCC569.05c, len:576, SIMILARITY:Schizosaccharomyces pombe, O59699, membrane transporter., (577 aa), fasta scores: opt: 3245, E():0, (83.7% identity in 576 aa)	13016	12442	13305	13916	10332	9707	10836	12225	0.786986	0.846458
TI4896S000913	GI:19076069;SPTREMBL:Q9Y7S3	SPCC569.04, len:122	1458	1710	1252	1449	811	904	1288	1039	0.542448	0.8729
TI4896S000914	GI:19076070;SPTREMBL:Q9Y7S2	SPCC569.03, len:396, predicted to contain coiled-coil regions, SIMILARITY:Schizosaccharomyces pombe, Q9Y7S0, hypothetical repeat containing protein., (323 aa), fasta scores: opt: 795, E():0, (47.7% identity in 396 aa)	4609	4813	3943	4194	3679	3641	3510	4033	0.777357	0.925898
TI4896S000915	GI:19076071;SPTREMBL:Q9Y7S1	SPCC569.02c, len:113, SIMILARITY:Schizosaccharomyces pombe, CAB61210, hypothetical 13.2 kd protein, SPAPJ695.01, (117 aa), fasta scores: opt: 506, E():6.3e-30, (67.3% identity in 113 aa)	425	416	520	492	376	356	640	586	0.870238	1.21091
TI4896S000916	GI:19076072;SPTREMBL:Q9Y7S0	SPCC569.01c, len:323, predicetd to contain coiled-coil regions, SIMILARITY:Schizosaccharomyces pombe, Q9Y7S2, hypothetical repeat containing protein., (396 aa), fasta scores: opt: 795, E():0, (47.7% identity in 396 aa)	2918	3364	3453	3790	2826	2820	2837	2114	0.90338	0.689694
TI4896S000917	GI:19111837;SPTREMBL:Q9C0V8		4915	5474	4949	5250	1858	1976	2057	2232	0.369503	0.420391
TI4896S000918	GI:19111838;SPTREMBL:Q9C0V7		3336	2716	3267	2833	2594	1974	2579	2248	0.752191	0.791457
TI4896S000919		pB10D8.cand.2 score = 10.73	392	471	683	583	307	361	400	421	0.774809	0.653889
TI4896S000920	GI:19111839;SPTREMBL:Q9C0Q1		9672	9142	9277	7926	7788	7211	8249	8187	0.796994	0.961059
TI4896S000924	GI:19111843;SPTREMBL:Q9C0V6		2937	3138	2868	3189	2814	2871	3073	3231	0.936517	1.04232
TI4896S000925	GI:19111844;SWISS-PROT:Q9P5N3	SPBC359.02, len:370, SIMILARITY:Schizosaccharomyces pombe, O59828, putative alanine racemase., (375 aa), fasta scores: opt: 1629, E():0, (62.5% identity in 376 aa)	876	891	886	935	438	376	423	373	0.460999	0.438179
TI4896S000926	GI:19111845;SWISS-PROT:Q9P5N2	SPBC359.03c, len:579, SIMILARITY:Schizosaccharomyces pombe, CAB60021, amino-acid permease, (537 aa), fasta scores: opt: 2901, E():0, (81.0% identity in 531 aa)	14643	16442	14366	14784	15229	15977	14120	15509	1.00587	1.01596
TI4896S000927	GI:19111846;SPTREMBL:Q9P5N1	SPBC359.04c, len:358, SIMILARITY:Schizosaccharomyces pombe, YAH2_SCHPO, hypothetical 62.9 kd protein c8a4.02c in chromosome i., (609 aa), fasta scores: opt: 323, E():6.7e-10, (28.6% identity in 315 aa)	1843	1826	1839	1913	1940	1702	1472	1395	0.992362	0.764828
TI4896S000928	GI:19111847;SPTREMBL:Q9P5N0	SPBC359.05, len:1465, SIMILARITY:Schizosaccharomyces pombe, YAWB_SCHPO, probable atp-dependent permease c3f10.11c., (1478 aa), fasta scores: opt: 6358, E():0, (63.3% identity in 1472 aa)	6909	6293	6171	5776	6616	5759	6319	5117	0.936368	0.954945
TI4896S000929	GI:19111848;SPTREMBL:Q9P5M9	SPBC359.06, len:257, LOW SIMILARITY:Homo sapiens, Q13734, alpha-adducin., (662 aa), fasta scores: opt: 336, E():4.3e-15, (29.4% identity in 235 aa)	1022	1137	738	835	1034	1084	954	1159	0.982564	1.34035
TI4896S000930	GI:19111849;SPTREMBL:Q9P6J9	SPBC1683.01, len:573, SIMILARITY:Schizosaccharomyces pombe, YAEC_SCHPO, putative inorganic phosphate transporter c23d3.12., (559 aa), fasta scores: opt: 2395, E():0, (70.0% identity in 574 aa)	19811	18973	17848	18117	18612	17767	12154	12376	0.937957	0.682044
TI4896S000931	GI:19111850;SPTREMBL:Q9P6J8	SPBC1683.02, len:339, SIMILARITY:Saccharomyces cerevisiae, ADA_YEAST, probable adenosine deaminase, (347 aa), fasta scores: opt: 723, E():0, (37.6% identity in 351 aa)	2294	2284	2065	2191	2166	2130	2402	1857	0.938388	1.00538
TI4896S000932	GI:19111851;SPTREMBL:Q9P6J7	SPBC1683.03c, len:519, SIMILARITY:Saccharomyces cerevisiae, Q08902, orf yor378w., (515 aa), fasta scores: opt: 2052, E():0, (58.0% identity in 509 aa)	8569	9596	9387	9800	11347	11178	10431	9794	1.24453	1.0553
TI4896S000933	GI:19111852;SPTREMBL:Q9P6J6	SPBC1683.04, len:832, SIMILARITY:Kluyveromyces marxianus, BGLS_KLUMA, beta-glucosidase precursor, (845 aa), fasta scores: opt: 1274, E():0, (46.3% identity in 848 aa)	6081	5271	6185	4965	6531	5495	5208	5910	1.05825	1.01618
TI4896S000934	GI:19111853;SPTREMBL:Q9P6J5	SPBC1683.05, len:559, SIMILARITY:Saccharomyces cerevisiae, THIY_YEAST, putative thiamine transporter yor192c., (599 aa), fasta scores: opt: 828, E():0, (26.8% identity in 512 aa)	10172	11701	11710	11766	10328	10164	11079	10590	0.94199	0.923083
TI4896S000935	GI:19111854;SPTREMBL:Q9P6J4	SPBC1683.06c, len:310, SIMILARITY:Escherichia coli., YBEK_ECOLI, hypothetical 33.8 kd protein in leus-gltl intergenic region., (311 aa), fasta scores: opt: 838, E():0, (44.5% identity in 308 aa)	1965	1890	1957	1727	2054	1910	2663	2456	1.02794	1.39144
TI4896S000936	GI:19111855;SPTREMBL:Q9P6J3	SPBC1683.07, len:579, SIMILARITY:Candida albicans, MALT_CANAL, alpha-glucosidase, (569 aa), fasta scores: opt: 1829, E():0, (46.4% identity in 571 aa)	4134	4022	3804	3863	4619	4465	4692	4975	1.11373	1.26065
TI4896S000937	GI:19111856;SWISS-PROT:O59932	SPBC1683.08, len:557	2388	2460	2755	2263	4029	4026	4550	4032	1.66189	1.71662
TI4896S000938	GI:19111857;SWISS-PROT:Q04800	SPBC1683.09c, len:564	3595	3899	3853	4085	3661	3653	3459	3897	0.977633	0.92586
TI4896S000939	GI:19111858;SPTREMBL:Q9P6J2	SPBC1683.10c, len:242, SIMILARITY:Arabidopsis thaliana, AAD12695, similar to yeast ccc1 protein., (250 aa), fasta scores: opt: 295, E():2.3e-11, (27.0% identity in 215 aa)	20329	18271	19575	19956	18994	16574	14342	14128	0.920725	0.720313
TI4896S000940	GI:19111859;SPTREMBL:Q9P6J1	SPBC1683.11c, len:518, SIMILARITY:Emericella nidulans, ACEA_EMENI, isocitrate lyase, (536 aa), fasta scores: opt: 1045, E():0, (33.1% identity in 513 aa)	4661	4877	4624	4687	5438	5094	6084	5916	1.1056	1.28898
TI4896S000941	GI:19111860;SPTREMBL:Q9P6J0	SPBC1683.12, len:482, SIMILARITY:Schizosaccharomyces pombe, YAOI_SCHPO, putative transporter c11d3.18c., (498 aa), fasta scores: opt: 1312, E():0, (43.4% identity in 484 aa)	1966	2335	2117	2194	2232	2393	2751	2044	1.08007	1.11556
TI4896S000942	GI:19111861;SPTREMBL:Q9P6I9	SPBC1683.13c, len:618, SIMILARITY:Schizosaccharomyces pombe, O74915, putative transcriptional activator, zinc finger containing., (684 aa), fasta scores: opt: 574, E():1.3e-30, (27.3% identity in 611 aa)	1997	1803	1855	1882	2770	2381	3506	2488	1.35383	1.60601
TI4896S000943	GI:19111862;SPTREMBL:Q9P6I8	SPBC1198.01, len:423, SIMILARITY:Methylobacter marinus, FADH_METMR, glutathione-dependent formaldehyde dehydrogenase, (424 aa), fasta scores: opt: 1000, E():0, (40.7% identity in 388 aa)	4321	4071	3924	3205	3657	3366	3832	3673	0.836578	1.06129
TI4896S000944	GI:19111863;SPTREMBL:Q9P6I7	SPBC1198.02, len:367, SIMILARITY:Saccharomyces cerevisiae, ADA_YEAST, probable adenosine deaminase, (347 aa), fasta scores: opt: 1083, E():0, (49.3% identity in 345 aa)	12091	14414	12648	12765	13708	14765	11775	11985	1.07904	0.934936
TI4896S000945	GI:19111864;SPTREMBL:Q9P6I6	SPBC1198.03c, len:249	1607	1779	1709	1887	1821	1845	1715	1693	1.08513	0.950351
TI4896S000946	GI:19111865;SPTREMBL:Q9UTS5	SPBC1198.04c, len:897, SIMILARITY:Saccharomyces cerevisiae, ZMS1_YEAST, zinc finger protein zms1., (1380 aa), fasta scores: opt: 236, E():4.6e-07, (41.2% identity in 85 aa)	3303	4441	3542	4384	3531	4722	4034	4123	1.06615	1.03968
TI4896S000947	GI:19111866;SWISS-PROT:Q9P6I5	SPBC1198.05, len:202, SIMILARITY:Saccharomyces cerevisiae, KGUA_YEAST, guanylate kinase, (186 aa), fasta scores: opt: 652, E():0, (53.1% identity in 179 aa)	23083	22202	24862	23281	26268	22603	19040	18439	1.07802	0.778923
TI4896S000948	GI:19111867;SPTREMBL:Q9P6I4	SPBC1198.06c, len:466, similar to SPCC970.02 and SPBC1198.07c, SIMILARITY:Schizosaccharomyces pombe, O74556, hypothetical 49.1 kd protein, (442 aa), fasta scores: opt: 1215, E():0, (41.8% identity in 409 aa)	10318	10684	9279	9888	10050	9655	9634	11635	0.938857	1.10747
TI4896S000949	GI:19111868;SPTREMBL:Q9P6I3	SPBC1198.07c, len:507, similar to SPCC970.02 and SPBC1198.06c, SIMILARITY:Schizosaccharomyces pombe, O74556, hypothetical 49.1 kd protein, (442 aa), fasta scores: opt: 1391, E():0, (46.7% identity in 445 aa)	4260	3507	4237	3565	3475	2801	3268	3378	0.807208	0.859423
TI4896S000950	GI:19111869;SPTREMBL:Q9P6I2	SPBC1198.08, len:432, SIMILARITY:Saccharomyces cerevisiae, YFL4_YEAST, hypothetical 52.9 kd protein in sap155-ymr31 intergenic region., (481 aa), fasta scores: opt: 1765, E():0, (53.9% identity in 477 aa)	17399	18638	20036	16674	20015	19110	18448	17656	1.08784	0.989818
TI4896S000951	GI:19111870;SWISS-PROT:Q9P6I1	SPBC1198.09, len:150, SIMILARITY:Brassica oleracea, Q39372, ubiquitin conjugating enzyme, e2, (129 aa), fasta scores: opt: 265, E():8.2e-12, (37.4% identity in 123 aa)	6579	6268	6321	6365	7641	6594	7967	7846	1.10672	1.24654
TI4896S000952	GI:19111871;SPTREMBL:Q9P6I0	SPBC1198.10c, len:441, SIMILARITY:Saccharomyces cerevisiae, SYNM_YEAST, asparaginyl-trna synthetase, mitochondrial precursor, (492 aa), fasta scores: opt: 652, E():0, (40.5% identity in 484 aa)	7713	7416	7408	7568	8187	7698	8593	9155	1.04974	1.18483
TI4896S000953	GI:19111872;SPTREMBL:Q9P6H9	SPBC1198.11c, len:504, SIMILARITY:Kluyveromyces lactis, REB1_KLULA, dna-binding protein reb1, (595 aa), fasta scores: opt: 391, E():1.8e-17, (24.2% identity in 500 aa)	8268	7055	7922	7155	9506	7243	8385	6330	1.08819	0.97157
TI4896S000954	GI:19111873;SPTREMBL:O94423	SPBC1198.12, len:421, SIMILARITY:Schizosaccharomyces pombe, O13286, srw1., (556 aa), fasta scores: opt: 1361, E():0, (51.6% identity in 372 aa)	1799	2139	2196	2224	1982	2148	1789	2082	1.05297	0.875407
TI4896S000955	GI:19111874;SPTREMBL:O94424	SPBC1198.13c, len:307, SIMILARITY:Saccharomyces cerevisiae, T2FB_YEAST, transcription initiation factor iif, beta subunit, (400 aa), fasta scores: opt: 461, E():1.1e-22, (31.0% identity in 368 aa)	5394	5267	5369	5174	6467	6182	6985	6869	1.18632	1.31429
TI4896S000956	GI:19111875;SPTREMBL:Q9P6H8	SPBC1198.14c, len:344	1945	1836	1489	1324	1831	1501	1864	2005	0.879463	1.3831
TI4896S000957	GI:19111876;SPTREMBL:O94425	SPBC660.05, len:143, SIMILARITY:Schizosaccharomyces pombe, O94426, glycine-rich protein, putative cell wall protein., (273 aa), fasta scores: opt: 293, E():3.9e-08, (32.0% identity in 244 aa)	631	577	562	549	627	544	619	521	0.968234	1.02521
TI4896S000958	GI:19111877;SPTREMBL:O94426	SPBC660.06, len:273, SIMILARITY:Caenorhabditis elegans., O02049, cosmid t20b6., (259 aa), fasta scores: opt: 400, E():7.1e-11, (39.6% identity in 197 aa)	14639	15756	15986	16546	11997	12449	11407	9951	0.804817	0.657488
TI4896S000959	GI:19111878;SWISS-PROT:O42893	SPBC660.07, len:735	12672	13440	12060	13003	11771	11603	11917	10555	0.896108	0.899939
TI4896S000960	GI:19111879;SPTREMBL:O94427	SPBC660.08, len:395	3640	3710	3622	3517	4547	4534	4755	5057	1.23564	1.37534
TI4896S000961	GI:19111880;SPTREMBL:O94428	SPBC660.09, len:115	4312	3802	4119	4288	5344	4659	5189	5311	1.23237	1.24917
TI4896S000962	GI:19111881;SPTREMBL:O94429	SPBC660.10, len:813, SIMILARITY:Saccharomyces cerevisiae, EFG2_YEAST, elongation factor g 2, mitochondrial precursor, (819 aa), fasta scores: opt: 1142, E():0, (35.3% identity in 811 aa)	3304	3583	3130	3217	3406	3184	3110	3733	0.959756	1.077
TI4896S000963	GI:19111882;SPTREMBL:O94430	SPBC660.11, len:348, SIMILARITY:Nicotiana sylvestris, Q42412, rna-binding protein rz-1., (209 aa), fasta scores: opt: 190, E():0.00019, (24.7% identity in 162 aa)	8523	9177	7932	7986	9372	9949	10581	9238	1.09187	1.24537
TI4896S000964	GI:19111883;SPTREMBL:O94431	SPBC660.12c, len:392, SIMILARITY:Streptomyces clavul igerus., CEFD_STRCL, isopenicillin n epimerase, (397 aa), f asta scores: opt: 302, E():3.5e-13, (20.4% identity in 388 aa) SPBC660.12c, len:392, SIMILARITY:Candida albicans, O94021, hypothetical 48.1 kd protein., (421 aa), fasta scores: opt: 768, E():0, (33.1% identity in 399 aa)	7228	7993	7412	7928	7713	7914	7411	7405	1.02861	0.966948
TI4896S000965	GI:19111884;SWISS-PROT:Q92372	SPBC660.13c, len:609 SPBC660.13c, len:609	12643	12769	12993	11914	11126	10888	10590	11325	0.866351	0.882808
TI4896S000966	GI:19111885;SWISS-PROT:P30290	SPBC660.14, len:581	2869	2999	3122	2647	2169	2065	1845	2206	0.722288	0.712182
TI4896S000967	GI:19111886;SPTREMBL:O94432	SPBC660.15, len:474, SIMILARITY:Saccharomyces cerevisiae, NAB4_YEAST, nuclear polyadenylated rna-binding protein nab4., (534 aa), fasta scores: opt: 777, E():0, (32.6% identity in 537 aa)	9616	10194	9061	9450	8943	9287	9791	11562	0.920519	1.15203
TI4896S000968	GI:19111887;SWISS-PROT:P78812	SPBC660.16, len:492, SIMILARITY:Saccharomyces cerevisiae, 6PG1_YEAST, 6-phosphogluconate dehydrogenase, decarboxylating 1, (489 aa), fasta scores: opt: 2473, E():0, (74.0% identity in 488 aa)	23880	27226	25082	27377	28918	30704	22132	20506	1.16936	0.815704
TI4896S000969	GI:19111888;SPTREMBL:O94433	SPBC660.17c, len:172	5588	6019	5706	6015	5514	5459	5716	6348	0.946859	1.02856
TI4896S000970	GI:19111889;SPTREMBL:O94649	SPBC660.18c, len:270, SIMILARITY:Homo sapiens, O43154, kiaa0404, (1956 aa), fasta scores: opt: 331, E():4e-14, (29.9% identity in 268 aa)	1736	1903	1681	1829	1829	1975	1650	1480	1.0457	0.895372
TI4896S000971	GI:19111890;SPTREMBL:O59868	SPBC31E1.02c, len:899	16471	15437	15980	16739	16889	15779	13809	12707	1.02377	0.811634
TI4896S000972	GI:19111891;SPTREMBL:O94650	SPBC31E1.03, len:73aa, SIMILARITY: TR:P91302, C. elegans, ubiquitin -like protien, fasta scores, opt:354, E(): 9.6e-2, (66.7% identity in 72 aa overlap)	2021	1812	2211	1939	2174	1936	1780	2203	1.07207	0.970609
TI4896S000973	GI:19111892;SPTREMBL:O94651	SPBC31E1.04, len:316, SIMILARITY:Saccharomyces cerevisiae, PE12_YEAST, syntaxin (T-SNARE), vacuolar, (288 aa), fasta scores: opt: 318, E():2.9e-12, (29.4% identity in 245 aa)	2536	2392	2573	2786	2671	2494	2743	2662	1.04794	1.01078
TI4896S000974	GI:19111893;SPTREMBL:O94652	SPBC31E1.05, len:480, SIMILARITY:Saccharomyces cerevisiae, GLE1_YEAST, rna export factor gle1, (538 aa), fasta scores: opt: 712, E():9e-32, (35.9% identity in 426 aa)	2266	2213	2223	2343	2465	2373	2622	2296	1.08006	1.07971
TI4896S000975	GI:19111894;SPTREMBL:O94653	SPBC31E1.06, len:837, SIMILARITY:Homo sapiens, Q14692, kiaa0187 protein., (1282 aa), fasta scores: opt: 1520, E():0, (38.2% identity in 1007 aa)	9235	9389	8502	9045	8984	8710	7795	8802	0.950251	0.944989
TI4896S000976	GI:19111895;SPTREMBL:Q9HGL9	SPBC800.02, len:252	1669	1784	1556	1782	1611	1719	1878	1786	0.964407	1.10459
TI4896S000977	GI:19111896;SWISS-PROT:P56523	SPBC800.03, len:687	9636	11097	10590	10188	10049	11495	10461	9889	1.03936	0.979235
TI4896S000978	GI:19111897;SPTREMBL:Q9HGL8	SPBC800.04c, len:94	23061	22919	26147	24669	26422	23847	23600	23769	1.09312	0.933053
TI4896S000979	GI:19111898;SPTREMBL:Q9HGL7	SPBC800.05c, len:449	19567	21401	19483	19172	20909	19635	16509	14331	0.993033	0.797425
TI4896S000980	GI:19111899;SPTREMBL:Q9HGL6	SPBC800.06, len:295, contains PfamB domain Pfam-B_33535, SIMILARITY:Saccharomyces cerevisiae, Q08235, chromosome xv reading frame orf yol077c., (291 aa), fasta scores: opt: 1029, E():0, (52.0% identity in 298 aa)	11941	12055	11417	12087	11669	10752	9821	10324	0.934567	0.857175
TI4896S000981	GI:19111900;SPTREMBL:Q9HGL5	SPBC800.07c, len:299, predicted mitochondrial transit peptide 1-35aa, SIMILARITY to N-term of:Aquifex aeolicus.aquifex aeolicus., EFTS_AQUAE, elongation factor ts, (290 aa), fasta scores: opt: 265, E():1.4e-09, (31.9% identity in 235 aa)	2958	2912	3061	3088	2939	2830	3044	3542	0.982709	1.07073
TI4896S000982	GI:19111901;SPTREMBL:Q9HGL4	SPBC800.08, len:492, SIMILARITY:Saccharomyces cerevisiae, IF33_YEAST, eukaryotic translation initiation factor 3 gamma subunit, (478 aa), fasta scores: opt: 363, E():5.8e-16, (25.0% identity in 476 aa)	5727	6782	6372	5989	6298	6781	6774	6136	1.04978	1.04382
TI4896S000983	GI:19111902;SPTREMBL:Q9HGL3	SPBC800.09, len:426, SIMILARITY:Pleurodeles waltlii, Q9YH12, rap55 protein., (467 aa), fasta scores: opt: 317, E():3.6e-07, (29.6% identity in 466 aa), and yeast Multicopy suppressor of inviable strains of clathrin heavy chain deficient yeast	14102	14684	14913	15179	15998	16588	13104	12895	1.13206	0.864113
TI4896S000984	GI:19111903;SPTREMBL:Q9C0W5	SPBC800.14c len:160aa	666	697	789	749	751	767	649	567	1.11403	0.789785
TI4896S000985	GI:19111904;SPTREMBL:Q9HGL2	SPBC800.10c, len:1116, contains 5x PfamB Pfam-B_2101 domains and 1 Pfam-B_1 domain, SIMILARITY:Homo sapiens, BAA86570, kiaa1256 protein, (1676 aa), fasta scores: opt: 416, E():1.3e-12, (26.9% identity in 491 aa)	12430	12785	11561	11481	13279	12677	11452	11523	1.02993	0.997115
TI4896S000986	GI:19111905;SPTREMBL:Q9HGL1	SPBC800.11, len:389, SIMILARITY:Caenorhabditis elegans, Q19431, cosmid f13h8., (452 aa), fasta scores: opt: 288, E():5.2e-11, (26.6% identity in 319 aa)	1083	1228	1096	1162	1360	1511	1206	1137	1.24311	1.03943
TI4896S000987	GI:19111906;SPTREMBL:Q9HGL0	SPBC800.12c, len:137, may use alternative 5' exon (MKLLFRC) and intron, LOW SIMILARITY:Melanoplus sanguinipes entomopoxvirus., Q9YVU8, orf msv144 putative ubiquitin, similar to neurospora crassa gb:u01220., (80 aa), fasta scores: opt: 104, E():0.67, (31.7% identity in 60 aa)	1841	1806	1797	1747	2052	1940	1793	1579	1.0944	0.950805
TI4896S000988	GI:19111907;SPTREMBL:Q9HGK9	SPBC800.13, len:479	1815	1493	1920	1743	1965	1557	1646	1784	1.06276	0.940407
TI4896S000989	GI:19111908;SPTREMBL:O94560	SPBC1773.01, len:612, SIMILARITY:Rattus norvegicus, STRI_RAT, striatin., (780 aa), fasta scores: opt: 317, E():2.7e-11, (23.3% identity in 464 aa)	6984	7713	7263	7969	8085	8838	8820	7882	1.15175	1.10173
TI4896S000990	GI:19111909;SPTREMBL:O94561	SPBC1773.02c, len:195, SIMILARITY:Saccharomyces cere visiae, YIL010W, YIB0_YEAST, involved in derepression of telomeric silencing, (215 aa), fasta scores: opt: 461, E():9. 7e-19, (43.8% identity in 203 aa)	3289	3661	3398	3875	3636	3749	3645	3698	1.06477	1.01351
TI4896S000991	GI:19111910;SPTREMBL:O94562	SPBC1773.03c, len:459, SIMILARITY:Bacillus subtilis, YODT_BACSU, probable aminotransferase yodt, (444 aa), fasta scores: opt: 1003, E():0, (35.9% identity in 437 aa)	3143	3440	3232	3281	4130	4264	4809	4101	1.27678	1.36893
TI4896S000992	GI:19111911;SPTREMBL:O94563	SPBC1773.04, len:336, SIMILARITY:Zea mays, E1325797, cinnamoyl-coa reductase, (338 aa), fasta scores: opt: 166, E():1.3e-17, (27.4% identity in 340 aa)	13187	13553	14116	14015	13399	13455	12817	12596	1.00442	0.903364
TI4896S000993	GI:19111912;SWISS-PROT:P36624	SPBC1773.05c, len:360	5877	7360	5429	6370	5267	6192	5839	6553	0.868755	1.05212
TI4896S000994	GI:19111913;SPTREMBL:O94564	SPBC1773.06c, len:346, SIMILARITY:Schizosaccharomyces pombe, YAE5_SCHPO, very hypothetical 17.1 kd protein c23d3.05c in chromosome i., (160 aa), fasta scores: opt: 699, E():0, (76.9% identity in 143 aa)	1217	1439	1455	1459	2128	2495	2537	2470	1.7412	1.71829
TI4896S000995	GI:19111914;SWISS-PROT:Q09717	SPBC1773.07c, len:215	19586	22856	21218	24879	21863	22271	18913	18719	1.04533	0.821884
TI4896S000996	GI:19111915;SPTREMBL:O94565	SPBC1773.08c, len:391, SIMILARITY:Schizosaccharomyces pombe, BAA21393, alpha-1,2-mannosyltransferase homologue, (351 aa), fasta scores: opt: 1162, E():0, (50.6% identity in 328 aa)	2087	2796	2136	2374	2836	3432	3459	3287	1.29318	1.50198
TI4896S000997	GI:19111916;SPTREMBL:O94566	SPBC1773.09c, len:551, SIMILARITY:Schizosaccharomyces pombe, O13601, pi006 protein., (494 aa), fasta scores: opt: 279, E():6.5e-09, (23.5% identity in 596 aa)	632	519	607	612	850	691	644	653	1.33817	1.06397
TI4896S000998	GI:19111917;SPTREMBL:O94567	SPBC1773.10c, len:568, SIMILARITY:Saccharomyces cerevisiae, SYNC_YEAST, asparaginyl-trna synthetase, cytoplasmic, (554 aa), fasta scores: opt: 2106, E():0, (58.3% identity in 557 aa)	18475	23872	21349	22171	18924	21858	18108	19545	0.969968	0.864873
TI4896S000999	GI:19111918;SPTREMBL:O94568	SPBC1773.11c, len:396, SIMILARITY:Saccharomyces cerevisiae, YN63_YEAST, hypothetical 47.4 kd protein in egt2-kre1 intergenic region., (414 aa), fasta scores: opt: 941, E():0, (39.7% identity in 373 aa)	8826	8833	9218	7129	8599	8321	7789	7923	0.958158	0.978177
TI4896S001000	GI:19111919;SPTREMBL:O94569	SPBC1773.12, len:594, SIMILARITY:Schizosaccharomyces pombe, O94573, putative transcriptional regulator, zinc-finger, binuclear clusterdomain containing., (595 aa), fasta scores: opt: 1990, E():0, (48.9% identity in 583 aa)	356	342	380	380	392	364	425	489	1.08273	1.20263
TI4896S001001	GI:19111920;SPTREMBL:O94570	SPBC1773.13, len:481, SIMILARITY:Schizosaccharomyces pombe, Q9Y7S6, putative aminotransferase., (470 aa), fasta scores: opt: 2032, E():0, (62.9% identity in 466 aa)	1274	1413	1330	1320	1209	1233	1477	1321	0.910796	1.05564
TI4896S001002	GI:19111921;SWISS-PROT:P40369	SPBC1773.14, len:461	1942	1866	2134	1835	2141	2033	2667	2498	1.09598	1.30554
TI4896S001003	GI:19111922;SPTREMBL:O94572	SPBC1773.15, len:497, SIMILARITY:Saccharomyces cerevisiae, YIL166c, DAL5_YEAST, allantoate permease, (543 aa), fasta scores: opt: 899, E():0, (41.3% identity in 492 aa)	4619	4899	4887	5012	4468	4737	4287	4826	0.96712	0.920057
TI4896S001004	GI:19111923;SPTREMBL:O94573	SPBC1773.16c, len:568, SIMILARITY:E1339996, HYPOTHETICAL ZINC-FINGER PROTEIN, BINUCLEAR CLUSTER DOMAIN CONTAINING, (594 aa), fasta scores, opt:1990, E():0, (48.9% identity in 583 aa overlap) SPBC1773.16c, len:595, SIMILARITY:Schizosaccharomyces pombe, O94569, hypothetical zinc-finger protein, binuclear clus ter domaincontaining transcriptional regulator., (594 aa), fasta scores: opt: 1990, E():0,…	1013	1183	1252	1012	1232	1198	1703	1682	1.11443	1.51114
TI4896S001005	GI:19111924;SPTREMBL:O94574	SPBC1773.17c, SIMILARITY:Saccharomyces cerevisiae, YNL274C, YN14_YEAST,similarity to glycerate- and fo rmate-dehydrogenases, (350 aa), fasta scores: opt: 497, E() :1.8e-26, (46.2% identity in 171 aa)	2534	2385	2568	2572	2903	2528	2496	2582	1.10279	0.987925
TI4896S001006	GI:19111925;SWISS-PROT:P37818	SPBP26C9.02c, len:323	3868	4297	3878	3731	2486	2660	2573	1824	0.630873	0.576182
TI4896S001007	GI:19111926;SPTREMBL:Q9HFE1	SPBP26C9.03c, len:584, SIMILARITY:Saccharomyces cerevisiae, FET4_YEAST, low-affinity fe(ii) transport protein., (552 aa), fasta scores: opt: 828, E():0, (38.8% identity in 541 aa)	4065	4160	4284	4047	5182	4950	4606	4311	1.23234	1.0702
TI4896S001008	GI:19111927;SWISS-PROT:O59683	SPBC1271.15c, len:686, SIMILARITY:Saccharomyces cere visiae, YOL023W, IF2M_YEAST, translation initiation factor if-2, mitochondrial precursor, (676 aa), fasta scores: opt: 1057, E():0, (38.1% identity in 653 aa)	4818	4622	5300	4528	4772	4322	5593	5931	0.962773	1.18257
TI4896S001009	GI:19111928;SPTREMBL:O94346	SPBC1271.14, len:445, SIMILARITY:Saccharomyces cerev isiae, YMR062C, ARGJ_YEAST, glutamate n-acetyltransferase precursor, (441 aa), fasta scores: opt: 1338, E():0, (51.0% identity in 433 aa)	12603	14673	12884	13244	13816	14530	10373	10387	1.04325	0.794693
TI4896S001010	GI:19111929;SPTREMBL:O94345	SPBC1271.13, len:207, SIMILARITY:Bacillus stearothermophilus., RL17_BACST, 50s ribosomal protein l17, (119 aa), fasta scores: opt: 317, E():1.6e-14, (46.6% identity in 118 aa)	4553	5027	4863	4466	4539	4946	5613	4909	0.990406	1.12671
TI4896S001011	GI:19111930;SPTREMBL:O74178	SPBC1271.12, len:388	16416	15874	17392	16185	16839	15136	15938	12664	0.989638	0.849426
TI4896S001012	GI:19111931;SPTREMBL:O94344	SPBC1271.11, len:258, SIMILARITY:Saccharomyces cerevisiae, YNL003C, PET8_YEAST, putative mitochondrial carrier protein pet8, (284 aa), fasta scores: opt: 211, E():2.7e-26 , (35.6% identity in 275 aa)	3467	3550	4016	3546	4000	3812	3766	4005	1.11377	1.0336
TI4896S001013	GI:19111932;SPTREMBL:O94343	SPBC1271.10c, len:581, SIMILARITY:Saccharomyces cerevisiae, YNR055C, HOL1_YEAST, hol1 protein, (586 aa), fasta scores: opt: 984, E():0, (46.1% identity in 573 aa)	16924	17058	15964	18008	17801	17913	15385	16713	1.05097	0.945909
TI4896S001014	GI:19111933;SPTREMBL:O94342	SPBC1271.09, len:543, SIMILARITY:Saccharomyces cerevisiae, GIT1_YEAST, probable metabolite transport protein git1., (518 aa), fasta scores: opt: 845, E():0, (30.2% identity in 490 aa)	7304	7208	6191	6495	6790	6025	7439	7184	0.882752	1.15383
TI4896S001015	GI:19111934;SPTREMBL:O94341	SPBC1271.08c, len:140	3176	3097	2996	2769	3324	3158	3331	3361	1.03315	1.16281
TI4896S001016	GI:19111935;SPTREMBL:O94340	SPBC1271.07c, len:163, SIMILARITY:Azospirillum brasilense., IAAT_AZOBR, iaa acetyltransferase, (153 aa), fasta scores: opt: 177, E():3.4e-05, (29.7% identity in 155 aa)	553	637	701	587	821	937	625	818	1.47779	1.14255
TI4896S001017	GI:19111936;SPTREMBL:O94339	SPBC1271.06c, len:146	32	38	31	33	25	27	31	38	0.745888	1.07576
TI4896S001018	GI:19111937;SPTREMBL:O94338	SPBC1271.05c, len:215, SIMILARITY:Saccharomyces cere visiae, YOR052C, Q08422, hypothetical protein, (150 aa), fa sta scores: opt: 216, E():3.9e-14, (32.8% identity in 125 a a) SPBC1271.05c, len:215, SIMILARITY:Saccharomyces cerevisiae, Q08422, chromosome xv reading frame orf yor052c., (150 aa), fasta scores: opt: 216, E():1e-07, (32.8% identity in 125 aa)	3126	3532	3428	3572	3484	3862	4204	4365	1.10398	1.22419
TI4896S001019	GI:19111938;SWISS-PROT:O94337	SPBC1271.04c, len:350, SIMILARITY:Neurospora crassa., DHYS_NEUCR, deoxyhypusine synthase, (353 aa), fasta scores: opt: 1400, E():0, (62.8% identity in 352 aa)	7367	7346	7950	7727	8215	7949	8355	8589	1.0986	1.08125
TI4896S001020	GI:19111939;SPTREMBL:O94336	SPBC1271.03c, len:244	4623	5018	4711	5101	5252	5661	6131	6324	1.1321	1.27059
TI4896S001021	GI:19111940;SPTREMBL:O94335	SPBC1271.02, len:752	17199	16338	16170	17206	18235	17160	17400	15521	1.05527	0.989068
TI4896S001022	GI:19111941;SPTREMBL:O94334	SPBC1271.01c, len:396	1477	1503	1523	1481	1897	1895	1399	1434	1.27259	0.943423
TI4896S001023	GI:19111942;SWISS-PROT:O94235		1324	1487	1311	1393	1609	1749	1459	1226	1.19573	0.996503
TI4896S001024	GI:19111943;SWISS-PROT:Q9URV9	SPBC106.02c, len:124, SIMILARITY:Saccharomyces cerevisiae, YKI6_YEAST, hypothetical 13.9 kd protein in cyt2-mdh1 intergenic region., (127 aa), fasta scores: opt: 317, E():8.1e-16, (45.1% identity in 113 aa)	746	714	719	727	369	347	313	331	0.490316	0.445311
TI4896S001025	GI:19111944;SPTREMBL:Q9URV8	SPBC106.03, len:357, SIMILARITY: LOW TO Saccharomyces douglasii, YHH7_SACDO, hypothetical 44.4 kd protein in spo13-arg4 intergenic region., (385 aa), fasta scores: opt: 122, E():0.47, (24.0% identity in 287 aa)	12641	14204	11978	14249	12678	14230	12279	13561	1.00238	0.988423
TI4896S001026	GI:19111945;SWISS-PROT:P50998	SPBC106.04, len:846	9382	8893	9151	9362	9091	8509	7850	8248	0.962902	0.869419
TI4896S001027	GI:19111946;SWISS-PROT:Q9URV6	SPBC106.05c, len:71	6795	6870	7096	6542	5432	4955	5085	5158	0.760332	0.752522
TI4896S001028	GI:19111947;SWISS-PROT:P50999	SPBC106.06, len:527	18216	17646	19758	16482	19271	17521	19564	17557	1.02542	1.0277
TI4896S001029	GI:19111948;SWISS-PROT:Q9URV4	SPBC106.07c, len:167, SIMILARITY:Arabidopsis thaliana, AAD29822, f26h11.30 protein., (129 aa), fasta scores: opt: 137, E():0.015, (27.2% identity in 125 aa)	3367	4188	4548	4673	5237	4943	5673	6319	1.36783	1.2998
TI4896S001030	GI:19111949;SPTREMBL:Q9URV3	SPBC106.08c, len:296, SIMILARITY:Schizosaccharomyces pombe, CAB42062, hypothetical repeat containing protein., (323 aa), fasta scores: opt: 330, E():8e-14, (32.2% identity in 202 aa)	1444	1315	1287	1144	1576	1338	1621	1263	1.05445	1.18177
TI4896S001031	GI:19111950;SWISS-PROT:Q9URV2	SPBC106.09, len:1458	5082	5839	5816	6259	5549	6117	6283	5453	1.06975	0.975761
TI4896S001032	GI:19111951;SWISS-PROT:P40376	SPBC106.10, len:512	8778	7471	7644	6392	8459	6836	8864	8353	0.939332	1.2332
TI4896S001033	GI:19111952;SPTREMBL:Q9URV1	SPBC106.11c, len:438, SIMILARITY:Gallus gallus, PAFA_CHICK, platelet-activating factor acetylhydrolase precursor, (422 aa), fasta scores: opt: 249, E():3.5e-09, (25.6% identity in 437 aa)	7249	7263	7554	6955	8885	8669	7786	8966	1.20964	1.15993
TI4896S001034	GI:19111953;SWISS-PROT:Q9URV0	SPBC106.12c, len:274, SIMILARITY:Mus musculus, O08583, transcriptional coactivator aly, (255 aa), fasta scores: opt: 196, E():3.4e-05, (28.0% identity in 182 aa)	3696	3600	3844	3432	4203	3794	3826	3371	1.09553	0.988772
TI4896S001035	GI:19111954;SPTREMBL:Q9URU9	SPBC106.13, len:404, LOW SIMILARITY:Caenorhabditis elegans., O18188, w09g3.2 protein., (428 aa), fasta scores: opt: 421, E():2.8e-21, (25.6% identity in 363 aa)	2113	2149	1760	1889	2070	2059	1905	2529	0.968885	1.21059
TI4896S001036	GI:19111955;SWISS-PROT:Q10342	SPBC106.14c, len:719, SIMILARITY:Saccharomyces cerevisiae, YG58_YEAST, hypothetical 86.6 kd protein in pfk1-tds4 intergenic region, (767 aa), fasta scores: opt: 1486, E():0, (43.2% identity in 790 aa)	12180	11807	12108	12298	11028	9095	8944	8012	0.837862	0.695087
TI4896S001037	GI:19111956;SWISS-PROT:Q10132	SPBC106.15, len:227	8735	10218	8987	10894	8257	9044	9987	9792	0.915191	1.00506
TI4896S001038	GI:19111957;SWISS-PROT:Q10329	SPBC106.16, len:259, SIMILARITY:Saccharomyces cerevisiae, PRC6_YEAST, proteasome component pre6, (254 aa), fasta scores: opt: 954, E():0, (57.1% identity in 252 aa)	8545	7589	9186	8015	9592	8019	9053	9011	1.08959	1.05489
TI4896S001039	GI:19111958;SWISS-PROT:Q10341	SPBC106.17c, len:504, SIMILARITY:Emericella nidulans, O13389, putative homoserine o-acetyltransferase., (525 aa), fasta scores: opt: 1777, E():0, (58.6% identity in 473 aa)	20726	20440	21327	20019	21508	21100	19337	20035	1.03501	0.953745
TI4896S001040	GI:19111959;SWISS-PROT:Q10330	SPBC106.18, len:141	10029	10692	10514	11585	11265	11496	12393	13924	1.09922	1.19031
TI4896S001041	GI:19111960;SWISS-PROT:Q10340	SPBC106.19, len:416 MAY USE INTERNAL INITITATOR MET	6065	5468	5954	4993	5729	5062	5391	5507	0.935175	1.00419
TI4896S001042	GI:19111961;SWISS-PROT:Q10339	SPBC106.20, len:237, SIMILARITY:Bacillus thuringiensis., Q45757, delta-endotoxin, (475 aa), fasta scores: opt: 144, E():0.045, (23.0% identity in 209 aa)	3014	2160	2902	2067	2848	1895	3038	2781	0.911119	1.19615
TI4896S001043	GI:19111962;SWISS-PROT:Q10339	SPBC582.02, len:615, SIMILARITY:Saccharomyces cerevisiae, EX70_YEAST, 70 kd exocyst complex protein., (623 aa), fasta scores: opt: 233, E():1.7e-07, (21.1% identity in 630 aa)	3685	3879	3542	3855	3560	3662	3559	3532	0.955068	0.960506
TI4896S001044	GI:19111963;SWISS-PROT:P10815	SPBC582.03, len:482	19202	19142	18056	19784	19001	17499	16759	16311	0.95185	0.876311
TI4896S001045	GI:19111964;SWISS-PROT:Q10338	SPBC582.04c, len:601	3310	3089	3407	3160	3400	3087	3320	3310	1.01327	1.01097
TI4896S001046	GI:19111965;SWISS-PROT:Q10337	SPBC582.05c, len:878, SIMILARITY:Saccharomyces cerevisiae, YHV4_YEAST, HYPOTHETICAL 123.0 KD PROTEIN, (1070 aa), fasta scores, opt:236, E(): 6.4e-07, (21.9% identity in 974 aa overlap)	2908	2336	2864	2249	3771	2982	2779	3018	1.28665	1.15613
TI4896S001047	GI:19111966;SWISS-PROT:Q10336	SPBC582.06c, len:327	203	236	219	269	237	270	262	247	1.15578	1.05728
TI4896S001048	GI:19111967;SWISS-PROT:Q10335	SPBC582.07c, len:409, SIMILARITY:Homo sapiens, Y107_HUMAN, hypothetical protein kiaa0107., (389 aa), fasta scores: opt: 1040, E():0, (44.2% identity in 382 aa)	9166	10124	9305	10820	11121	11249	9691	11046	1.16221	1.03119
TI4896S001049	GI:19111968;SWISS-PROT:Q10334	SPBC582.08, len:505, SIMILARITY:Saccharomyces cerevisiae, ALAT_YEAST, putative alanine aminotransferase, (507 aa), fasta scores: opt: 1412, E():0, (44.5% identity in 492 aa)	13462	13528	12355	13579	13293	11620	9815	10700	0.923203	0.791198
TI4896S001050	GI:19111969;SWISS-PROT:Q10333	SPBC582.09, len:238, SIMILARITY:Candida boidinii, PXBA_CANBO, peroxisomal membrane protein pmp30a, (256 aa), fasta scores: opt: 163, E():0.00027, (22.7% identity in 251 aa)	3601	3886	4124	4050	4081	4205	4156	4861	1.10769	1.104
TI4896S001051	GI:19111970;SWISS-PROT:Q10332	SPBC582.10c, len:830, SIMILARITY:Schizosaccharomyces pombe, O74911, rad16 nucleotide excision repair protein homolog., (963 aa), fasta scores: opt: 610, E():1.2e-32, (30.6% identity in 833 aa)	2099	2040	2030	2101	2469	2295	2526	2231	1.15064	1.15311
TI4896S001052	GI:19111971;SWISS-PROT:Q10331	SPBC582.11c, len:780, SIMILARITY:Rattus norvegicus, N107_RAT, nuclear pore complex protein nup107, (926 aa), fasta scores: opt: 653, E():0, (26.2% identity in 725 aa); , possible exon at 25802-25841, except makes prediction out of frame	6283	6197	5945	5375	6787	6633	6666	6045	1.07529	1.12296
TI4896S001053	GI:19111972;SWISS-PROT:O14370	SPBC582.12c, len:380	31795	32468	29998	30243	32508	28956	22905	20204	0.957128	0.715803
TI4896S001054	GI:19111973;SWISS-PROT:Q01682	SPBC428.03c, len:463	11367	11195	10741	12172	12195	11924	11893	11073	1.06898	1.00848
TI4896S001055	GI:19111974;SPTREMBL:O94353	SPBC428.04, len:115	2323	2339	1985	2558	1997	1931	1972	2138	0.842615	0.91463
TI4896S001056	GI:19111975;SWISS-PROT:O94354	SPBC428.05c, len:410, SIMILARITY:Saccharomyces cerev isiae, ASSY_YEAST, argininosuccinate synthase, (420 aa), fa sta scores: opt: 1691, E():0, (61.5% identity in 408 aa)	11914	12276	14111	13547	13865	13129	14202	14482	1.11662	1.03773
TI4896S001057	GI:19111976;SPTREMBL:O94355	SPBC428.06c, len:242	1900	1943	1835	2052	1828	1830	2437	2022	0.951974	1.15672
TI4896S001058	GI:19111977;SPTREMBL:O94356	SPBC428.07, len:651, VERY LOW SIMILARITY:Caenorhabdi tis elegans., O17338, t23e7.2b protein, (880 aa), fasta sco res: opt: 126, E():0.0002, (24.0% identity in 304 aa)	9374	10140	9701	9049	10461	8993	9117	11817	1.00142	1.12285
TI4896S001059	GI:19111978;SWISS-PROT:O60016	SPBC428.08c, len:490	1803	1579	1754	1775	2398	1945	2453	2610	1.2809	1.43447
TI4896S001060	GI:19111979;SPTREMBL:O94357	SPBC428.09c, len:252	27	29	23	27	28	29	19	21	1.01852	0.801932
TI4896S001061	GI:19111980;SPTREMBL:O94358	SPBC428.10, len:751, VERY LOW SIMILARITY:Neurospora crassa., O13335, ro11., (697 aa), fasta scores: opt: 123, E ():0.0002, (21.7% identity in 428 aa)	4905	5770	4982	4885	3093	3218	2938	2681	0.594147	0.569273
TI4896S001062	GI:19111981;SPTREMBL:O13326	SPBC428.11, len:429, SIMILARITY:Emericella nidulans, O13387, o-acetyl-l-homoserine sulfhydrylase, (437 aa), fas ta scores: opt: 1926, E():0, (69.1% identity in 421 aa)	24816	22603	23874	22270	26077	22993	20657	20273	1.03403	0.887789
TI4896S001063	GI:19111982;SPTREMBL:O94359	SPBC428.12c, len:116, SIMILARITY:Drosophila melanogaster, AAF01031, cyclophilin-33., (300 aa), fasta scores: opt: 241, E():8.2e-11, (44.7% identity in 94 aa)	5729	5393	5847	5024	5984	5308	6283	5064	1.01437	1.04126
TI4896S001064	GI:19111983;SPTREMBL:O94360	SPBC428.13c, len:226, SIMILARITY:Saccharomyces cerev isaie, YIL106W, MOB1_YEAST, required for completion of mito sis and maintenance of ploidy , (1405 aa), fasta scores: op t: 751, E():0, (50.5% identity in 218 aa)	4288	3626	3535	3143	3987	3251	3763	4331	0.913192	1.22124
TI4896S001065	GI:19111984;SPTREMBL:O94361	SPBC428.14, len:350, SIMILARITY:Zea mays, Q41745, 1- acyl-glycerol-3-phosphate acyltransferase, (374 aa), fasta scores: opt: 392, E():3.3e-21, (24.9% identity in 297 aa)	11601	11906	11141	11385	13994	13400	11550	11203	1.16588	1.01036
TI4896S001066	GI:19111985;SPTREMBL:O94362	SPBC428.15, len:409, SIMILARITY:Saccharomyces cerevi siae, YGR210C, YG4I_YEAST, similarity to M.jannaschii GTP-b inding protein a, (411 aa), fasta scores: opt: 1655, E():0, (60.9% identity in 407 aa)	6607	6640	7285	7678	7090	6645	8088	9620	1.03693	1.18158
TI4896S001067	GI:19111986;SWISS-PROT:O94363	SPBC428.16c, len:185, SIMILARITY:Homo sapiens, Q1538 2, ras-related gtp-binding protein, (184 aa), fasta scores: opt: 633, E():0, (52.2% identity in 184 aa)	6294	5686	6402	6050	6708	6041	7497	7387	1.06411	1.19602
TI4896S001068	GI:19111987;SPTREMBL:O94364	SPBC428.17c, len:602	2341	2622	2349	2202	2426	2705	2662	2502	1.03398	1.13474
TI4896S001069	GI:19111988;SWISS-PROT:P40382	SPBC428.18, len:444	3217	3172	3508	2999	2494	2290	2044	2837	0.748599	0.764325
TI4896S001070	GI:19111989;SPTREMBL:O94365	SPBC428.19c, len:494, SIMILARITY:Saccharomyces cerev isiae, YMR093W, YMY3_YEAST, weak similarity to Pwp2p, (535 aa), fasta scores: opt: 759, E():0, (35.4% identity in 517 aa)	11671	12381	8795	12112	10873	11530	10955	10848	0.931446	1.07062
TI4896S001071	GI:19111990;SPTREMBL:O94366	SPBC428.20c, len:288, SIMILARITY:Xenopus laevis, O73 787, gamma-tubulin interacting protein., (906 aa), fasta sc ores: opt: 435, E():0, (33.4% identity in 314 aa)	1953	2099	2339	1959	2108	2200	2919	2126	1.06374	1.16661
TI4896S001072	GI:19111991;SWISS-PROT:Q9USQ2	SPBC902.01c, len:526, SIMILARITY:Homo sapiens, O60853, protein encoded by saccharomyces cerevisiae spc98 homologue., (824 aa), fasta scores: opt: 633, E():1.8e-31, (31.6% identity in 411 aa)	1784	1569	1788	1573	2022	1630	2556	2443	1.08614	1.49131
TI4896S001073	GI:19111992;SPTREMBL:Q9USQ1	SPBC902.02c, len:960, SIMILARITY:Saccharomyces cerevisiae, CH12_YEAST, chl12 protein., (741 aa), fasta scores: opt: 894, E():0, (28.7% identity in 705 aa)	4641	4897	4335	4687	5279	5441	5995	5505	1.12428	1.27873
TI4896S001074	GI:19111993;SPTREMBL:Q9USQ0	SPBC902.03, len:180	5128	4842	4816	5078	5949	5556	6153	6473	1.15378	1.27617
TI4896S001075	GI:19111994;SPTREMBL:Q9USP9	SPBC902.04, len:589 SIMILARITY: C. elegans, Q10954, hypothetical protein, (717 aa), fasta scores, opt: 311, , E(): 5.7e-09, (23.7% identity in 490 aa overlap)	8800	8840	8395	9026	8567	8598	9386	8735	0.973074	1.0429
TI4896S001076	GI:19111995;SWISS-PROT:Q9USP8	SPBC902.05c, len:378, SIMILARITY:Saccharomyces cerevisiae, IDH2_YEAST, isocitrate dehydrogenase [nad] subunit 2, mitochondrial precursor(ec 1.1.1.41), (369 aa), fasta scores: opt: 1468, E():0, (62.5% identity in 365 aa)	9676	11682	9812	12396	10227	11859	11665	11111	1.03605	1.04259
TI4896S001077	GI:19111996;SPTREMBL:Q9USP7	SPBC902.06, len:397	7384	8056	7905	8228	7460	7510	7955	8652	0.971258	1.02893
TI4896S001078	GI:19111997;SPTREMBL:O13453	SPBC1685.01, len:278aa	2985	3687	2819	3310	2906	3178	2964	3214	0.917741	1.01122
TI4896S001079	GI:19111998;SWISS-PROT:O74322	SPBC1685.02c, len:148aa	21030	23301	23815	23840	21117	22563	18635	21105	0.986232	0.833883
TI4896S001080	GI:19111999;SPTREMBL:O74323	SPBC1685.03, len:189, SIMILARITY:Saccharomyces cerevisiae, SC11_YEAST, signal sequence processing protein sec11, (167 aa), fasta scores: opt: 307, E():6.5e-14, (41.1% identity in 185 aa)	9078	8320	8608	8035	9356	7920	9211	9280	0.991273	1.1125
TI4896S001081	GI:19112000;SPTREMBL:O74324	SPBC1685.04, len:325aa	1100	1113	1067	1028	1231	1189	1202	1309	1.09369	1.19993
TI4896S001082	GI:19112001;SPTREMBL:O74325	SPBC1685.05, len:997, SIMILARITY:Saccharomyces cerevisiae, YNM3_YEAST, hypothetical 110.9 kd protein in spc98-tom70 intergenic region., (997 aa), fasta scores: opt: 1695, E():0, (33.5% identity in 972 aa)	2050	2388	1902	2122	2001	2313	1770	1692	0.972345	0.86398
TI4896S001083	GI:19112002;SPTREMBL:O74326	SPBC1685.06, len:478, SIMILARITY:Schizosaccharomyces pombe, CAB57438, hypothetical 65.8 kd protein, SPAC821.04C, (578 aa), fasta scores: opt: 970, E():0, (38.9% identity in 432 aa)	6052	5397	5553	5349	5936	4981	5104	5629	0.951876	0.985745
TI4896S001084	GI:19112003;SPTREMBL:O74327	SPBC1685.07c, len:420, SIMILARITY:Saccharomyces cerevisiae, YEU9_YEAST, hypothetical 48.8 kd protein in ssu81-scs2 intergenic region., (448 aa), fasta scores: opt: 760, E():0, (36.9% identity in 445 aa)	3842	4261	4000	3819	4174	4342	4462	4557	1.05271	1.15437
TI4896S001085	GI:19112004;SPTREMBL:O74328	SPBC1685.08, len:424, SIMILARITY:Saccharomyces cerevisiae, Q08923, orf ypl181w., (506 aa), fasta scores: opt: 319, E():1.2e-10, (27.5% identity in 494 aa)	4397	4902	4828	4498	4420	4764	5643	5298	0.98854	1.17333
TI4896S001086	GI:19112005;SWISS-PROT:O74329	SPBC1685.09, len:56	19981	21099	16776	21790	21819	21067	24184	22407	1.04524	1.23495
TI4896S001087	GI:19112006;SWISS-PROT:O74330	SPBC1685.10, len:83	16271	15418	17923	15902	17371	16199	17575	17409	1.05913	1.03768
TI4896S001088	GI:19112007;SPTREMBL:O74331	SPBC1685.11, len:363, SIMILARITY to N-term of:Homo sapiens, O43543, x-ray repair cross-complementing protein 2, (280 aa), fasta scores: opt: 125, E():0.18, (30.6% identity in 111 aa)	1389	1328	1491	1408	1768	1588	2395	1754	1.23432	1.42602
TI4896S001089	GI:19112008;SPTREMBL:O74332	SPBC1685.12c, len:117aa, probably not coding	4353	4157	4308	4274	4055	3787	3739	3905	0.921267	0.890792
TI4896S001090	GI:19112009;SPTREMBL:O74333	SPBC1685.13, len:183aa, similar eg. to YPR149W, NCE2 _YEAST,Q12207 , non-classical export protein nce2, (173aa), fasta scores, opt:267, E():3.8e-11, (30.1% identity in 166 aa overlap) SPBC1685.13, len:183, SIMILARITY:Saccharomyces cerevisiae, NCE2_YEAST, non-classical export protein nce2., (173 aa), fasta scores: opt: 267, E():1.1e-11, (30.1% identity in 166 aa)	32038	34005	33349	32407	27307	27907	17469	19902	0.836503	0.568975
TI4896S001091	GI:19112010;SPTREMBL:O74334	SPBC1685.14c, len:803, SIMILARITY:Saccharomyces cerevisiae, YNV2_YEAST, hypothetical 88.8 kd protein in pex17-mer1 intergenic region., (782 aa), fasta scores: opt: 1340, E():0, (32.7% identity in 813 aa)	6177	5814	6651	5953	6736	5531	6772	7079	1.02091	1.10367
TI4896S001092	GI:19112011;SPTREMBL:O59751		3888	4187	4005	4327	3561	3282	3507	3606	0.849875	0.854514
TI4896S001093	GI:19112012;SPTREMBL:O59751	SPBC649.01c, len:784, SIMILARITY:Schizosaccharomyces pombe, YB3D_SCHPO, putative kinesin-like protein c2f12.13., (883 aa), fasta scores: opt: 1463, E():0, (43.9% identity in 805 aa)	3436	3246	3149	2930	3207	2679	3648	3002	0.879338	1.09152
TI4896S001094	GI:19112013;SWISS-PROT:P79016	SPBC649.02, len:143	20093	21546	18251	21585	20229	19566	20340	21039	0.957436	1.04458
TI4896S001095	GI:19112014;SPTREMBL:O59753	SPBC649.03, len:289, SIMILARITY:Saccharomyces cerevisiae, RA14_YEAST, dna repair protein rad14., (371 aa), fasta scores: opt: 574, E():8.5e-28, (39.9% identity in 283 aa)	3756	4348	4296	4076	3592	4153	4469	4189	0.955744	1.034
TI4896S001096	GI:19112015;SWISS-PROT:P40388	SPBC649.04, len:87	10111	9248	10704	9121	9517	8385	10213	9875	0.923967	1.0184
TI4896S001097	GI:19112016;SPTREMBL:O59755	SPBC649.05, len:548	2375	2581	2462	2636	2723	2897	2783	2303	1.13448	1.00203
TI4896S001098	GI:19112017;SWISS-PROT:P32235		7448	7107	7525	7796	8022	7483	9052	7699	1.06499	1.09524
TI4896S001099	GI:19112018;SWISS-PROT:P79088	SPBC354.02c, len:479	26445	30559	29544	29177	27588	29464	19370	21092	1.00369	0.689265
TI4896S001100	GI:19112019;SPTREMBL:O43017	SPBC354.03, len:380, SIMILARITY:Caenorhabditis elegans., YKY4_CAEEL, hypothetical 40.4 kd trp-asp repeats containing protein c14b1.4 inchromosome iii., (376 aa), fasta scores: opt: 751, E():0, (44.3% identity in 235 aa)	4363	4877	4747	5344	5139	5308	5759	5638	1.13312	1.1341
TI4896S001101	GI:19112020;SPTREMBL:O43018	SPBC354.04, len:163, SIMILARITY:Schizosaccharomyces pombe, O74520, hypothetical transmembrane protein., (646 aa), fasta scores: opt: 107, E():3.4, (31.0% identity in 84 aa)	7870	9490	7498	8806	8017	9233	8801	9582	0.995799	1.13095
TI4896S001102	GI:19112021;SPTREMBL:O43019	SPBC354.05c, len:793, SIMILARITY:Schizosaccharomyces pombe, CAB52036, putative dna-binding protein, SPBC19C2.09, (900 aa), fasta scores: opt: 331, E():1.4e-10, (30.8% identity in 338 aa)	9425	8006	10379	8880	8800	7269	8805	9900	0.920816	0.981606
TI4896S001103	GI:19112022;SWISS-PROT:O43020	SPBC354.06, len:96, SIMILARITY:Neurospora crassa., RT24_NEUCR, mitochondrial ribosomal protein s24., (107 aa), fasta scores: opt: 318, E():6.5e-17, (59.5% identity in 84 aa)	10239	9996	10539	9645	10542	9433	11097	11932	0.986635	1.14503
TI4896S001104	GI:19112023;SPTREMBL:O43021	SPBC354.07c, len:371, N-term exons are tentative, SIMILARITY:Schizosaccharomyces pombe, O74178, kes1, (386 aa), fasta scores: opt: 1138, E():0, (46.4% identity in 371 aa)	18285	20666	19422	18727	19027	21028	17551	14265	1.02905	0.8327
TI4896S001105	GI:19112024;SPTREMBL:O43022	SPBC354.08c, len:865, SIMILARITY:Arabidopsis thaliana, G3924615, hypothetical 77.8 kd protein, (680 aa), fasta scores: opt: 370, E():1e-16, (23.1% identity in 633 aa)	4671	4236	3818	3557	4565	3709	3891	4157	0.926448	1.0939
TI4896S001106	GI:19112025;SWISS-PROT:O43023	SPBC354.09c, len:794, SIMILARITY:Rattus norvegicus, O54697, i100., (745 aa), fasta scores: opt: 642, E():0, (27.5% identity in 680 aa)	8182	9331	7918	9234	8236	9110	8216	7790	0.991458	0.940629
TI4896S001107	GI:19112026;SPTREMBL:O43024	SPBC354.10, len:963	24966	27318	29788	27313	26836	28594	23233	20679	1.06081	0.768528
TI4896S001108	GI:19112027;SPTREMBL:O43025	SPBC354.11c, len:172	744	792	644	761	567	519	544	550	0.7087	0.783727
TI4896S001109	GI:19112028;SWISS-PROT:O43026	SPBC354.12, len:335	10126	11894	8317	8964	13247	14705	12408	15796	1.27228	1.62702
TI4896S001110	GI:19112029;SPTREMBL:O43027	SPBC354.13, len:733	11143	10839	11752	10532	10422	9176	9572	8920	0.890934	0.830721
TI4896S001111	GI:19112030;SPTREMBL:O43028	SPBC354.14c, len:550, SIMILARITY:Saccharomyces cerevisiae, VAC8_YEAST, vacuolar protein 8., (578 aa), fasta scores: opt: 2087, E():0, (63.7% identity in 510 aa)	10351	9305	10485	8847	9809	8681	9797	9146	0.940289	0.98409
TI4896S001112	GI:19112031;SPTREMBL:O43029	SPBC354.15, len:412, SIMILARITY:Aspergillus terreus, Q92204, fructosyl amino acid oxidase., (437 aa), fasta scores: opt: 657, E():0, (31.3% identity in 402 aa)	2431	2909	2334	2699	2836	3154	2880	2796	1.12541	1.13494
TI4896S001113	GI:19112032;SPTREMBL:O60132	SPBC1706.01, len:808, SIMILARITY:Saccharomyces cerevisiae, YAI4_YEAST, hypothetical 78.3 kd protein, (702 aa), fasta scores: opt: 288, E():2e-09, (22.4% identity in 539 aa)	6296	6546	6573	6506	6356	6063	6596	6217	0.967872	0.979539
TI4896S001114		SPBC1706.02c, len:70	41	44	43	43	43	37	33	41	0.944845	0.860465
TI4896S001115	GI:19112033;SPTREMBL:Q9USY7	SPBC1706.03, len:757, SIMILARITY:Saccharomyces cerevisiae, YB29_YEAST, hypothetical 97.8 kd protein, (855 aa), fasta scores: opt: 553, E():3.9e-27, (32.0% identity in 819 aa)	2474	2460	2298	2402	2520	2442	2181	2101	1.00564	0.911887
TI4896S001116	GI:19112034	SPBC839.02, len:530aa, last exon may not be real, similar eg. to YJL084C, YJI4 _YEAST, P47029, hypothetical 117.2 kd protein, (1046aa), fasta scores, opt:434, E():0, (28.7% identity in 519 aa overlap)	7730	7118	7069	6842	6541	5624	6418	6159	0.818147	0.904042
TI4896S001117	GI:19112035	SPBC839.03c, len:251, low SIMILARITY:Homo sapiens, Q92564, myeloblast kiaa0276, (309 aa), fasta scores: opt: 266, E():1.1e-10, (26.6% identity in 214 aa)	1859	1626	1925	1783	1939	1657	2003	2123	1.03105	1.1156
TI4896S001118	GI:19112036;SWISS-PROT:P08093	SPBC839.04, len:253aa	27517	28845	29820	25031	29233	26830	22348	24119	0.996253	0.856498
TI4896S001119	GI:19112037;SWISS-PROT:O42984	SPBC839.05c, len:131aa	16553	16462	16808	14878	17367	15985	16418	16358	1.0101	1.03814
TI4896S001120	GI:19112038;SWISS-PROT:P22189	SPBC839.06, len:1037aa	2378	1944	2107	1655	2767	2165	2293	2074	1.13863	1.17072
TI4896S001121	GI:19112039	SPBC839.07, len:138aa, similarity: eg. to YGR203W, YG4E_YEAST, P42937, hypothetical 17.2 kd protein, (148aa), fasta scores, opt:75, E():0.00027, (27.2% identity in 151 a a overlap), also low similar eg. to S. cerevisiae, ACR2_YEA ST, Q06597, arsenical-resistance protein acr2, (130aa), fas ta scores, opt:119, E():0.00064, (25.0% identity in 132 aa overlap)	3901	3990	3758	3552	3540	3530	3192	3816	0.896086	0.961856
TI4896S001122	GI:19112040	SPBC839.08c, len:935aa, similar eg. to YKL165C, YKQ 5_YEAST, P36051, hypothetical 105.7 kd protein, (919aa), fa sta scores, opt:1807, E():0, (42.0% identity in 932 aa over lap)	10409	11354	9774	10068	9351	9501	8951	7894	0.867577	0.849933
TI4896S001123	GI:19112041	SPBC839.09c, len:122aa, similar eg. to YBL090W, YBJ 0_YEAST, P38175, hypothetical 20.4 kd protein, (177aa), fas ta scores, opt:191, E():1e-10, (41.3% identity in 75 aa ove rlap)	5109	4945	4853	4718	4750	4448	4736	4049	0.914613	0.917047
TI4896S001124	GI:19112042	SPBC839.10, len:695aa, similarity: eg. to (at the C terminal 1/3) H. sapiens, YS64_HUMAN, P49756, hypothetical protein s164 fragment, (273aa), fasta scores, opt:248, E() :4.5e-07, (30.1% identity in 166 aa overlap), also similar to (in central region) C. elegans Q20042, CEESS78F, (1827aa ),opt:113, E():0.00031, (21.8% identity in 545 aa overlap)	10909	10918	10814	10551	12101	12000	8527	10517	1.10418	0.892646
TI4896S001125	GI:19112043	SPBC839.11c, len:322aa, similar eg. to R. norvegicu s, P70639, UGTREL1 (UDP-galactose transporter related isozy me 1), (322aa), fasta scores, opt:571, E():0, (36.7% identi ty in 305 aa overlap), also similar eg. to YPL244C, Q12520, unknown, (339aa), fasta scores, opt:301, E():0, (34.6% ide ntity in 338 aa overlap)	3320	3685	3355	3632	3820	3840	3639	3900	1.09633	1.07922
TI4896S001126	GI:19112044	SPBC839.12, len:210aa	5339	4567	5475	4385	6105	4553	5906	5729	1.0702	1.19261
TI4896S001127	GI:19112045;SWISS-PROT:O42991	SPBC839.13c, len:198aa	32759	32991	35838	36989	36222	35193	31453	32371	1.08623	0.876398
TI4896S001128	GI:19112046;SPTREMBL:Q9P7Z3	SPBC839.14c, unknown, len:238aa, similar eg. to YIL 064W, YIG4_YEAST, P40516, hypothetical 28.7 kd protein, (25 7aa), fasta scores, opt:495, E():1.9e-26, (42.3% identity i n 234 aa overlap)	4984	5164	4498	4915	4614	4687	4867	4473	0.916696	0.996054
TI4896S001130	GI:19112048	SPBC839.16, c-1-tetrahydrofolate synthase, len:937aa	14362	14481	14455	15621	17731	16866	15746	15812	1.19964	1.05077
TI4896S001131	GI:19112049;SWISS-PROT:O42993	SPBC839.17c, len:113aa, similar eg. to YNL135C, FKB P_YEAST, P20081, fk506-binding protein fkbp, (114aa), fasta scores, opt:543, E():0, (74.3% identity in 101 aa overlap)	6615	6823	7094	6975	7111	6950	7432	8225	1.0468	1.11343
TI4896S001132	GI:19112050;SPTREMBL:Q9P7Z2	SPBC839.18c, len:192aa, similarity: to, S. pombe E3 43563,SPAC26H5.09C, hypothetical, (369aa), fasta scores, op t:789, E():0, (61.3% identity in 191 aa overlap)	10979	11026	12410	10920	11685	10741	12139	10973	1.01923	0.991508
TI4896S001133	GI:19112051;SPTREMBL:O42895	SPBC115.02c, len:454, SIMILARITY:Haematobia irritans, N2B_HAEIR, putative atpase n2b, (464 aa), fasta scores: opt: 678, E():0, (33.1% identity in 450 aa)	2218	2117	2280	2056	2598	2326	2661	2233	1.13503	1.1266
TI4896S001134	GI:19112052;SPTREMBL:O42894	SPBC115.01c, len:226, SIMILARITY:Saccharomyces cerevisiae, YG2N_YEAST, hypothetical 28.3 kd protein, (256 aa), fasta scores: opt: 300, E():6e-13, (32.5% identity in 212 aa)	3383	3563	3831	3708	3533	3447	4308	4213	1.00589	1.13035
TI4896S001135	GI:19112053;SPTREMBL:O43090	SPBC947.15c, len:551, SIMILARITY:Schizosaccharomyces pombe, O14121, hypothetical 61.7 kd protein c3a11.07 in chromosome i., (551 aa), fasta scores: opt: 1382, E():0, (42.7% identity in 532 aa)	9789	9790	9486	9919	5356	5066	5717	4729	0.532306	0.53972
TI4896S001136	GI:19112054;SPTREMBL:O43089	SPBC947.14c, len:103aa	2411	2352	2402	2241	2903	2797	2948	2852	1.19663	1.24998
TI4896S001137	GI:19112055;SPTREMBL:O43088	SPBC947.13, len:452, SIMILARITY:Saccharomyces cerevisiae, Q04418, d9719.30p., (439 aa), fasta scores: opt: 425, E():1.2e-17, (27.8% identity in 467 aa)	6558	7240	7122	6546	7204	7443	7743	7746	1.06327	1.13526
TI4896S001138	GI:19112056;SPTREMBL:O43087	SPBC947.12, len:457, SIMILARITY:Schizosaccharomyces pombe, P87245, kms1, (607 aa), fasta scores: opt: 168, E():0.022, (22.8% identity in 473 aa)	1102	1215	1080	1211	1152	1237	1238	1424	1.03174	1.16109
TI4896S001139	GI:19112057;SPTREMBL:O43086	SPBC947.11c, len:920, SIMILARITY:Saccharomyces cerevisiae, Q12050, yor3510c from chromosome xv, (791 aa), fasta scores: opt: 334, E():2.8e-13, (24.6% identity in 285 aa)	3907	6013	3858	5514	4187	6224	6466	6398	1.05338	1.41816
TI4896S001140	GI:19112058;SPTREMBL:O43085	SPBC947.10, len:676, SIMILARITY:Saccharomyces cerevisiae, YKD4_YEAST, hypothetical 87.9 kd protein in ptm-irx1 intergenic region precursor., (758 aa), fasta scores: opt: 312, E():2.2e-11, (27.7% identity in 495 aa)	13273	12340	13768	10942	13296	11629	12536	13019	0.972058	1.05017
TI4896S001141	GI:19112059;SPTREMBL:O43084	SPBC947.09, len:261, SIMILARITY:Schizosaccharomyces pombe, YAOD_SCHPO, hypothetical 24.2 kd protein c11d3.13 in chromosome i., (222 aa), fasta scores: opt: 617, E():0, (50.8% identity in 181 aa)	2309	2154	2278	2344	2699	2428	2963	2813	1.14805	1.25039
TI4896S001142	GI:19112060;SPTREMBL:O43083	SPBC947.08c, len:338, SIMILARITY:Saccharomyces cerevisiae, HPC2_YEAST, histone promoter control 2 protein., (623 aa), fasta scores: opt: 212, E():0.00054, (34.7% identity in 147 aa)	4083	4164	4285	3657	4055	3927	5009	4081	0.968113	1.14245
TI4896S001143	GI:19112061;SPTREMBL:O43082	SPBC947.07, len:233, SIMILARITY:Saccharomyces cerevisiae, YKI2_YEAST, hypothetical 50.5 kd protein, (434 aa), fasta scores: opt: 381, E():1e-13, (37.6% identity in 237 aa)	6033	5890	5901	6563	5587	5278	5727	5257	0.911084	0.88576
TI4896S001144	GI:19112062;SPTREMBL:O43081	SPBC947.06c, len:498, SIMILARITY:Schizosaccharomyces pombe, CAB42066, membrane transporter., (576 aa), fasta scores: opt: 1103, E():0, (36.2% identity in 495 aa)	3383	2809	3828	3266	4063	3342	4572	4675	1.19538	1.31289
TI4896S001145	GI:19112063;SPTREMBL:O94727	SPBC947.05c, len:564, SIMILARITY:Schizosaccharomyces pombe, FRP1_SCHPO, ferric reductase transmembrane component., (564 aa), fasta scores: opt: 1758, E():0, (46.7% identity in 578 aa)	1038	1179	947	982	1126	1140	1035	1081	1.02585	1.09687
TI4896S001146	GI:19112064;REMTREMBL:CAA17032	SPBC947.04, unknown; contains 17 copies of 35AA/105b p repeat; as seen in SPAC8A4.02, and putative pseudogenes S PAC8A4.03,04, and 05; and also in SPAC8E4.07 pseudogene; le n:973aa, similar eg. to S. pombe, YAH2_SCHPO, Q09880, hypot hetical 62.9 kd protein SPAC8A4.02c, (609aa), fasta scores, opt:834, E():6.7e-18, (44.6% identity in 464 aa overlap), contains PS00284 Serpins signature SPBC947.04, l…	11148	12440	10464	12367	14873	16445	10111	9314	1.32804	0.859699
TI4896S001147	GI:19112065;SPTREMBL:O43080	SPBC947.03c, len:100aa	504	610	586	595	517	611	717	807	1.01372	1.28993
TI4896S001148	GI:19112066;SPTREMBL:O43079	SPBC947.02, len:683, SIMILARITY:Arabidopsis thaliana, O81742, beta adaptin - like protein., (719 aa), fasta scores: opt: 1894, E():0, (50.1% identity in 585 aa)	10022	10575	11127	10473	10925	11174	11573	10674	1.07337	1.02964
TI4896S001149	GI:19112067;SPTREMBL:O43078	SPBC947.01, len:660, SIMILARITY:Saccharomyces cerevisiae, Q02845, yta6p., (754 aa), fasta scores: opt: 1217, E():0, (45.4% identity in 491 aa)	9616	9122	9462	8767	9690	8484	8950	9619	0.968877	1.02154
TI4896S001150	GI:19112068;SWISS-PROT:O43091	SPBPJ694.01, len:378	3663	3558	4369	4004	4194	4065	4925	4318	1.14373	1.10284
TI4896S001151	GI:19112069;SPTREMBL:Q96WV6		5473	5214	5938	5999	5692	5167	5875	5779	1.0155	0.976359
TI4896S001152	GI:19112070;SWISS-PROT:P40849		950	910	869	913	720	673	674	628	0.748728	0.731723
TI4896S001153	GI:19112071;SPTREMBL:Q96WV5		17291	20598	18261	20920	19344	20450	22232	19511	1.05577	1.07505
TI4896S001154	GI:19112072;SPTREMBL:Q96WV4		11126	12296	10670	11681	11224	11430	11343	10491	0.969189	0.9806
TI4896S001155	GI:19112073;SWISS-PROT:Q09140		10164	10786	10176	10603	9881	10247	11265	10721	0.961092	1.05907
TI4896S001156	GI:19112074;SWISS-PROT:O42897		2724	2577	2652	2480	2875	2522	2517	2347	1.01705	0.947733
TI4896S001157	GI:19112075;SWISS-PROT:P46595	SPBC119.02, len:147	28036	29635	27700	30121	29740	31053	24929	24320	1.05431	0.853687
TI4896S001158	GI:19112076;SPTREMBL:O42898	SPBC119.03, len:266, SIMILARITY:Mus musculus, COMT_MOUSE, catechol o-methyltransferase, membrane-bound form, (265 aa), fasta scores: opt: 417, E():2.5e-20, (40.0% identity in 200 aa)	9734	10447	9001	9064	9453	9772	8118	7962	0.95326	0.89016
TI4896S001159	GI:19112077;SWISS-PROT:P08090	SPBC119.04, len:148	461	502	458	398	415	405	401	539	0.853495	1.11491
TI4896S001160	GI:19112078;SPTREMBL:O43125	SPBC119.05c, len:296	22634	21736	19912	21659	23322	20716	15023	16387	0.991735	0.75553
TI4896S001161	GI:19112079;SWISS-PROT:O42899	SPBC119.06, len:263, SIMILARITY:Saccharomyces cerevisiae, SCO1_YEAST, sco1 protein precursor., (295 aa), fasta scores: opt: 710, E():0, (50.2% identity in 213 aa)	5951	6157	6294	6654	6437	5647	7179	6490	0.999417	1.05798
TI4896S001162	GI:19112080;SPTREMBL:O42900	SPBC119.07, len:1706, SIMILARITY:Pichia pastoris, CAB59206, vps15 protein., (1340 aa), fasta scores: opt: 890, E():0, (34.4% identity in 990 aa)	4448	4864	4506	4200	4547	4466	4072	4828	0.970216	1.0266
TI4896S001163	GI:19112081;SWISS-PROT:Q92398	SPBC119.08, len:422	12336	9914	11422	9199	10807	8275	10134	9614	0.855366	0.966174
TI4896S001164	GI:19112082;SPTREMBL:O42901	SPBC119.09c, len:186, SIMILARITY:Saccharomyces cerevisiae, ORM1_YEAST, orm1 protein., (222 aa), fasta scores: opt: 622, E():0, (52.1% identity in 163 aa)	17225	17893	17879	18550	16862	16886	12862	14174	0.961323	0.741744
TI4896S001165	GI:19112083;SWISS-PROT:P78753	SPBC119.10, len:557, SIMILARITY:Schizosaccharomyces pombe, P78753, fission yeast, (559 aa), fasta scores: opt: 2924, E():0, (79.5% identity in 562 aa)	32355	29821	30478	29171	31691	26983	24654	23061	0.942155	0.799728
TI4896S001166	GI:19112084;SWISS-PROT:P22192	SPBC119.11c, len:363	4417	4752	4605	4602	4387	4683	4547	4755	0.989344	1.01033
TI4896S001167	GI:19112085;SPTREMBL:O42903	SPBC119.12, len:401, SIMILARITY:Saccharomyces cerevisiae, Q12234, chromosome xv reading frame orf yor216c., (484 aa), fasta scores: opt: 510, E():8.4e-21, (29.1% identity in 399 aa)	6605	7296	6762	7548	8346	7848	8319	8595	1.16962	1.18448
TI4896S001168	GI:19112086;SWISS-PROT:O42904	SPBC119.13c, len:518, SIMILARITY:Arabidopsis thaliana, O80740, t13d8.6 protein., (511 aa), fasta scores: opt: 1134, E():0, (40.2% identity in 475 aa)	4550	4185	4272	4071	4543	3936	4074	4794	0.969482	1.06562
TI4896S001169	GI:19112087;SPTREMBL:Q96VG1		3111	2538	3124	2963	3606	2663	3657	3418	1.10418	1.16209
TI4896S001170	GI:19112088;SPTREMBL:O42905	SPBC119.14, len:371, SIMILARITY:Schizosaccharomyces pombe, RA22_SCHPO, dna repair and recombination protein rad22., (469 aa), fasta scores: opt: 746, E():0, (40.5% identity in 383 aa)	331	334	358	327	346	325	311	431	1.00919	1.09338
TI4896S001171	GI:19112089;SPTREMBL:O42906	SPBC119.15, len:367, SIMILARITY:Saccharomyces cerevisiae, YJ42_YEAST, hypothetical 43.2 kd protein, (385 aa), fasta scores: opt: 1208, E():0, (51.5% identity in 365 aa)	2532	1713	2900	1775	2733	1841	2627	2976	1.07705	1.29124
TI4896S001172	GI:19112090;SPTREMBL:O42907	SPBC119.16c, len:448, SIMILARITY:Saccharomyces cerevisiae, YKE7_YEAST, hypothetical 58.9 kd protein, (516 aa), fasta scores: opt: 141, E():0.051, (21.3% identity in 479 aa)	2830	2625	2814	2470	3402	2957	2001	2803	1.1643	0.922953
TI4896S001173	GI:19112091;SWISS-PROT:O42908	SPBC119.17, SIMILARITY:Saccharomyces cerevisiae, YD30_YEAST, hypothetical 112.2 kd protein, (989 aa), fasta scores: opt: 2098, E():0, (40.1% identity in 873 aa)	9567	10198	8801	8454	9754	9957	9797	9416	0.997957	1.11348
TI4896S001174	GI:19112092;SPTREMBL:Q9USR7	SPBC577.02, len:74, SIMILARITY:Schizosaccharomyces pombe, RL38_SCHPO, 60s ribosomal protein l38., (74 aa), fasta scores: opt: 398, E():5.6e-25, (83.8% identity in 74 aa)	7979	7866	8791	8348	8723	8219	8842	9086	1.06906	1.0471
TI4896S001175	GI:19112093;SPTREMBL:Q9USR6	SPBC577.03c, len:216, SIMILARITY:Homo sapiens, CAB43370, hypothetical 23.3 kd protein., (206 aa), fasta scores: opt: 325, E():1.5e-14, (42.7% identity in 213 aa)	3696	4552	4062	4500	4535	5176	5018	4773	1.18204	1.14801
TI4896S001176	GI:19112094;SPTREMBL:Q9USR5	SPBC577.04, len:200, SIMILARITY: LOW to Homo sapiens, Q13769, anonymous., (683 aa), fasta scores: opt: 246, E():2.8e-08, (32.1% identity in 196 aa)	1246	1167	1196	1276	1333	1070	1096	1381	0.993352	0.999338
TI4896S001177	GI:19112095;SPTREMBL:Q9USR4	SPBC577.05c, len:134	413	384	376	410	256	236	465	433	0.617219	1.1464
TI4896S001178	GI:19112096;SPTREMBL:Q9USR3	SPBC577.06c, len:1877, C-term SIMILARITY:Bos taurus, O02811, phosphatidylinositol 4-kinase., (2043 aa), fasta scores: opt: 1754, E():0, (28.5% identity in 1697 aa)	9971	9555	9294	10579	10657	9578	9786	11046	1.0356	1.04854
TI4896S001179	GI:19112097;SPTREMBL:Q9USR2	SPBC577.07, len:502, SIMILARITY:Caenorhabditis elegans., AAD34652, f09d1.1 protein., (602 aa), fasta scores: opt: 843, E():0, (41.1% identity in 501 aa)	1227	1225	1269	1126	1484	1360	1443	1411	1.15983	1.19511
TI4896S001180	GI:19112098;SPTREMBL:Q9USR1	SPBC577.08c, len:290, SIMILARITY:Homo sapiens, O43396, thioredoxin-like protein., (289 aa), fasta scores: opt: 513, E():3.1e-26, (38.7% identity in 261 aa)	4260	4979	4948	4793	4231	4405	4518	4983	0.938954	0.976369
TI4896S001181	GI:19112099;SPTREMBL:Q9USR0	SPBC577.09, len:404, SIMILARITY:Homo sapiens, CSA_HUMAN, cockayne syndrome wd-repeat protein csa., (396 aa), fasta scores: opt: 856, E():0, (35.1% identity in 399 aa)	1925	1935	2444	1836	2688	2410	2757	2854	1.32092	1.34127
TI4896S001182	GI:19112100;SWISS-PROT:Q9USQ9	SPBC577.10, len:262, SIMILARITY:Saccharomyces cerevisiae, PRCB_YEAST, proteasome component pre4, (266 aa), fasta scores: opt: 748, E():0, (46.9% identity in 262 aa)	12352	13064	13369	12010	14106	13671	15281	13741	1.09423	1.14357
TI4896S001183	GI:19112101;SPTREMBL:Q9USQ8	SPBC577.11, len:239	8378	9420	7919	9252	8554	9067	7766	9265	0.991767	0.991042
TI4896S001184	GI:19112102;SPTREMBL:Q9USQ7	SPBC577.12, len:606, SIMILARITY:Saccharomyces cerevisiae, Q12429, orf ylr143w., (685 aa), fasta scores: opt: 562, E():2.9e-30, (36.9% identity in 594 aa)	6219	6180	6373	6736	6677	6063	7314	8596	1.02736	1.21189
TI4896S001185	GI:19112103;SPTREMBL:Q9USQ6	SPBC577.13, len:889, SIMILARITY:Schizosaccharomyces pombe, O43001, hypothetical 121.8 kd protein., (1076 aa), fasta scores: opt: 1513, E():0, (34.0% identity in 896 aa)	1203	997	1359	1219	1282	1060	1306	1214	1.06443	0.97845
TI4896S001186	GI:19112104;SWISS-PROT:Q9USQ5	SPBC577.14c, len:172	5326	4753	5211	4024	4708	4097	4580	4551	0.872974	1.00494
TI4896S001187	GI:19112105;SPTREMBL:Q9USQ4	SPBC577.15c, len:396, SIMILARITY:Homo sapiens, O95138, nuclear autoantigenic sperm protein autosomal variant, (310 aa), fasta scores: opt: 283, E():2.8e-09, (26.6% identity in 312 aa)	4809	5088	5020	5543	5350	5518	6288	5898	1.0985	1.15832
TI4896S001188	GI:19112106;SPTREMBL:O59737	SPBC530.01, len:514, SIMILARITY:Arabidopsis thaliana, O49336, t11j7.10 protein., (343 aa), fasta scores: opt: 1100, E():0, (46.9% identity in 341 aa)	4440	4840	4242	3986	4952	4979	4580	4666	1.07202	1.12514
TI4896S001189	GI:19112107;SPTREMBL:O59738	SPBC530.02, len:541, SIMILARITY:Schizosaccharomyces pombe, YAO5_SCHPO, hypothetical 61.1 kd protein c11d3.05 in chromosome i., (546 aa), fasta scores: opt: 2464, E():0, (65.9% identity in 548 aa)	2322	2736	2012	2540	969	1119	1097	939	0.413152	0.457457
TI4896S001190	GI:19112108;SPTREMBL:O59739	SPBC530.03c, len:206, SIMILARITY:Schizosaccharomyces pombe, O60125, hypothetical 22.2 kd protein., (195 aa), fasta scores: opt: 139, E():0.044, (23.0% identity in 187 aa)	5688	6771	5995	6125	5559	6378	6599	6621	0.95964	1.09087
TI4896S001191	GI:19112109;SPTREMBL:O59740	SPBC530.04, len:522aa	5193	5856	5291	6215	6080	6692	7718	6385	1.15678	1.24303
TI4896S001192	GI:19112110;SPTREMBL:O59741	SPBC530.05, len:743, SIMILARITY:Neurospora crassa., AC15_NEUCR, transcriptional activator protein acu-15., (865 aa), fasta scores: opt: 445, E():1e-20, (20.8% identity in 711 aa)	5550	5546	4949	4388	5393	4863	5394	5996	0.92428	1.22819
TI4896S001193	GI:19112111;SWISS-PROT:O59742	SPBC530.06c, len:1173, SIMILARITY:Caenorhabditis elegans., IF31_CAEEL, putative eukaryotic translation initiation factor 3 alpha subunit(eif-3 alpha)., (1247 aa), fasta scores: opt: 1086, E():0, (27.8% identity in 1215 aa) possible frameshift but didnt wwant to flag as pseudo	2033	2107	2214	2043	2246	2195	2747	2411	1.07327	1.21043
TI4896S001194	GI:19112112;SPTREMBL:O59743	SPBC530.07c, len:242, SIMILARITY: LOW to Pyrococcus abyssi., CAB50004, transcriptional regulator., (224 aa), fasta scores: opt: 134, E():0.044, (23.7% identity in 219 aa)	2481	2759	2533	2666	1970	2149	2710	2242	0.78647	0.955419
TI4896S001195	GI:19112113;SPTREMBL:O59744	SPBC530.08, len:815, SIMILARITY:Schizosaccharomyces pombe, O60130, zinc finger protein., (827 aa), fasta scores: opt: 714, E():0, (25.6% identity in 843 aa)	7329	8291	7392	7989	7426	7555	7852	7810	0.962232	1.01991
TI4896S001196	GI:19112114;SPTREMBL:O59745	SPBC530.09c, len:296, SIMILARITY:Saccharomyces cerevisiae, Q06815, chromosome xvi cosmid 9513., (381 aa), fasta scores: opt: 341, E():2.4e-15, (32.9% identity in 219 aa)	6593	5912	6115	5747	5731	4633	6270	5642	0.826458	1.00354
TI4896S001197	GI:19112115;SWISS-PROT:Q09188	SPBC530.10c, len:322	40037	39192	38100	37232	31429	29576	23215	25262	0.769821	0.64391
TI4896S001198	GI:19112116;SPTREMBL:O59746	SPBC530.11c, len:819, SIMILARITY:Schizosaccharomyces pombe, O94540, putative transcriptional regulator, (736 aa), fasta scores: opt: 608, E():2.4e-27, (31.2% identity in 554 aa)	13991	12175	14230	12130	11025	9313	12035	10896	0.776467	0.872009
TI4896S001199	GI:19112117;SPTREMBL:O59747	SPBC530.12c, palmitoyl-protein thioesterase precurso r, len:603aa, similar eg. to H. sapiens, PPT_HUMAN, P50897, palmitoyl-protein thioesterase precursor, (306aa), fasta s cores, opt:502, E():2.5e-24, (31.4% identity in 277 aa over lap), also similar eg. to , YGR036C, YG1P_YEAST, P53223, re quired for full levels of dolichol-linked oligosa ccharides in the endoplasmic reticulum, (239aa), fasta sc…	11075	11918	11044	11527	10977	11557	11339	11077	0.98043	0.993836
TI4896S001200	GI:19112118;SPTREMBL:O59748	SPBC530.13, len:325, SIMILARITY:Saccharomyces cerevisiae, CTK2_YEAST, ctd kinase beta subunit, (323 aa), fasta scores: opt: 322, E():2.8e-14, (29.8% identity in 299 aa)	3906	5397	4008	4962	3872	4926	4297	4309	0.952012	0.970253
TI4896S001201	GI:19112119;SWISS-PROT:P36616	SPBC530.14c, len:544	8554	7649	8206	7523	7534	6704	7186	7331	0.878606	0.925089
TI4896S001202	GI:19112120;SPTREMBL:O59750	SPBC530.15c, len:349, SIMILARITY:Schizosaccharomyces pombe, O59699, membrane transporter., (577 aa), fasta scores: opt: 1369, E():0, (54.4% identity in 344 aa)	25294	23621	23030	23727	25711	23631	23551	19377	1.00845	0.919644
TI4896S001203	GI:19112121;SPTREMBL:O59698	SPBC36.01c, len:580, SIMILARITY:Schizosaccharomyces pombe, Q9Y7S4, membrane transporter., (576 aa), fasta scores: opt: 2377, E():0, (61.8% identity in 568 aa)	13010	14697	13603	14217	11997	11863	10359	11767	0.864654	0.794597
TI4896S001204	GI:19112122;SPTREMBL:O59699	SPBC36.02c, len:577, SIMILARITY:Schizosaccharomyces pombe, Q9Y7S4, membrane transporter., (576 aa), fasta scores: opt: 3245, E():0, (83.7% identity in 576 aa)	4315	3983	4636	4068	6037	5415	6314	6137	1.3793	1.43528
TI4896S001205	GI:19112123;SPTREMBL:O59700	SPBC36.03c, len:538, SIMILARITY:Schizosaccharomyces pombe, Q9Y7S4, membrane transporter., (576 aa), fasta scores: opt: 2090, E():0, (58.6% identity in 548 aa)	16808	19911	15658	19416	15362	17815	20106	18742	0.904351	1.12468
TI4896S001206	GI:19112124;SPTREMBL:O59701	SPBC36.04, len:351, SIMILARITY:Emericella nidulans, CYSK_EMENI, cysteine synthase, (371 aa), fasta scores: opt: 1490, E():0, (66.4% identity in 345 aa)	17312	19068	21184	19774	30769	30027	26616	29259	1.67603	1.36805
TI4896S001207	GI:19112125;SPTREMBL:O59702	SPBC36.05c, len:405	11136	13254	11813	11588	11423	12980	11678	10158	1.00255	0.932584
TI4896S001208	GI:19112126;SPTREMBL:O59703	SPBC36.06c, len:351, SIMILARITY:Schizosaccharomyces pombe, FPPS_SCHPO, probable farnesyl pyrophosphate synthetase, (347 aa), fasta scores: opt: 965, E():0, (45.8% identity in 334 aa)	2661	2593	2877	3031	2969	2681	3199	3488	1.07484	1.13135
TI4896S001209	GI:19112127;SPTREMBL:O59704	SPBC36.07, len:1253, SIMILARITY:Homo sapiens, O95163, ikappab kinase complex associated protein., (1332 aa), fasta scores: opt: 1109, E():0, (28.2% identity in 1335 aa)	14304	13908	15255	15332	14960	13071	10829	12233	0.99284	0.75387
TI4896S001210	GI:19112128;SPTREMBL:O59705	SPBC36.08c, len:191aa	1175	1195	1165	1258	1527	1460	1763	1322	1.26067	1.28209
TI4896S001211	GI:19112129;SPTREMBL:O59706	SPBC36.09, len:492, SIMILARITY:Caenorhabditis elegans., CAA91420, t13h5.4 protein., (500 aa), fasta scores: opt: 779, E():0, (34.9% identity in 518 aa)	2941	2876	3426	2754	3200	2690	3584	2923	1.0117	1.05374
TI4896S001212	GI:19112130;SPTREMBL:O59707	SPBC36.10, putative intra mitochondrial sorting role (by similarity), len:184aa, similar eg. to YLR168C, MSF1_Y EAST, P35200, probably involved in intramitochondrial prote in sorting, (230aa), fasta scores, opt:557, E():0, (50.6% i dentity in 168 aa overlap) SPBC36.10, len:184, SIMILARITY:Saccharomyces cerevisiae, MSF1_YEAST, msf1 protein., (230 aa), fasta scores: opt: 557, E():1.1e-32, (50.6% id…	5240	5472	5463	5024	3193	3205	3023	3488	0.59753	0.623813
TI4896S001213	GI:19112131;SPTREMBL:O59708	SPBC36.11, len:343	5651	4879	5587	5071	4961	4279	5489	4744	0.877461	0.958987
TI4896S001214	GI:19112132;SPTREMBL:O59709	SPBC36.12c, len:444, SIMILARITY:Homo sapiens, Q9Y2Z0, suppressor of g2 allele of skp1 homolog., (333 aa), fasta scores: opt: 429, E():4.7e-20, (35.2% identity in 236 aa)	2396	2509	2383	2255	2433	2340	2842	2472	0.974042	1.14442
TI4896S001215	GI:19112133;SWISS-PROT:Q9UTT1	SPBC713.02c, len:1130	6748	6494	6754	6590	7480	7115	7578	8744	1.10205	1.22443
TI4896S001216	GI:19112134;SPTREMBL:Q9C1X2	SPBC713.03, len:527, SIMILARITY:Saccharomyces cerevisiae, AIP2_YEAST, actin interacting protein 2.actin interacting protein 2., (530 aa), fasta scores: opt: 1906, E():0, (55.3% identity in 494 aa)	10364	10938	10236	11721	10083	9511	7429	9611	0.921212	0.772877
TI4896S001217	GI:19112135;SPTREMBL:Q9C1X1	SPBC713.04c, len:855, SIMILARITY:Saccharomyces cerevisiae, PWP2_YEAST, periodic tryptophan protein 2., (923 aa), fasta scores: opt: 3134, E():0, (52.5% identity in 852 aa)	14369	16243	16299	15611	14862	14456	11820	10948	0.962147	0.713249
TI4896S001218	GI:19112136;SPTREMBL:Q9C1X0	SPBC713.05, len:298, SIMILARITY:Arabidopsis thaliana, BAB10306, similarity to unknown protein., (343 aa), fasta scores: opt: 677, E():0, (35.1% identity in 265 aa)	1428	1344	1599	1524	1656	1431	1661	1596	1.1122	1.04301
TI4896S001219	GI:19112137;SPTREMBL:Q9C1W9	SPBC713.06, len:775, SIMILARITY:Schizosaccharomyces pombe, DNLI_SCHPO, dna ligase, (768 aa), fasta scores: opt: 1442, E():0, (33.0% identity in 719 aa)	7302	6722	7631	6179	7716	7088	7334	7051	1.05557	1.0511
TI4896S001220	GI:19112138;SPTREMBL:Q9C1W8	SPBC713.07c, len:578, SIMILARITY:Saccharomyces cerevisiae, Q04119, d9461.37p., (674 aa), fasta scores: opt: 858, E():0, (36.0% identity in 586 aa)	10232	10945	9908	9697	10088	10518	9113	8794	0.973457	0.91332
TI4896S001221	GI:19112139;SPTREMBL:Q9C1W7	SPBC713.08, len:72, SIMILARITY:Saccharomyces cerevisiae, Q08176, chromosome xv reading frame orf yol026c., (113 aa), fasta scores: opt: 153, E():4.8e-05, (40.0% identity in 65 aa)	7381	8743	8222	8615	7944	8546	8476	8782	1.02687	1.02514
TI4896S001222	GI:19112140;SPTREMBL:Q9C1W6	SPBC713.09, len:396	3877	3393	3616	3199	3938	3318	3986	3380	0.996815	1.07945
TI4896S001223	GI:19112141;SPTREMBL:Q9C1W5	SPBC713.10, len:129, SIMILARITY:Saccharomyces cerevisiae, YJK4_YEAST, hypothetical 16.2 kda protein in ime2-mef2 intergenic region., (149 aa), fasta scores: opt: 294, E():3.2e-12, (45.2% identity in 124 aa)	4464	4349	4600	3893	4710	4291	4469	4413	1.02089	1.05255
TI4896S001224	GI:19112142;SPTREMBL:Q9C1W4	SPBC713.11c, len:51, SIMILARITY:Caenorhabditis elegans., Q9XUB4, w02a2.5 protein., (551 aa), fasta scores: opt: 212, E():4.5e-10, (54.0% identity in 50 aa)	13613	14804	14131	14633	8259	8810	6866	7145	0.600904	0.487081
TI4896S001225	GI:19112143;SPTREMBL:Q9C1W3	SPBC713.12, len:458, SIMILARITY:Homo sapiens, Q9UNR6, squalene epoxidase, (574 aa), fasta scores: opt: 696, E():0, (42.6% identity in 451 aa)	12718	12319	13428	13231	28937	26621	27374	28993	2.21812	2.11493
TI4896S001226	GI:19112144;SPTREMBL:Q9C1W2	SPBC713.13c, len:475	3580	3320	3430	3357	3599	3113	3462	3571	0.971479	1.03654
TI4896S001227	GI:19112145;SPTREMBL:Q9Y7J8	SPBC216.01c, len:397, SIMILARITY:Saccharomyces cerevisiae, YNU1_YEAST, hypothetical 98.1 kd protein in spx19-gcr2 intergenic region, (858 aa), fasta scores: opt: 676, E():0, (35.3% identity in 382 aa)	6311	5191	5731	4280	6709	5109	6061	5718	1.02363	1.19678
TI4896S001228	GI:19112146;SPTREMBL:Q9Y7J9	SPBC216.02, len:968, SIMILARITY:Saccharomyces cerevisiae, Q03767, num1p., (2748 aa), fasta scores: opt: 259, E():2.2e-07, (19.8% identity in 945 aa)	190	221	181	209	221	217	222	216	1.07253	1.13001
TI4896S001229	GI:19112147;SPTREMBL:Q9Y7K0	SPBC216.03, len:247, SIMILARITY:Bacillus subtilis., O07609, hypothetical 22.8 kd protein., (214 aa), fasta scores: opt: 234, E():5.1e-09, (31.2% identity in 234 aa)	3850	3666	3838	3519	4760	4152	5202	4643	1.18447	1.3374
TI4896S001230	GI:19112148;SPTREMBL:Q9Y7K1	SPBC216.04c, len:138, SIMILARITY:Arabidopsis thaliana, G4115934, t4b21.5 protein., (139 aa), fasta scores: opt: 552, E():3.2e-31, (56.7% identity in 127 aa)	2862	2884	2943	3272	2909	2629	2254	2971	0.964002	0.836946
TI4896S001231	GI:19112149;SWISS-PROT:Q02099	SPBC216.05, len:2386	2233	2381	2287	2565	2714	2770	2518	3193	1.18939	1.17292
TI4896S001232	GI:19112150;SPTREMBL:Q9UUM2	SPBC216.06c, len:971, SIMILARITY:Mus musculus, G3818539, timeless protein., (1197 aa), fasta scores: opt: 258, E():4.2e-09, (25.0% identity in 545 aa)	5898	6068	5578	5384	6319	6201	6675	6395	1.04665	1.19222
TI4896S001233	GI:19112151;SPTREMBL:Q9Y7K2	SPBC216.07c, len:1973, SIMILARITY:Schizosaccharomyces pombe, O14356, putative phosphatidylinositol 3-kinase c30d10.10c, (2335 aa), fasta scores: opt: 6887, E():0, (53.5% identity in 1974 aa)	9572	10909	11090	10363	10825	11284	10602	8159	1.08264	0.871658
TI4896S001234	GI:19112152;SPTREMBL:O94508	SPBC646.02, len:1284, SIMILARITY:Arabidopsis thalian a, G3785995, t6a23.3 protein., (1444 aa), fasta scores: opt : 606, E():1.2e-31, (24.8% identity in 1357 aa)	5440	5848	5094	5996	5692	5819	5297	6051	1.02068	1.02451
TI4896S001235	GI:19112153;SWISS-PROT:O94509	SPBC646.03, len:471, SIMILARITY:Saccharomyces cerevisiae, GATH_YEAST, putative glutamyl-tRNA(gln) amidotransferase subunit a, mitochondrial, (464 aa), fasta scores: opt: 872, E():0, (36.2% identity in 464 aa)	1872	1894	1918	1805	2524	2287	2005	2169	1.27789	1.12351
TI4896S001236	GI:19112154;SPTREMBL:Q10295	SPBC646.04, len:566	10590	11611	9928	11576	11588	12122	11047	11571	1.06912	1.05614
TI4896S001237	GI:19112155;SWISS-PROT:P36596	SPBC646.05c, len:460	15704	13572	15772	15309	15723	13285	10943	13622	0.990032	0.791814
TI4896S001238	GI:19112156;SPTREMBL:O94510	SPBC646.06c, len:407, SIMILARITY:Schizosaccharomyces pombe, YDZ9_SCHPO, hypothetical 44.5 kD protein c14c4.09 in chromosome i., (402 aa), fasta scores: opt: 735, E():0, (36.9% identity in 396 aa)	3433	2942	3397	3331	2909	2388	2441	2941	0.829528	0.800747
TI4896S001239	GI:19112157;SPTREMBL:O94511	SPBC646.07c, len:295, SIMILARITY:Rattus norvegicus, Q64232, sc2=synaptic glycoprotein., (308 aa), fasta scores: opt: 476, E():1.4e-24, (41.7% identity in 254 aa)	8059	8348	7863	7365	7898	7426	7849	8119	0.934788	1.0503
TI4896S001240	GI:19112158;SPTREMBL:O94512	SPBC646.08c, len:516, SIMILARITY:Saccharomyces cerevisiae, KES1_YEAST, kes1 protein., (434 aa), fasta scores: opt: 228, E():8.3e-07, (28.4% identity in 264 aa)	8689	8669	9149	8795	8607	8169	8269	7690	0.966443	0.889088
TI4896S001241	GI:19112159;SWISS-PROT:O94513	SPBC646.09c, len:501	19858	19676	21897	19433	20872	19383	12596	15608	1.01809	0.689204
TI4896S001242	GI:19112160;SPTREMBL:O94514	SPBC646.10c, len:497, SIMILARITY:Saccharomyces cerevisiae, SIK1_YEAST, sik1 protein., (504 aa), fasta scores: opt: 1939, E():0, (59.5% identity in 499 aa)	19180	20204	20598	21079	20389	20262	19772	18947	1.03295	0.929378
TI4896S001243	GI:19112161;SWISS-PROT:O94515	SPBC646.11, len:535, SIMILARITY:Mus musculus, BAA81877, chaperonin containing tcp-1 zeta-1 subunit., (531 aa), fasta scores: opt: 2162, E():0, (64.4% identity in 528 aa)	11383	11563	11815	10162	11888	11332	12593	12005	1.01219	1.12361
TI4896S001244	GI:19112162;SWISS-PROT:P33277	SPBC646.12c, len:766	3201	3241	3440	3229	3428	3203	3584	3939	1.0296	1.13087
TI4896S001245	GI:19112163;SWISS-PROT:Q09826	SPBC646.13, len:408	19169	19486	19514	18736	21319	19720	18085	19834	1.06208	0.992687
TI4896S001246	GI:19112164;SWISS-PROT:O43114	SPBC646.14c, len:455	3087	3615	3159	3299	3304	3756	3855	3867	1.05465	1.19625
TI4896S001247	GI:19112165;SPTREMBL:O94516	SPBC646.15c, len:376	2923	3184	2814	3161	2991	3052	2569	2963	0.990903	0.925148
TI4896S001248	GI:19112166;SWISS-PROT:O94517	SPBC646.16, len:244, SIMILARITY:Mus musculus, AAF21459, proteasome subunit iota., (246 aa), fasta scores: opt: 934, E():0, (58.8% identity in 240 aa)	11720	14654	14117	15270	11982	13605	14285	13139	0.975385	0.936173
TI4896S001249	GI:19112168;SPTREMBL:Q9HGZ7	SPBC855.01c	191	207	159	175	148	160	178	147	0.773908	0.979748
TI4896S001250	GI:19112167;SPTREMBL:O94518	SPBC646.17c, SIMILARITY:Mus musculus, DYI2_MOUSE, dynein intermediate chain 2, cytosolic, (612 aa), fasta scores: opt: 282, E():3.1e-11, (32.5% identity in 286 aa)	614	589	534	534	424	373	592	612	0.661915	1.12734
TI4896S001251	GI:19112169;SPTREMBL:Q9P7A1	SPBP35G2.02, len:208, SIMILARITY:Drosophila melanogaster, AAF53211, cg6153 protein., (211 aa), fasta scores: opt: 372, E():3.6e-19, (35.2% identity in 193 aa)	6683	6608	7311	7665	7269	7081	7801	7973	1.07963	1.0536
TI4896S001252	GI:19112170;SPTREMBL:Q9P7A0	SPBP35G2.03c, len:319	4750	4792	3923	4803	4150	3940	4326	4596	0.847944	1.02981
TI4896S001253	GI:19112171;SPTREMBL:Q9P799	SPBP35G2.04c, len:249, SIMILARITY:Chlamydia pneumoniae., Q9Z8J1, hypothetical 47.8 kd protein., (419 aa), fasta scores: opt: 110, E():1.8, (30.4% identity in 138 aa)	3299	3385	3047	3157	3413	3254	3085	3322	0.997928	1.03237
TI4896S001254	GI:19112172;SWISS-PROT:P40234	SPBP35G2.05c, len:435	8032	8283	8944	7672	7902	7188	8924	7318	0.925808	0.975811
TI4896S001255	GI:19112173;SPTREMBL:Q9P797	SPBP35G2.06c, len:1142, SIMILARITY:Saccharomyces cerevisiae, N133_YEAST, nucleoporin nup133, (1157 aa), fasta scores: opt: 444, E():1e-20, (21.7% identity in 1057 aa)	1162	1205	1074	1250	1346	1312	1456	1019	1.12357	1.08544
TI4896S001256	GI:19112174;SWISS-PROT:P36620	SPBP35G2.07, len:669	20787	20387	19688	22408	20771	19944	16812	17582	0.98875	0.819276
TI4896S001257	GI:19112175;SPTREMBL:Q9P795	SPBP35G2.08c, len:313, SIMILARITY:Saccharomyces cerevisiae, YIH9_YEAST, hypothetical 41.6 kd protein in sds3-ths1 intergenic region., (360 aa), fasta scores: opt: 453, E():4.1e-20, (32.4% identity in 284 aa)	7353	7513	8342	8426	8522	8017	8356	9370	1.11303	1.05686
TI4896S001258	GI:19112176;SPTREMBL:Q9P794	SPBP35G2.09, len:182, SIMILARITY:Xenopus laevis, RU1C_XENLA, u1 small nuclear ribonucleoprotein c, (159 aa), fasta scores: opt: 271, E():5.6e-10, (39.3% identity in 122 aa)	2017	2158	2271	2344	2386	2293	2609	2051	1.12275	1.01192
TI4896S001259	GI:19112177;SPTREMBL:Q9P793	SPBP35G2.10, len:1418, SIMILARITY:Drosophila melanogaster, O16102, chd3, (1518 aa), fasta scores: opt: 1418, E():0, (33.8% identity in 945 aa)	2110	2169	1797	1805	2037	1915	1938	1729	0.924149	1.01818
TI4896S001260	GI:19112178;SPTREMBL:Q9P792	SPBP35G2.11c, len:398, SIMILARITY:Caenorhabditis elegans., Q9XXG8, y32b12a.1 protein., (177 aa), fasta scores: opt: 191, E():3.6e-05, (35.7% identity in 98 aa)	7130	8222	6981	7049	6793	7806	7046	7570	0.951069	1.04161
TI4896S001261	GI:19112179;SPTREMBL:Q9P791	SPBP35G2.12, len:206, SIMILARITY:Saccharomyces cerevisiae, YSA1_YEAST, ysa1 protein., (231 aa), fasta scores: opt: 612, E():0, (43.3% identity in 203 aa)	5001	4812	4699	4915	5042	4536	5305	5512	0.975421	1.12521
TI4896S001262	GI:19112180;SPTREMBL:Q9P790	SPBP35G2.13c, len:317, predicted to contain coiled-coil region, LOW SIMILARITY:Drosophila melanogaster, AAF51469, cg2839 protein, (554 aa), fasta scores: opt: 187, E():0.0061, (26.1% identity in 203 aa)	2197	2421	2159	2147	2180	2175	2166	2108	0.945326	0.992539
TI4896S001263	GI:19112181;SPTREMBL:Q9P789	SPBP35G2.14, len:1060, SIMILARITY:Schizosaccharomyces pombe, O60059, rna binding protein., (661 aa), fasta scores: opt: 1000, E():0, (41.7% identity in 480 aa)	13478	12458	13045	10933	13787	11912	12165	11817	0.989549	1.0067
TI4896S001264	GI:19112182;SPTREMBL:Q9P788	SPBP35G2.15, len:653, SIMILARITY:Drosophila melanogaster, AAF51744, cg7177 protein., (2285 aa), fasta scores: opt: 480, E():2.5e-15, (29.1% identity in 522 aa)	5709	6049	5074	6035	5110	4779	4986	5629	0.842563	0.957691
TI4896S001265	GI:19112183;SPTREMBL:Q9Y807	SPBC146.02, len:263	1167	1298	1298	1223	1215	1259	1538	1296	1.00554	1.12229
TI4896S001266	GI:19112184;SWISS-PROT:P41004	SPBC146.03c, len:1324, identicle to Schizosaccharomyces pombe, CUT3_SCHPO, chromosome segregation protein CUT3, except for a single amino acid discrepency at position 393 (C-F)	5022	5508	5235	5136	5951	6079	5771	5439	1.14433	1.08069
TI4896S001267	GI:19112185;SPTREMBL:Q9Y806	SPBC146.04, len:192, SIMILARITY:Saccharomyces cerevisiae, ERV2_YEAST, erv2 protein precursor., (196 aa), fasta scores: opt: 263, E():2.6e-11, (32.3% identity in 133 aa)	2661	3225	2565	2763	2271	2515	3432	2958	0.816642	1.20429
TI4896S001268	GI:19112186;SPTREMBL:Q9Y805	SPBC146.05c, len:376, SIMILARITY:Arabidopsis thaliana, O64855, f4i1.1 protein., (493 aa), fasta scores: opt: 376, E():1.4e-13, (28.6% identity in 402 aa)	6521	6477	7000	6518	6209	5944	7012	6108	0.934932	0.969406
TI4896S001269	GI:19112187;SPTREMBL:Q9Y804	SPBC146.06c, len:703, SIMILARITY:Homo sapiens, BAA76862, kiaa1018 protein., (1017 aa), fasta scores: opt: 560, E():8.4e-31, (27.7% identity in 676 aa)	2658	3230	2524	2560	2301	2494	2893	2133	0.818912	0.9897
TI4896S001270	GI:19112188;SWISS-PROT:P36629	SPBC146.07, len:443	6510	7482	6578	7516	6456	7180	7749	6656	0.975671	1.0318
TI4896S001271	GI:19112189;SPTREMBL:Q9Y803	SPBC146.08c, len:127	781	734	830	895	866	804	861	764	1.1021	0.94549
TI4896S001272	GI:19112190;SPTREMBL:Q9Y802	SPBC146.09c, len:1000, SIMILARITY:Schizosaccharomyces pombe, YAR2_SCHPO, hypothetical 142.5 kd protein c23e2.02 in chromosome i., (1273 aa), fasta scores: opt: 687, E():0, (31.8% identity in 1018 aa)	5246	5126	5566	5437	5867	5536	5813	6646	1.09918	1.13337
TI4896S001273	GI:19112191;SPTREMBL:Q9Y801	SPBC146.10, len:158, overlaps CDS SPBC146.11c at the 5' end by 7 aa	3930	3749	3704	3952	4122	3759	4000	4692	1.02576	1.13358
TI4896S001274	GI:19112192;SPTREMBL:Q9Y800	SPBC146.11c, len:335, overlaps CDS SPBC146.10 at the 5' end by 7 aa	4360	5168	4342	5063	4224	4814	4191	4563	0.950154	0.933234
TI4896S001275	GI:19112193;SWISS-PROT:Q9Y7Z9	SPBC146.12, len:466, SIMILARITY:Homo sapiens, AAD27719, cgi-10 protein., (468 aa), fasta scores: opt: 780, E():0, (34.5% identity in 440 aa) and to Caenorhabditis elegans, COQ6_CAEEL, putative ubiquinone biosynthesis monooxygenase, (466 aa), fasta scores: opt: 680, E():0, (31.3% identity in 450 aa overlap)	6812	7005	8290	7048	8405	8282	7941	7215	1.20808	0.990798
TI4896S001276	GI:19112194;SPTREMBL:Q9Y7Z8	SPBC146.13c, len:1217, SIMILARITY:Emericella nidulans, Q00647, myosin I heavy chain., (1249 aa), fasta scores: opt: 4021, E():0, (54.6% identity in 1203 aa)	18413	18173	18517	17858	18712	17688	13007	17573	0.994775	0.843238
TI4896S001277	GI:19112195;SPTREMBL:Q9UUF7	SPBC146.14c, len:940, SIMILARITY:Drosophila melanogaster, COPB_DROME, coatomer beta subunit, (962 aa), fasta scores: opt: 2375, E():0, (40.5% identity in 959 aa)	15900	15187	16115	16930	17493	15880	11672	13672	1.07291	0.765927
TI4896S001278		SPBC337.02c, len:305, SIMILARITY:Schizosaccharomyces pombe, Q9Y7S2, hypothetical repeat containing protein., (396 aa), fasta scores: opt: 758, E():0, (46.7% identity in 396 aa)	3204	3070	2849	3554	2897	2684	2640	2596	0.889225	0.828543
TI4896S001279	GI:19112196;SPTREMBL:O74814	SPBC337.03, len:387, SIMILARITY:Saccharomyces cerevisiae, Q05543, CHROMOSOME IV COSMID 9819,(409 aa), fasta sco res: opt: 340, E():0.0036, (22.9%% identity in 385 aa)	3679	3771	3772	3334	4225	4034	4494	4391	1.10908	1.25422
TI4896S001280	GI:19112197;SPTREMBL:O74815	SPBC337.04, len:413, SIMILARITY:Saccharomyces cerevi siae, YKL116C, KKL6_YEAST, probable serine/threonine-protei n kinase ykl116c, (518 aa), fasta scores: opt: 413, E():1e- 20, (33.0% identity in 261 aa)	1965	1926	2232	2043	2045	1854	2451	2380	1.00166	1.13154
TI4896S001281	GI:19112198;SWISS-PROT:P78921	SPBC337.05c, len:546	16538	16334	17261	15997	17609	15213	12160	13468	0.998065	0.773193
TI4896S001282	GI:19112199;SPTREMBL:O74817	SPBC337.06c, len:265, SIMILARITY:C. elegans, O45766, hypothetical protein, (230 aa), fasta scores: opt: 375, E( ):3.6e-32, (37.2% identity in 277 aa)	2563	2814	2639	2953	2642	2729	2512	2242	1.00031	0.855552
TI4896S001283	GI:19112200;SPTREMBL:O74818	SPBC337.07c, len:497, SIMILARITY:Saccharomyces cerev isiae, YHR132C, YHT2_YEAST, hypothetical 49.8 kd protein pr ecursor., (430 aa), fasta scores: opt: 852, E():0, (35.8% i dentity in 424 aa)	11000	12469	11683	12507	12186	13295	11828	12441	1.08703	1.00357
TI4896S001284	GI:19112201;SPTREMBL:O74819	SPBC337.08c, len:382	3202	3238	3082	2996	3621	3262	3137	3219	1.06913	1.04614
TI4896S001285	GI:19112202;SWISS-PROT:O74820	SPBC337.09, len:136, SIMILARITY:Saccharomyces cerevi siae, YER044C, YEN4_YEAST, hypothetical 17.1 kd protein in sah1-mei4 intergenic region, (148 aa), fasta scores: opt: 3 63, E():7.9e-24, (39.1% identity in 133 aa)	8121	7249	8057	7119	9047	7657	8329	8886	1.08515	1.14098
TI4896S001286	GI:19112203;SPTREMBL:O74821	SPBC337.10c, len:288, SIMILARITY:Homo sapiens, G3252 825, hypothetical 33.6 kd protein., (312 aa), fasta scores: opt: 227, E():6.6e-21, (44.7% identity in 123 aa)	10407	12489	11045	12379	8168	8728	9881	9678	0.741856	0.83821
TI4896S001287	GI:19112204;SPTREMBL:O74822	SPBC337.11, len:325, SIMILARITY:Phaseolus aureus, Q4 3677, auxin-induced protein., (317 aa), fasta scores: opt: 342, E():1.2e-19, (34.8% identity in 227 aa)	1812	1921	2049	1943	1929	1948	1803	1753	1.03931	0.891077
TI4896S001288	GI:19112205;SPTREMBL:O74823	SPBC337.12, len:377, SIMILARITY:Homo sapiens, Q14163 , kiaa0150 protein, (944 aa), fasta scores: opt: 438, E():6 .6e-09, (41.7% identity in 127 aa)	5431	5975	5171	5533	5127	5605	5276	5451	0.94105	1.00274
TI4896S001289	GI:19112206;SPTREMBL:O74824	SPBC337.13c, len:308, SIMILARITY:Homo sapiens, Q1534 7, raga., (313 aa), fasta scores: opt: 1347, E():0, (66.4% identity in 295 aa)	1318	1217	1475	1223	1475	1341	1416	1396	1.1105	1.05073
TI4896S001290	GI:19112207;SWISS-PROT:O74825	SPBC337.14, len:135	3140	3243	3004	3442	3383	3170	3255	3760	1.02744	1.08797
TI4896S001291	GI:19112208;SPTREMBL:O74826	SPBC337.15c, len:216, SIMILARITY:Saccharomyces cerev isiae, YOR125C, CAT5_YEAST, cat5 protein, (272 aa), fasta s cores: opt: 530, E():0, (50.5% identity in 192 aa)	3737	4181	4389	4404	5869	5936	6280	6878	1.49513	1.49631
TI4896S001292	GI:19112209;SWISS-PROT:O74827	SPBC337.16, len:221	7048	8067	7279	7384	7196	6850	7590	7781	0.935069	1.04825
TI4896S001293	GI:19112210;SPTREMBL:O74828	SPBC337.17c, len:682, SIMILARITY:Saccharomyces cerev isiae, Q06344, hypothetical prtoein, (628 aa), fasta scores : opt: 1071, E():0, (37.6% identity in 676 aa)	15679	17068	17835	17666	15849	16632	11387	13628	0.992649	0.704945
TI4896S001294	GI:19112211;SWISS-PROT:P30261	SPBC337.18c, len:372	2811	3175	2808	2636	2676	2857	2363	2742	0.925908	0.940868
TI4896S001295	GI:19112212;SPTREMBL:O75013	SPBC337.19, len:686, SIMILARITY:Pneumocystis carinii , FAS_PNECA, folic acid synthesis protein, (740 aa), fasta scores: opt: 919, E():0, (41.4% identity in 701 aa)	10230	10643	10137	10308	11284	11413	9807	9080	1.08769	0.924158
TI4896S001296	GI:19112213;SPTREMBL:O74745	SPBC337.20, len:303, SIMILARITY:Saccharomyces cerevi siae, ANP1_YEAST, aminonitrophenyl propanediol resistance p rotein, (500 aa), fasta scores: opt: 1129, E():0, (59.9% id entity in 284 aa)	15452	14820	15758	14328	15661	14936	12666	12414	1.01068	0.835099
TI4896S001297	GI:19112214;SPTREMBL:O74746	SPBC1734.05c, len:208, SIMILARITY:Homo sapiens, O75937, spf31., (264 aa), fasta scores: opt: 204, E():4.8e-06, (33.3% identity in 216 aa)	2483	2672	2643	2297	2305	2321	2904	2277	0.898475	1.04502
TI4896S001298	GI:19112215;SPTREMBL:O74747	SPBC1734.06, len:386, SIMILARITY:Emericella nidulans, Q02398, dna repair/zinc finger protein uvsh., (443 aa), fasta scores: opt: 586, E():9.1e-29, (28.8% identity in 399 aa)	5246	4513	5413	5426	6024	4931	6235	5695	1.12046	1.10072
TI4896S001299	GI:19112216;SPTREMBL:O74748	SPBC1734.07c, len:618 SPBC1734.07c, len:617, SIMILARITY:Schizosaccharomyces pombe, O94731, hypothetical 76.0 kd protein., (658 aa), fasta scores: opt: 312, E():1.1e-13, (27.3% identity in 612 aa)	3589	3952	3292	3588	3863	4103	4431	4059	1.05728	1.23863
TI4896S001300	GI:19112217;SPTREMBL:O74749	SPBC1734.08, len:372, SIMILARITY:Saccharomyces cerevisiae, YHA2_YEAST, hypothetical 51.2 kd protein, (452 aa), fasta scores: opt: 771, E():0, (35.1% identity in 367 aa)	4242	3687	4396	3696	4328	3371	3303	3821	0.967283	0.892593
TI4896S001301	GI:19112218;SPTREMBL:O74750	SPBC1734.09, len:315, SIMILARITY:Caenorhabditis elegans., O44166, f15b10.1 protein., (324 aa), fasta scores: opt: 582, E():0, (35.0% identity in 320 aa)	5712	6106	5232	5586	6402	6165	6191	5290	1.06523	1.06515
TI4896S001302	GI:19112219;SPTREMBL:O74751	SPBC1734.10c, len:331, SIMILARITY: LOW to Saccharomyces cerevisiae, YJ9I_YEAST, hypothetical 39.9 kd protein in hom6-pmt4 intergenic region., (347 aa), fasta scores: opt: 178, E():0.0001, (21.2% identity in 264 aa)	8054	8356	8734	8009	8935	8360	8574	9173	1.05493	1.06351
TI4896S001303	GI:19112220;SPTREMBL:O74752	SPBC1734.11, len:406, SIMILARITY:Saccharomyces cerevisiae, MAS5_YEAST, mitochondrial protein import protein mas5, (409 aa), fasta scores: opt: 1543, E():0, (53.7% identity in 415 aa)	30481	30714	29929	30422	31545	31153	25146	27020	1.0246	0.864181
TI4896S001304	GI:19112221;SPTREMBL:O74753	SPBC1734.12c, len:546, SIMILARITY:Saccharomyces cerevisiae, YN8I_YEAST,involved in cell wall biogenesis and architecture , (551 aa), fasta scores: opt: 617, E():3.3e-32, (35.0% identity in 508 aa)	8607	10997	8732	10703	8537	10758	8672	8284	0.985067	0.883559
TI4896S001305	GI:19112222;SPTREMBL:O74754	SPBC1734.13, len:300, SIMILARITY:Kluyveromyces lactis, ATPG_KLULA, atp synthase gamma chain, mitochondrial precursor, (289 aa), fasta scores: opt: 781, E():0, (46.8% identity in 295 aa)	15251	13427	14093	13860	11120	9755	10109	9001	0.727827	0.683365
TI4896S001306	GI:19112223;SWISS-PROT:P08463	SPBC1734.14c, len:113	4542	4098	5094	4272	4922	4169	5043	5688	1.05049	1.16072
TI4896S001307	GI:19112224;SWISS-PROT:Q09948	SPBC1734.15, len:542	5579	5675	5441	5748	5570	5191	5909	5305	0.95655	1.00447
TI4896S001308	GI:19112225;SPTREMBL:O74755	SPBC1734.16c, len:1153, SIMILARITY:Schizosaccharomyces pombe, O13919, hypothetical 124.8 kd protein c23c11.15 in chromosome i., (1075 aa), fasta scores: opt: 420, E():1.1e-17, (22.6% identity in 1131 aa)	5105	5105	5172	5383	5524	5398	6274	5598	1.06974	1.12651
TI4896S001309	GI:19112226;SWISS-PROT:O74756	SPBC1734.17, len:925	1661	1990	1743	1785	1234	1254	1226	1381	0.686538	0.738527
TI4896S001310	GI:19112227;SWISS-PROT:O75005	SPBC1734.18c, len:979, SIMILARITY:Saccharomyces cerevisiae, SYV_YEAST, valyl-trna synthetase, mitochondrial precursor, (1104 aa), fasta scores: opt: 4207, E():0, (62.7% identity in 956 aa)	16390	16238	16464	16109	16992	15451	14289	13066	0.994132	0.839496
TI4896S001311	GI:19112228;SPTREMBL:O74728	SPBC1709.03, len:398	13075	12531	13053	13293	13422	12773	10567	11153	1.02293	0.824279
TI4896S001312	GI:19112229;SPTREMBL:O74729	SPBC1709.04c, len:173, SIMILARITY:Homo sapiens, O43447, u-snrnp-associated cyclophilin, (177 aa), fasta scores: opt: 742, E():0, (62.1% identity in 169 aa)	1796	1803	1928	1558	1887	1801	1360	1580	1.02478	0.859757
TI4896S001313	GI:19112230;SWISS-PROT:Q10284	SPBC1709.05, len:613	45367	43520	44542	44002	44934	41722	42690	43211	0.974571	0.970222
TI4896S001314	GI:19112231;SPTREMBL:O74731	SPBC1709.06, len:479, SIMILARITY:Saccharomyces cerevisiae, SMM1_YEAST, smm1 protein., (384 aa), fasta scores: opt: 847, E():0, (43.3% identity in 342 aa)	4030	4281	3916	4120	3728	3842	3718	3505	0.911258	0.900083
TI4896S001315	GI:19112232;SPTREMBL:O74732	SPBC1709.07, len:338, SIMILARITY:Saccharomyces cerevisiae, Q12452, orf ylr100w., (347 aa), fasta scores: opt: 641, E():0, (31.7% identity in 344 aa)	7332	7797	8103	7145	9849	9311	7920	9077	1.26873	1.12391
TI4896S001316	GI:19112233;SPTREMBL:O74733	SPBC1709.08, len:1441, SIMILARITY:Homo sapiens, CPSA _HUMAN, cleavage and polyadenylation specificity factor, 16 0 kd subunit, (1442 aa), fasta scores: opt: 619, E():0, (26 .8% identity in 1408 aa)	7629	8742	8008	7803	7668	8771	7269	8652	1.00421	1.00826
TI4896S001317	GI:19112234;SPTREMBL:O74734	SPBC1709.09, len:244 SPBC1709.09, len:244, SIMILARITY:Saccharomyces cerevisiae, FIL1_YEAST, fil1 protein precursor., (230 aa), fasta scores: opt: 166, E():0.0018, (25.9% identity in 220 aa)	3318	3431	3661	3634	3554	3588	3131	3177	1.05844	0.864737
TI4896S001318	GI:19112235;SPTREMBL:O74735	SPBC1709.10c, len:60, SIMILARITY:Saccharomyces cerev isiae, YNL259C, ATX1_YEAST, metal homeostasis factor atx1., (73 aa), fasta scores: opt: 193, E():1.5e-11, (54.1% ident ity in 61 aa) SPBC1709.10c, len:68, SIMILARITY:Saccharomyces cerevisiae, ATX1_YEAST, metal homeostasis factor atx1., (73 aa), fasta scores: opt: 228, E():2.4e-10, (56.7% identity in 67 aa)	3464	4147	3822	3803	2634	2905	2772	3057	0.730449	0.764557
TI4896S001319	GI:19112236;SPTREMBL:O74736	SPBC1709.11c, len:305, SIMILARITY:Saccharomyces cerevisiae, YNJ7_YEAST, hypothetical 37.0 kd protein, (330 aa), fasta scores: opt: 339, E():2.9e-12, (29.7% identity in 327 aa)	3837	4047	4121	3920	4033	3972	4078	4413	1.01627	1.05767
TI4896S001320	GI:19112237;SPTREMBL:O74737	SPBC1709.12, len:367	2525	2365	2114	2181	2411	2233	2328	2695	0.949519	1.16845
TI4896S001321	GI:19112238;SPTREMBL:O74738	SPBC1709.13c, len:547, SIMILARITY:Saccharomyces cerevisiae, Q08961, chromosome xvi reading frame orf ypl208w., (583 aa), fasta scores: opt: 303, E():1.2e-12, (26.2% identity in 432 aa)	4076	4211	3833	3808	4060	4169	4256	4042	0.99305	1.0859
TI4896S001322	GI:19112239;SPTREMBL:O74739	SPBC1709.14, len:333, SIMILARITY:Saccharomyces cerevisiae, Q02890, lpg12p., (363 aa), fasta scores: opt: 838, E():0, (40.9% identity in 362 aa)	5769	7025	5953	7279	6324	7635	6440	6559	1.09152	0.991446
TI4896S001323	GI:19112240;SPTREMBL:O74740	SPBC1709.15c, len:797, SIMILARITY:Xenopus laevis, Q9W799, cleavage and polyadenylation specificity factor 100 kda subunit., (783 aa), fasta scores: opt: 734, E():0, (32.2% identity in 825 aa)	3973	4037	3687	4018	4025	3932	4154	4720	0.993539	1.15069
TI4896S001324	GI:19112241;SPTREMBL:O74741	SPBC1709.16c, len:285, SIMILARITY:Streptomyces griseus., Q54224, unknown gene., (253 aa), fasta scores: opt: 383, E():7.5e-19, (34.5% identity in 255 aa)	5934	5853	5758	5751	7259	6705	6588	7511	1.18443	1.22509
TI4896S001325	GI:19112242;SPTREMBL:O74742	SPBC1709.17, len:505, SIMILARITY:Saccharomyces cerevisiae, FOLE_YEAST, putative folylpolyglutamate synthase, (548 aa), fasta scores: opt: 1299, E():0, (43.9% identity in 512 aa)	6035	5512	6434	6062	6611	5864	6610	6224	1.07965	1.02704
TI4896S001326	GI:19112243;SWISS-PROT:O74743	SPBC1709.18, len:243	7361	7458	8082	8489	8157	7883	8995	8388	1.08256	1.05053
TI4896S001327	GI:19112244;SPTREMBL:O74744	SPBC1709.19c, SIMILARITY:Saccharomyces cerevisiae, YKE0_YEAST, hypothetical 29.2 kd protein, (256 aa), fasta scores: opt: 401, E():4.8e-21, (56.3% identity in 96 aa)	5237	5986	6118	6413	5841	6646	6707	6004	1.1128	1.01625
TI4896S001328	GI:19112245;SPTREMBL:Q9UUB7	SPBC409.03, len:120	1972	2112	2262	2018	2329	2115	2239	2138	1.09123	1.02465
TI4896S001329	GI:19112246;SWISS-PROT:Q9Y738	SPBC409.04c, len:259, SIMILARITY:Saccharomyces cerevisiae, YADA_YEAST, hypothetical 33.2 kd protein in pyk1-snc1 intergenic region, (289 aa), fasta scores: opt: 234, E():1.1e-07, (23.9% identity in 268 aa)	2896	3015	2976	3112	3741	3833	3837	4120	1.28155	1.30661
TI4896S001330	GI:19112247;SPTREMBL:Q9Y709	SPBC409.05, len:159, SIMILARITY:Emericella nidulans, Q92229, sulphur metabolite repression regulation protein sconcp., (160 aa), fasta scores: opt: 709, E():0, (68.4% identity in 155 aa)	2668	3337	2876	2945	2863	3463	2998	2760	1.05542	0.989801
TI4896S001331	GI:19112248;SPTREMBL:Q9UUB6	SPBC409.06, len:300, SIMILARITY:Arabidopsis thaliana, O04482, ests gb#t45673., (330 aa), fasta scores: opt: 778, E():0, (44.2% identity in 330 aa)	9115	7921	9303	8050	9605	8251	8281	8418	1.04771	0.967929
TI4896S001332	GI:19112249;SWISS-PROT:P33886	SPBC409.07c, len:605	24742	24609	22758	24229	24471	23141	19082	17581	0.964697	0.782046
TI4896S001333	GI:19112250;REMTREMBL:CAB52610	SPBC409.08, len:539. Sequence has been checked and is accurate with good coverage - possible pseudogene, SIMILARITY:Saccharomyces cerevisiae, YG3F_YEAST, hypothetical 67.6 kd protein in pas5-cbf2 intergenic region, (614 aa), fasta scores: opt: 1362, E():0, (44.9% identity in 486 aa) was originally annotated as a pseudogene, but now has possible predicted splice with no branch site	38533	43226	41872	38073	31034	34598	21450	27816	0.802893	0.621436
TI4896S001334	GI:19112251;SPTREMBL:Q9UUB5	SPBC409.09c, len:329, LOW SIMILARITY:Caenorhabditis elegans., HM32_CAEEL, homeobox protein ceh-32., (429 aa), fasta scores: opt: 134, E():0.33, (27.8% identity in 133 aa)	2703	3141	2965	2874	2651	2991	2761	2838	0.966503	0.959336
TI4896S001335	GI:19112252;SPTREMBL:Q9UUB4	SPBC409.10, len:299, SIMILARITY:Pichia jadinii, PUR7_PICJA, phosphoribosylamidoimidazole-succinocarboxamide synthase, (301 aa), fasta scores: opt: 1132, E():0, (57.4% identity in 303 aa)	7683	7870	8291	7526	9651	9553	10165	10026	1.235	1.2791
TI4896S001336	GI:19112253;SPTREMBL:Q9UUB3	SPBC409.11, len:553	3358	3285	3672	3158	3242	3059	3337	3769	0.948329	1.05112
TI4896S001337	GI:19112254;SPTREMBL:Q9UUB2	SPBC409.12c, len:229	2019	2096	1998	2291	2085	2058	2241	2398	1.00728	1.08416
TI4896S001338	GI:19112255;SPTREMBL:Q9UUB1	SPBC409.13, len:159, SIMILARITY:Saccharomyces cerevisiae, RIB4_YEAST, 6,7-dimethyl-8-ribityllumazine synthase, (169 aa), fasta scores: opt: 488, E():3.2e-27, (51.2% identity in 162 aa)	10772	10887	10829	10797	11545	11603	12038	10629	1.06876	1.04804
TI4896S001339	GI:19112256;SPTREMBL:Q9UUB0	SPBC409.14c, len:89, SIMILARITY:Odontella sinensis., RR17_ODOSI, chloroplast 30s ribosomal protein s17., (84 aa), fasta scores: opt: 216, E():3.8e-10, (41.0% identity in 78 aa)	4023	4383	3788	4375	4294	4426	4122	4403	1.03859	1.04729
TI4896S001340	GI:19112257;SPTREMBL:Q9UUA9	SPBC409.15, len:179, SIMILARITY:Saccharomyces cerevisiae, Q06672, highly acidic c-terminus., (249 aa), fasta scores: opt: 302, E():3.4e-13, (31.1% identity in 183 aa)	6512	6435	7869	6158	7115	6431	6304	6710	1.04599	0.945379
TI4896S001341	GI:19112258;SPTREMBL:Q9UUA8	SPBC409.16c, len:120	2142	2037	1921	1858	1865	1667	2010	1800	0.844521	1.00756
TI4896S001342	GI:19112259;SPTREMBL:Q9UUA7	SPBC409.17c, len:222	5356	4945	5841	5209	5885	5160	5646	5826	1.07112	1.04253
TI4896S001343	GI:19112260;SPTREMBL:Q9UUA6	SPBC409.18, len:279, SIMILARITY:Saccharomyces cerevisiae, Q05521, similarity to nadh-ubiquinone oxidoreductase chain 4., (289 aa), fasta scores: opt: 577, E():2.1e-32, (36.8% identity in 261 aa)	12126	12712	11295	11715	13021	13107	11956	11739	1.05244	1.03029
TI4896S001344	GI:19112261;SPTREMBL:Q9UUA5	SPBC409.19c, len:450, SIMILARITY:Mus musculus, MTXN_MOUSE, metaxin., (317 aa), fasta scores: opt: 280, E():1.6e-10, (30.0% identity in 287 aa)	6267	6463	6922	6404	7402	6377	7629	6771	1.0839	1.07972
TI4896S001345	GI:19112262;SWISS-PROT:Q9Y876	SPBC409.20c, len:215, LOW SIMILARITY:Saccharomyces cerevisiae, Q12413, chromosome iv reading frame orf ydl212w., (210 aa), fasta scores: opt: 237, E():1.4e-09, (23.6% identity in 212 aa)	15813	16659	15187	15180	14903	15566	12017	13813	0.938421	0.850608
TI4896S001346	GI:19112263;SPTREMBL:Q9UUA4	SPBC409.21, len:192, SIMILARITY:Saccharomyces cerevisiae, SC66_YEAST, translocation protein sec66, (206 aa), fasta scores: opt: 302, E():7e-14, (31.6% identity in 171 aa)	2968	3432	3081	3288	3039	3215	2908	3084	0.980347	0.940903
TI4896S001347	GI:19112264;SPTREMBL:Q9UUA3	SPBC409.22c, len:558, SIMILARITY:Saccharomyces cerevisiae, EFG1_YEAST, elongation factor g, mitochondrial 1 precursor, (761 aa), fasta scores: opt: 2242, E():0, (59.1% identity in 558 aa)	16121	17504	17612	16635	11781	11552	7326	7888	0.695375	0.444099
TI4896S001348	GI:19112265;SPTREMBL:Q9USZ0	SPBC1306.02, len:984, LOW SIMILARITY:Saccharomyces cerevisiae, Q08924, chromosome xvi reading frame orf ypl183c., (1013 aa), fasta scores: opt: 423, E():7.2e-21, (25.8% identity in 1049 aa)	3559	3758	3491	3509	3264	3420	3181	3499	0.913585	0.954175
TI4896S001349	GI:19112266;SPTREMBL:Q9USS9	SPBC4.01, len:248	168	251	187	176	162	188	154	142	0.856645	0.815174
TI4896S001350	GI:19112267;SPTREMBL:Q9USS8	SPBC4.02c, len:456	10891	10840	10821	10568	10830	10081	10766	9486	0.96219	0.946266
TI4896S001351	GI:19112268;SPTREMBL:Q9USS7	SPBC4.03c, len:891, SIMILARITY:Caenorhabditis elegans., Q19371, f12f6.6 protein., (1126 aa), fasta scores: opt: 1311, E():0, (32.0% identity in 827 aa)	6726	8187	6876	7843	6610	7759	7191	7745	0.965238	1.01666
TI4896S001352	GI:19112269;SWISS-PROT:P40377	SPBC4.04c, len:830	5622	5237	5586	4876	5792	5336	5117	6013	1.02457	1.07461
TI4896S001353	GI:19112270;SWISS-PROT:Q09329	SPBC4.05, len:329	3494	3100	3478	2932	4168	3603	4566	3827	1.17758	1.30904
TI4896S001354	GI:19112271;SPTREMBL:Q9USS6	SPBC4.06, len:462, SIMILARITY:Drosophila madeirensis, O97186, acid phosphatase-1, (447 aa), fasta scores: opt: 265, E():3e-10, (25.8% identity in 310 aa)	14937	14609	15321	14913	16340	15161	11950	12936	1.06586	0.823703
TI4896S001355	GI:19112272;SWISS-PROT:P36612	SPBC4.07c, len:448	15680	17203	15051	15840	16583	15895	13823	13187	0.990778	0.875462
TI4896S001356	GI:19112273;SPTREMBL:O94320	SPBC725.01, len:437, SIMILARITY:Bos taurus, AATM_BOVIN, aspartate aminotransferase, mitochondrial precursor, (430 aa), fasta scores: opt: 1585, E():0, (54.1% identity in 429 aa)	20673	18638	20821	20039	21753	18821	18661	17539	1.03103	0.885751
TI4896S001357	GI:19112274;SWISS-PROT:O94321	SPBC725.02, len:295, SIMILARITY:Saccharomyces cerevi siae, YDL235c, Q07688, phosphorelay intermediate between Sl n1p and Ssk1p, (167 aa), fasta scores: opt: 273, E():1.9e-0 7, (39.0% identity in 118 aa)	11060	10532	10529	10885	10417	9609	7928	9516	0.927112	0.813599
TI4896S001358	GI:19112275;SPTREMBL:O94322	SPBC725.03, len:257, SIMILARITY:Saccharomyces cerevisiae, YG1B_YEAST, hypothetical 34.7 kd protein in msb2-uga1 intergenic region., (297 aa), fasta scores: opt: 139, E():0.02, (25.2% identity in 266 aa)	624	723	617	611	554	588	727	572	0.850549	1.05723
TI4896S001359	GI:19112276;SPTREMBL:Q9Y7M1	SPBC725.04, len:568, SIMILARITY:Homo sapiens, CAB60200, 2-hydroxyphytanoyl-coa lyase., (578 aa), fasta scores: opt: 1543, E():0, (44.2% identity in 577 aa)	6248	6454	7232	7400	7133	7194	7858	8273	1.12815	1.10227
TI4896S001360	GI:19112277;SPTREMBL:O94323	SPBC725.05c, len:485, SIMILARITY:Oryza sativa, Q42974, nucleotide pyrophosphatase precursor, (479 aa), fasta scores: opt: 865, E():0, (36.2% identity in 392 aa)	7625	7507	8120	8348	8474	8270	8835	9166	1.10649	1.09302
TI4896S001361	GI:19112278;SPTREMBL:O94324	SPBC725.06c, len:1032, SIMILARITY:Saccharomyces cerevisiae, RI15_YEAST, serine/threonine-protein kinase rim15, (1770 aa), fasta scores: opt: 494, E():7.4e-20, (31.3% identity in 502 aa)	1760	1979	1678	1665	1591	1677	1806	1508	0.875687	0.990993
TI4896S001362	GI:19112279;SPTREMBL:O94325	SPBC725.07, len:598, SIMILARITY:Pichia angusta, PEX5_PICAN, peroxisomal targeting signal receptor, (569 aa), fasta scores: opt: 624, E():2.6e-30, (25.6% identity in 594 aa)	2193	2670	2433	2616	2608	2969	3402	2648	1.15061	1.20525
TI4896S001363	GI:19112280;SPTREMBL:O94326	SPBC725.08, len:609	9215	10486	10929	10119	10204	10408	9641	10593	1.04994	0.964495
TI4896S001364	GI:19112281;SWISS-PROT:Q9UUM7	SPBC725.09c, len:264, SIMILARITY:Saccharomyces cerevisiae, R161_YEAST, reduced viability upon starvation protein 161., (265 aa), fasta scores: opt: 1057, E():0, (58.3% identity in 264 aa)	20560	19827	21075	21344	20434	19675	15169	17688	0.993103	0.774237
TI4896S001365	GI:19112282;SPTREMBL:O94327	SPBC725.10, len:162, SIMILARITY:Bos taurus, PKBS_BOVIN, peripheral-type benzodiazepine receptor, (169 aa), fasta scores: opt: 303, E():4.1e-14, (36.1% identity in 144 aa)	4324	4702	4820	4126	5918	5820	6588	6599	1.30321	1.48309
TI4896S001366	GI:19112283;SWISS-PROT:P24488	SPBC725.11c, len:334	7504	7423	8868	8056	11472	9810	10877	11062	1.42518	1.29984
TI4896S001367	GI:19112284;SPTREMBL:O94328	SPBC725.12, len:95	329	307	320	304	338	306	370	332	1.01205	1.12418
TI4896S001368	GI:19112285;SPTREMBL:O94329	SPBC725.13c, len:183, SIMILARITY:Homo sapiens, Q9Y248, hspc037 protein., (185 aa), fasta scores: opt: 380, E():8.3e-19, (35.5% identity in 166 aa)	1539	2218	1551	2128	1705	2159	2123	2618	1.04063	1.29953
TI4896S001369	GI:19112286;SPTREMBL:O94330	SPBC725.14, len:487, SIMILARITY:Neurospora crassa., Q12643, acetylglutamate synthase, (712 aa), fasta scores: o pt: 498, E():0, (39.2% identity in 355 aa) SPBC725.14, len:500, SIMILARITY:Neurospora crassa., Q12643, acetylglutamate synthase, (712 aa), fasta scores: opt: 503, E():7.2e-26, (30.9% identity in 582 aa)	8798	9050	8737	9479	8832	8837	9431	8562	0.990164	0.991346
TI4896S001370	GI:19112287;SPTREMBL:O94331	SPBC725.15, len:215, SIMILARITY:Yarrowia lipolytica, PYRE_YARLI, orotate phosphoribosyltransferase, (219 aa), fasta scores: opt: 676, E():0, (49.3% identity in 217 aa)	8586	9517	8948	9751	8544	8561	9629	10738	0.947328	1.08866
TI4896S001371	GI:19112288;SWISS-PROT:P33520	SPBC725.16, len:637	6061	5858	5216	5676	5779	5314	6254	5793	0.930304	1.10981
TI4896S001372	GI:19112289;SPTREMBL:O94332	SPBC725.17c, len:200	767	981	964	1080	1029	1217	1279	1011	1.29108	1.13144
TI4896S001373	GI:19112290;SWISS-PROT:O94659	SPBC725.18c, len:343, SIMILARITY:Saccharomyces cerevisiae, Q02892, lpg15p., (647 aa), fasta scores: opt: 975, E():0, (45.2% identity in 354 aa)	19834	19924	20517	20281	19394	19042	19615	19953	0.966774	0.969932
TI4896S001374	GI:19112291;SWISS-PROT:O94659	SPBC651.01c, len:340, SIMILARITY:Homo sapiens, G4191616, gtp-binding protein ngb., (633 aa), fasta scores: opt: 1523, E():0, (66.2% identity in 340 aa)	13091	13950	14395	13384	12937	12964	12211	12059	0.958778	0.874641
TI4896S001375	GI:19112292;SPTREMBL:O94660	SPBC651.02, len:277, SIMILARITY:Mus musculus, G3228668, nitrilase 1., (323 aa), fasta scores: opt: 769, E():0, (45.4% identity in 282 aa)	2596	2579	3225	2618	3078	2996	3053	2946	1.17368	1.03598
TI4896S001376	GI:19112293;SPTREMBL:O94661	SPBC651.03c, len:374, SIMILARITY:Caenorhabditis elegans., E1350681, y54e2a.12 protein., (430 aa), fasta scores: opt: 347, E():6.9e-17, (30.0% identity in 210 aa)	13851	14855	14353	13608	15784	15996	11724	12740	1.10818	0.876523
TI4896S001377	GI:19112294;SPTREMBL:O94662	SPBC651.04, len:238	884	925	1050	902	677	695	712	697	0.758594	0.725411
TI4896S001378	GI:19112295;SPTREMBL:O94663	SPBC651.05c, len:253, SIMILARITY:Caenorhabditis elegans., Q18258, nearly identical to c. elegans predicted protein f17c8.5., (365 aa), fasta scores: opt: 475, E():2.1e-24, (32.5% identity in 237 aa)	3516	3516	3896	3966	3729	3589	3782	4252	1.04067	1.02143
TI4896S001379	GI:19112296;SPTREMBL:O94664	SPBC651.06, len:235	1553	1338	1583	1326	1494	1088	1160	1586	0.887581	0.964432
TI4896S001380	GI:19112297;SPTREMBL:O94665	SPBC651.07, len:266	11055	13061	12551	12359	11514	12596	11085	10878	1.00296	0.881682
TI4896S001381	GI:19112298;SWISS-PROT:O94666	SPBC651.08c, len:1406, SIMILARITY:Homo sapiens, RPC1_HUMAN, dna-directed rna polymerase iii largest subunit, (1391 aa), fasta scores: opt: 3528, E():0, (51.7% identity in 1409 aa)	14232	13116	16966	11908	14994	12834	12590	12855	1.01602	0.910799
TI4896S001382	GI:19112299;SPTREMBL:O94667	SPBC651.09c, len:561, SIMILARITY:Homo sapiens, Q92541, myeloblast kiaa0252, (664 aa), fasta scores: opt: 639, E():7.8e-28, (27.7% identity in 548 aa), SIMILARITY: yeast, RTF1_YEAST RTF1 PROTEIN,(558 aa), fasta scores, opt:320, E(): 1.7e-10, (30.3% identity in 485 aa overlap)	11653	10881	10771	11622	11715	10830	11369	12143	1.00032	1.05017
TI4896S001383	GI:19112300;SPTREMBL:O94668	SPBC651.10	3463	3077	3618	3047	4709	4011	4914	4883	1.33167	1.48038
TI4896S001384	GI:19112301;SPTREMBL:O94669	SPBC651.11c, len:426, SIMILARITY:Rattus norvegicus, A471_RAT, clathrin coat assembly protein ap47 homolog 1, (418 aa), fasta scores: opt: 550, E():2.6e-29, (26.8% identity in 437 aa)	5016	4812	4667	3978	4919	4441	4672	4566	0.951781	1.07444
TI4896S001385	GI:19112302;SPTREMBL:O94670	SPBC651.12c, len:274	2615	2270	2843	2353	3318	2383	2917	2878	1.15931	1.12457
TI4896S001386	GI:19112303;SWISS-PROT:P53694	SPBC651.13c, len:154	44849	48044	39088	41444	42739	41540	32405	31760	0.908789	0.797681
TI4896S001387	GI:19112304;SPTREMBL:Q9UUM4	SPBC31A8.02, len:66	7482	8406	6908	6985	6174	5900	6920	6143	0.76353	0.940597
TI4896S001388	GI:19112305;SWISS-PROT:P87167	SPBC3D6.02, len:390, SIMILARITY:Schizosaccharomyces pombe, O42663, hypothetical 39.7 kd protein., (383 aa), fas ta scores: opt: 301, E():9.8e-13, (22.7% identity in 396 aa )	37152	34582	36147	36720	37957	34826	33752	34846	1.01436	0.941354
TI4896S001389	GI:19112306;SPTREMBL:P87168	SPBC3D6.03c, len:678, SIMILARITY:Schizosaccharomyces pombe, YATA_SCHPO, hypothetical 90.6 kd protein c1d4.10 in chromosome i., (809 aa), fasta scores: opt: 280, E():1.8e- 10, (32.0% identity in 494 aa)	7284	7060	8093	7194	5613	5360	5377	5616	0.7649	0.722526
TI4896S001390	GI:19112307;SWISS-PROT:O74172	SPBC3D6.15, len:92	10505	12049	12028	12034	11424	12926	12948	12959	1.08013	1.07668
TI4896S001391	GI:19112308;SPTREMBL:P87169	SPBC3D6.04c, len:689, SIMILARITY:Saccharomyces cerev isiae, MAD1_YEAST, spindle assembly checkpoint component ma d1, (749 aa), fasta scores: opt: 454, E():1.1e-16, (23.4% i dentity in 710 aa)	2208	2129	2455	2009	2566	2168	2798	2801	1.09023	1.26697
TI4896S001392	GI:19112309;SPTREMBL:P87170	SPBC3D6.05, len:218, SIMILARITY:Saccharomyces cerevi siae, Q12382, chromosome xv reading frame orf yor311c., (29 0 aa), fasta scores: opt: 509, E():8.8e-29, (41.2% identity in 216 aa)	18344	16500	16328	16015	17160	15295	14061	14809	0.931213	0.892927
TI4896S001393	GI:19112310;SPTREMBL:P87171	SPBC3D6.06c, len:341, SIMILARITY:Homo sapiens, KPR3_ HUMAN, ribose-phosphate pyrophosphokinase iii, (317 aa), fa sta scores: opt: 730, E():0, (49.6% identity in 337 aa)	13166	13148	12188	12912	13016	12639	12885	11885	0.974947	0.988824
TI4896S001394	GI:19112311;SPTREMBL:P87172	SPBC3D6.07, len:456, SIMILARITY:Mus musculus, Q64323 , phosphatidylinositol glycan, class a, (485 aa), fasta sco res: opt: 1497, E():0, (52.7% identity in 421 aa)	1732	1864	1553	1787	1870	1925	1812	2239	1.0562	1.20986
TI4896S001395	GI:19112312;SWISS-PROT:P87173	SPBC3D6.08c, len:140, SIMILARITY:Saccharomyces cerev isiae, YJM4_YEAST, hypothetical 20.3 kd protein in gcd14-po s18 intergenic region., (172 aa), fasta scores: opt: 393, E ():2.6e-19, (45.5% identity in 134 aa)	7368	7136	7678	6768	7881	6912	7176	7484	1.01912	1.02021
TI4896S001396	GI:19112313;SPTREMBL:P87174	SPBC3D6.09, len:210, SIMILARITY:Saccharomyces cerevi siae, Q04603, hypothetical 22.0 kd protein., (196 aa), fast a scores: opt: 210, E():1.8e-05, (29.8% identity in 181 aa)	2547	2586	2842	2442	2635	2536	2586	2743	1.00761	1.01659
TI4896S001397	GI:19112314;SPTREMBL:P87175	SPBC3D6.10, len:523, SIMILARITY:Mus musculus, APE1_M OUSE, dna-(apurinic or apyrimidinic site) lyase, (316 aa), fasta scores: opt: 310, E():3.4e-12, (29.7% identity in 306 aa)	2131	1959	2217	2127	2881	2440	2510	2799	1.29874	1.22405
TI4896S001398	GI:19112315;SPTREMBL:P87176	SPBC3D6.11c, len:269, SIMILARITY: low to Caenorhabdi tis elegans., YQ57_CAEEL, hypothetical 24.9 kd protein c16c 10.7 in chromosome iii., (235 aa), fasta scores: opt: 186, E():0.00023, (35.6% identity in 73 aa)	3643	4473	4074	4605	4569	4952	4174	4877	1.18064	1.04181
TI4896S001399	GI:19112316;SWISS-PROT:P87177	SPBC3D6.12, len:922, SIMILARITY:Saccharomyces cerevi siae, DIP2_YEAST, dom34 interacting protein 2.dom34 interac ting protein 2., (943 aa), fasta scores: opt: 1617, E():0, (41.2% identity in 985 aa)	10518	11964	11244	10406	10312	11173	9508	8442	0.95715	0.828435
TI4896S001400	GI:19112317;SWISS-PROT:P87178	SPBC3D6.13c, len:726, SIMILARITY:Schizosaccharomyces pombe, O74481, hypothetical 64.7 kd protein., (561 aa), fa sta scores: opt: 317, E():6.7e-11, (22.9% identity in 498 a a)	19283	16970	18518	17247	18990	16696	14529	13948	0.98433	0.796654
TI4896S001401	GI:19112318;SPTREMBL:P87179	SPBC3D6.14c, len:310, SIMILARITY:Saccharomyces cerev isiae, YN23_YEAST, hypothetical 52.3 kd protein, (503 aa), fasta scores: opt: 522, E():3.1e-16, (38.2% identity in 325 aa)	6594	7670	6372	7010	6532	6934	6578	6158	0.94732	0.955394
TI4896S001402	GI:19112319;SPTREMBL:O74363	SPBC30B4.02c, len:695, SIMILARITY:Saccharomyces cerevisiae, YNW4_YEAST, hypothetical 86.9 kd protein, (767 aa), fasta scores: opt: 292, E():2.2e-08, (22.3% identity in 663 aa)	5236	4553	5058	4264	5819	4748	5320	5669	1.07709	1.19065
TI4896S001403	GI:19112320;SPTREMBL:O74364	SPBC30B4.03c, len:391, SIMILARITY:Arabidopsis thaliana, O65609, hypothetical 83.3 kd protein., (748 aa), fasta scores: opt: 218, E():8.5e-06, (22.5% identity in 404 aa)	7806	8334	7666	8563	7904	8001	7607	7668	0.986299	0.943892
TI4896S001404	GI:19112321;SPTREMBL:O74365	SPBC30B4.04c, len:865, SIMILARITY:Saccharomyces cerevisiae, ADR6_YEAST, transcription regulatory protein adr6, (1314 aa), fasta scores: opt: 305, E():8e-08, (22.9% identity in 687 aa)	6615	7983	7775	7480	6934	7585	7092	7162	0.999184	0.93482
TI4896S001405	GI:19112322;SWISS-PROT:O13671	SPBC30B4.05, len:967, SIMILARITY:Saccharomyces cerevisiae, CSE1_YEAST, chromosome segregation protein cse1., (960 aa), fasta scores: opt: 2308, E():0, (41.3% identity in 971 aa)	11440	12181	12850	12626	12524	12603	10029	10180	1.0647	0.79337
TI4896S001406	GI:19112323;SWISS-PROT:O13670	SPBC30B4.06c, len:666, SIMILARITY:Saccharomyces cerevisiae, YGY6_YEAST, hypothetical 75.4 kd protein in hap2-ade5,6 intergenic region., (679 aa), fasta scores: opt: 1934, E():0, (48.0% identity in 635 aa)	6031	5574	5613	5966	7303	6475	6819	6958	1.18628	1.19057
TI4896S001407	GI:19112324;SPTREMBL:O74366	SPBC30B4.07c, len:297, SIMILARITY:Homo sapiens, Q13889, basic transcription factor 2, 35 kd subunit., (303 aa), fasta scores: opt: 551, E():1.7e-28, (37.4% identity in 286 aa)	3944	4376	3959	4311	4511	4711	4969	4981	1.11016	1.20527
TI4896S001408	GI:19112325;SPTREMBL:O74367	SPBC30B4.08, len:277, SIMILARITY:Caenorhabditis elegans., O44406, t07a9.5 protein., (448 aa), fasta scores: opt: 271, E():6.1e-11, (33.3% identity in 216 aa)	1929	1757	1892	1875	2075	1824	2341	2576	1.05691	1.30559
TI4896S001409	GI:19112326;SPTREMBL:O74368	alternative splicing may exist using internal donors at posns. 22869 and 22968 SPBC30B4.09c, len:321, SIMILARITY:Saccharomyces cerevisiae, MMM1_YEAST, mitochondrial outer membrane protein mmm1., (426 aa), fasta scores: opt: 454, E():2.6e-23, (35.7% identity in 336 aa)	3608	3694	3943	3553	3502	3311	3958	3995	0.93347	1.0641
TI4896S001410	GI:19112327;SPTREMBL:O42995	SPBC30B4.09, 109aa	822	1003	908	1027	897	980	1111	839	1.03415	1.02026
TI4896S001411	GI:19112328;SPTREMBL:O13665	SPBC27B12.04c, len:817aa, identical to TR:D 1022302, (817aa), low similarity eg. to YNL127W, TR:E328838 , orf fragment, (928aa), fasta scores, opt:291, E():2.5e-16 , (20.7% identity in 764 aa overlap)	1263	1447	1293	1268	1320	1471	1537	1780	1.03086	1.29625
TI4896S001412	GI:19112329;SPTREMBL:O42996	SPBC27B12.05, len:391aa, identical to (except we predict additional C terminal exon), D1022301, (373aa ), contains Pfam match to entry G-beta PF00400, WD domain, G-beta repeats	2267	2467	2392	2211	2838	2585	2692	2533	1.14985	1.13553
TI4896S001413	GI:19112330;SPTREMBL:O13663	SPBC27B12.06, len:918aa, identical to TR:D1 022300, (918aa), similar eg. to S. cerevisiae, YLL031C, Q07 830, orf, (1017aa), fasta scores, opt:891, E():0, (33.6% id entity in 1003 aa overlap)	5714	5887	5674	5454	6071	5645	5747	5800	1.01069	1.03815
TI4896S001414	GI:19112331;SPTREMBL:O42997	SPBC27B12.07, len:290aa, identical to (except we predict additional C terminal exon) TR:D1022299, (244 aa)	4318	3840	4504	4104	4776	3954	4509	4883	1.06788	1.09546
TI4896S001415	GI:19112332;SPTREMBL:O42998	SPBC27B12.08, unknown, len:1919aa, identical to (except we predict 3 additional N terminal exons which extend the homology with TR:O01485) D1022298, (1807aa), similar eg. to C. elegans TR:O01485, unknown, (2076aa), fasta scores, opt:275, E():8.8e-32, (19.1% identity in 1862 aa overlap), also similar eg. to YJL207C, YJU7_YEAST, P39526, hypothetic al 229.9 kd protein, (2014aa), fasta scores,opt:347…	4580	4330	4436	4224	5187	4616	5877	5214	1.09929	1.27961
TI4896S001416	GI:19112333;SPTREMBL:O13660	SPBC27B12.09c, len:277aa, identical to, D1022297, (277aa), similar eg. to YIL134W, FLX1_YEAST, P40464, mitochondrial fad carri er protein flx, (311aa), fasta scores, opt:224, E():4.2e-31 , (33.8% identity in 296 aa overlap), contains Pfam match t o entry mito_carr PF00153, Mitochondrial carrier proteins	3500	3609	3802	3803	3937	4026	4104	4895	1.1202	1.18329
TI4896S001417	GI:19112334;SWISS-PROT:O42999	SPBC27B12.10c, probable mitochondrial import receptor subunit, len:49aa, similar eg. to YNL070W, OM07_YEAST, P5 3507, mitochondrial import receptor subunit, (59aa), fasta scores, opt:140, E():1.1e-08, (52.9% identity in 34 aa over lap)	3399	3288	4017	3848	3452	2904	2707	3222	0.949402	0.755602
TI4896S001418	GI:19112335;SPTREMBL:O13658	SPBC27B12.11c, len:738aa, identical to TR:D 1022295, (738aa), contains PFAM Fungal Zn(2)-Cys(6) binuclear cluster domain	9008	8707	9265	8505	8425	7769	7866	7115	0.913775	0.842784
TI4896S001419	GI:19112336;SPTREMBL:Q9USV6	SPBC27B12.14, len:72	2907	2765	3125	2699	2923	2741	2597	3023	0.998412	0.975542
TI4896S001420	GI:19112337;SPTREMBL:O13657	SPBC27B12.12c, len:803aa, identical to TR:D1022293, (803aa), similar eg. to YOL130W, ALR1_YEAST, Q08269, aluminium resistance protein 1, (859aa ), fasta scores, opt:1007, E():0, (37.2% identity in 817 aa overlap)	20882	20371	20716	18561	22927	22096	19706	15912	1.09131	0.904263
TI4896S001421	GI:19112338;SWISS-PROT:O13656	SPBC27B12.13, len:>308aa, identical to D1022292, (196a a), similar eg. to YMR203W, OM40_YEAST, P23644, mitochondri al import receptor subunit, (387aa), fasta scores, opt:883, E():0, (44.4% identity in 302 aa overlap)	12660	13553	13177	12187	13107	13319	14697	14322	1.00902	1.14527
TI4896S001422	GI:19112339;SWISS-PROT:O13642	Protein sequence is in conflict with the conceptual translation; similar to S.cerevisiae LIPOIC ACID SYNTHETASE PRECURSOR: SWISS_PROT ACC# P32875	5946	5474	6244	6375	5997	5252	6097	7558	0.984011	1.08101
TI4896S001423	GI:19112340;SPTREMBL:O13644	similar to Rattus norvegicus syntaxin 5 : GenBank ACC# L20822	9293	9762	9696	10630	10120	9662	8830	9701	1.03937	0.911645
TI4896S001424	GI:19112341;SPTREMBL:O13645	similar to S.cerevisiae HYPOTHETICAL 59.2KD PROTEIN: SWISS_PROT ACC# P40486	2214	2458	2593	2292	2451	2539	2049	2103	1.07	0.853872
TI4896S001425	GI:19112342;SPTREMBL:O13646	similar to S.cerevisiae HYPOTHETICAL 31.7 KD PROTEIN : SWISS_PROT ACC# P53212	86	94	87	68	73	73	83	70	0.812716	0.991717
TI4896S001426	GI:19112343;SPTREMBL:O13647		4151	3601	4201	3862	4360	3735	4765	4194	1.04378	1.11011
TI4896S001427	GI:19112344;SPTREMBL:O13648	similar to Rattus norvegicus protein arginine N-methyltransferase:GenBank ACC# U60882	11074	12020	13409	12367	11480	11751	12589	12089	1.00714	0.958184
TI4896S001428	GI:19112345;SPTREMBL:O13649	similar to Solanum tuberosum spliceosomal protein: GenBank ACC# M72892	3016	3502	3313	2959	3298	3375	3074	3035	1.02862	0.976772
TI4896S001429	GI:19112346;SPTREMBL:O13650		9332	8959	10331	9070	10001	9576	9089	8400	1.07028	0.902955
TI4896S001430	GI:19112347;SWISS-PROT:O13651	similar to S.cerevisiae ISOLEUCYL-TRNA SYNTHETASE: SWISS_PROT ACC# P09436	16324	14908	16865	15815	18024	16258	13593	13122	1.09735	0.817854
TI4896S001431	GI:19112348;SPTREMBL:O13652		3469	3693	3486	3915	3980	4020	4171	4365	1.11793	1.15572
TI4896S001432	GI:19112349;SWISS-PROT:P09988	identical to S.pombe histone H3.1:PIR ACC# HSZP3	13292	12911	14401	14989	13575	12224	13818	14655	0.98404	0.968617
TI4896S001433	GI:19112350;SWISS-PROT:P09322	identical to S.pombe histone H4:PIR ACC# HSZP4	13820	13928	15335	14482	11880	11628	11012	11604	0.847244	0.759683
TI4896S001434	GI:19112351;SPTREMBL:O43073	similar to S.cerevisiae probable membrane protein YOL129w: PIR ACC# S63441	962	1069	914	902	768	828	904	1077	0.786446	1.09154
TI4896S001435	GI:19112352;SPTREMBL:O13654	identical to S.pombe mRNA: DDBJ ACC# D89206	2961	3305	2528	3189	2575	2580	2115	2289	0.825137	0.777205
TI4896S001436	GI:19112353;SWISS-PROT:O13656	similar to Neurospora crassa MITOCHONDRIAL IMPORT RECEPTOR SUBUNIT TOM40: SWISS_PROT ACC# P24391	17604	18481	19039	17877	19001	17962	15044	14493	1.02564	0.800437
TI4896S001437	GI:19112354;SWISS-PROT:O13656	similar to S.cerevisiae MITOCHONDRIAL IMPORT RECEPTOR SUBUNIT TOM40: SWISS_PROT ACC# P23644	11803	10956	11083	11357	11871	10793	11047	11015	0.995442	0.983319
TI4896S001439	GI:19112356;SPTREMBL:Q9URT9	SPBC8D2.01, len:381, SIMILARITY:Schizosaccharomyces pombe, O94456, protein kinase skp1p., (387 aa), fasta scores: opt: 1522, E():0, (56.3% identity in 378 aa)	4770	5134	4764	4740	4875	4467	5663	5581	0.946047	1.18307
TI4896S001440	GI:19112357;SPTREMBL:O43073	SPBC8D2.02c, len:170, SIMILARITY:Saccharomyces cerevisiae, Q12016, chromosome xv reading frame orf yol129w., (184 aa), fasta scores: opt: 276, E():1.3e-12, (45.5% identity in 178 aa)	6556	7424	6002	8142	7268	7674	7917	7355	1.07114	1.1112
TI4896S001446	GI:19112363;SPTREMBL:O13649	SPBC8D2.09c, len:111, SIMILARITY to N-term of:Solanum tuberosum, Q41499, spliceosomal protein., (231 aa), fasta scores: opt: 322, E():1.2e-16, (51.5% identity in 97 aa)	282	270	238	261	325	286	336	312	1.10587	1.30358
TI4896S001447	GI:19112364;SPTREMBL:O13648	SPBC8D2.10c, len:543, SIMILARITY:Homo sapiens, O60678, protein arginine n-methyltransferase 3, (512 aa), fasta scores: opt: 888, E():0, (37.7% identity in 528 aa)	12116	12622	11574	11156	11990	11395	11985	11375	0.946195	1.02757
TI4896S001448	GI:19112365;SPTREMBL:O13647	SPBC8D2.11, len:122aa SPBC8D2.11, len:122, SIMILARITY:Staphylococcus epidermidis., P95734, fema., (422 aa), fasta scores: opt: 114, E():0.43, (22.6% identity in 93 aa)	4755	5073	5414	4966	5263	5531	5277	6046	1.09856	1.09609
TI4896S001449	GI:19112366;SPTREMBL:O43075	SPBC8D2.12c, len:265, SIMILARITY:Aquifex aeolicus., YF75_AQUAE, hypothetical proteinaq_1575., (249 aa), fasta scores: opt: 449, E():7.8e-22, (36.8% identity in 250 aa)	3451	3731	3002	3585	3146	3320	3021	3649	0.900731	1.01209
TI4896S001450	GI:19112367;SPTREMBL:O43076	SPBC8D2.13, len:451aa, SIMILARITY: YIL104C, YIK4_YEA ST, P40486, hypothetical 59.2 kD protein, (507aa), fasta sc ores, opt:269, E():7.1e-30, (31.1% identity in 472 aa overlap)	629	800	829	886	712	873	875	804	1.1116	0.981469
TI4896S001452	GI:19112369;SWISS-PROT:O13642	SPBC8D2.15, len:370, predicted transit peptide 1-22aa, SIMILARITY:Saccharomyces cerevisiae, LIP5_YEAST, lipoic acid synthetase, mitochondrial , (414 aa), fasta scores: opt: 1485, E():0, (66.1% identity in 336 aa)	8863	9251	10633	9223	9095	9446	8387	8362	1.02363	0.847709
TI4896S001453	GI:19112370;SPTREMBL:O13641	SPBC8D2.16c, len:315, SIMILARITY:Homo sapiens, CAB53671, hypothetical 43.8 kD protein, (389 aa), fasta scores: opt: 394, E():1.1e-19, (30.8% identity in 263 aa)	3435	3540	3380	3462	3391	3348	3773	3683	0.966477	1.09005
TI4896S001454	GI:19112371;SPTREMBL:O13640	SPBC8D2.17, len:351, SIMILARITY:Schizosaccharomyces pombe, O94622, putative galactosyltransferase., (375 aa), fasta scores: opt: 480, E():1.3e-24, (32.4% identity in 253 aa)	10910	8526	11291	9617	11293	8261	8522	8714	1.00201	0.830432
TI4896S001455	GI:19112372;SWISS-PROT:O13639	SPBC8D2.18c, len:433, SIMILARITY:Rattus norvegicus, SAHH_RAT, adenosylhomocysteinase, (431 aa), fasta scores: opt: 2236, E():0, (78.0% identity in 428 aa): NOTE The gene is described in Abe and Shimoda (2000), Genetics 154 1497-1508. They describe it as ORF SPBC8D2.18c, and as a kinase homologous to S. cerevisiae IME2 and S. pombe pit1.mde3 gene described in this paper actually corresponds to SPC…	32643	31408	36984	31289	35875	31934	29722	26301	1.05788	0.822114
TI4896S001456	GI:19112373;SPTREMBL:O43077	SPBC8D2.19, len:559aa, SIMILARITY: YJL106W, SME1_YEAST, P32581, meiosis induction protein kinase sme1, (645aa), fasta scores, opt:338, E():7.7e-28, (28.4% identity in 617 aa overlap), SIMILARITY:Schizosaccharomyces pombe, O14132, putative serine/threonine-protein kinase c3c7.06c, (650 aa), fasta scores: opt: 871, E():0, (34.6% identity in 488 aa)	8030	8006	7843	8187	8867	8286	7826	8394	1.0696	1.01156
TI4896S001457	GI:19112374;SPTREMBL:O13637	SPBC8D2.20c, len:1224, SIMILARITY:Saccharomyces cerevisiae, WEB1_YEAST, web1 protein, (1273 aa), fasta scores: opt: 1064, E():0, (27.5% identity in 1349 aa)	29229	32265	29798	34180	29251	30690	26818	21370	0.975969	0.762606
TI4896S001458	GI:19112375;SPTREMBL:O13636	SPBC8D2.21c, len:215, SIMILARITY:Saccharomyces cerevisiae, YPL063W, Q02776, similar to caenorhabditis elegans celf45e12_5 f45e12.1 gene product., (476 aa), fasta scores: opt: 424, E():3.1e-19, (38.9% identity in 208 aa)	8572	8374	8309	8440	8958	8074	10128	9750	1.0046	1.18707
TI4896S001459	GI:19112376;SPTREMBL:Q9UUF4	SPBC17A3.02, len:119, SIMILARITY:Saccharomyces cerevisiae, YII7_YEAST, hypothetical 16.9 kD protein, (157 aa), fasta scores: opt: 162, E():0.00023, (33.0% identity in 94 aa)	1536	1529	1811	1766	1835	1813	1514	1694	1.1902	0.897616
TI4896S001460	GI:19112377;SPTREMBL:Q9UUF3	SPBC17A3.03c, len:263, SIMILARITY:Saccharomyces cerevisiae, YNJ9_YEAST, hypothetical protein (238 aa), fasta scores: opt:272, E(): 3.1e-11, (34.0% identity in 159 aa overlap)	11307	11598	11613	12144	10707	10584	10585	8915	0.929753	0.822793
TI4896S001461	GI:19112378;SPTREMBL:Q9UUF2	SPBC17A3.04c, len:782, SIMILARITY: SYMC_YEAST, METHIONYL-TRNA SYNTHETASE, (750 aa), fasta scores, opt: 2629, E():0, (54.0% identity in 767 aa overlap)	24120	25295	22849	26136	25839	25942	19094	19526	1.04842	0.791376
TI4896S001462	GI:19112379;SPTREMBL:O13633	SPBC17A3.05c, len:403, SIMILARITY:Saccharomyces cerevisiae, HLJ1_YEAST, HLJ1 PROTEIN, (224 aa), fasta scores, opt:370, E(): 1.2e-15, (39.4% identity in 213 aa overlap)	6907	7918	7566	8689	7562	8066	8311	8699	1.05676	1.04981
TI4896S001463	GI:19112380;SPTREMBL:O13632	SPBC17A3.06, len:330, SIMILARITY: Saccharomyces cerevisiae, PVH1_YEAST, PROTEIN-TYROSINE PHOSPHATASE YVH1, (364 aa), fasta scores, opt:303, E(): 1.1e-12, (31.3% identity in 278 aa overlap)	1475	1600	1508	1495	1685	1704	1941	1617	1.10369	1.18437
TI4896S001464	GI:19112381;SWISS-PROT:P78965	SPBC17A3.07, len:464, SIMILARITY:Saccharomyces cerevisiae, GSHR_YEAST GLUTATHIONE REDUCTASE, (483 aa), fasta scores, opt: 1709, E():0, (57.4% identity in 472 aa overlap)	14896	16434	17496	17848	15720	16521	12900	14773	1.03031	0.782512
TI4896S001465	GI:19112382;SPTREMBL:Q9UUF1	SPBC17A3.08, len:312, SIMILARITY: Arabidopsis Thaliana, CAB43446, hypothetical protein (299 aa), fasta scores, opt:702 E():0, (41.9% identity in 284 aa overlap)	3774	3538	3872	4506	3925	3644	3527	3228	1.03499	0.813638
TI4896S001466	GI:19112383;SPTREMBL:O13629	SPBC17A3.09c, len:363, SIMILARITY: Escherichia coli, LPLA_ECOLI, LIPOATE-PROTEIN LIGASE A, (337 aa), opt: 497, E():1.6e-26, (33.4% identity in 296 aa overlap)	3036	2815	3679	3135	3436	3098	3250	3963	1.11614	1.07375
TI4896S001467	GI:19112384;SPTREMBL:Q9UUF0	SPBC17A3.10, len:306 SIMILARITY: Saccharomyces cerevisiae, PEXA_YEAST, PEROXISOME ASSEMBLY PROTEIN PEX10, (337 aa), fasta scores, opt: 304 E(): 4.2e-13 (28.3% identity in 336 aa overlap)	1301	1292	1495	1195	1554	1543	1768	1396	1.19437	1.1754
TI4896S001468	GI:19112385;SPTREMBL:Q9UUE9	SPBC17A3.11, len:>275 SIMILARITY: Saccharomyces cerevisiae, Q03289, D8035.3P. (374 aa), fasta scores, opt:218, E(): 2.5e-07, (25.3% identity in 285 aa overlap)	4211	4083	4221	4657	4226	4083	4688	4126	1.00178	0.998308
TI4896S001469	GI:19112386;SPTREMBL:Q9C0W8	SPACTOKYO_453.01, len:678, SIMILARITY:Lampetra reissneri., BAA84733, ephc, (350 aa), fasta scores: opt: 114, E():5, (19.5% identity in 287 aa)	2851	2816	2787	2682	3517	3193	3908	3773	1.18374	1.40451
TI4896S001470	GI:19112387;SPTREMBL:Q9C0W7	SPACTOKYO_453.02c, len:878, SIMILARITY:Mus musculus, ADAC_MOUSE, alpha-adaptin c, (938 aa), fasta scores: opt: 1522, E():0, (35.9% identity in 934 aa)	7865	6599	7527	6479	8566	6834	6935	6803	1.06237	0.985679
TI4896S001471	GI:19112388;SPTREMBL:O13622	SPACTOKYO_453.03c, len:535, SIMILARITY:Arabidopsis thaliana, Q9ZS00, rna helicase., (563 aa), fasta scores: opt: 782, E():0, (32.5% identity in 462 aa)	11012	9928	10136	10094	9157	7472	7701	8054	0.792083	0.778833
TI4896S001472	GI:19112390;SPTREMBL:O13621	SPACTOKYO_453.04, len:668, SIMILARITY:Drosophila melanogaster, O97132, abnormal x segregation., (646 aa), fasta scores: opt: 308, E():2.5e-12, (24.0% identity in 608 aa)	8568	8911	8223	8880	9927	10180	9136	10741	1.15051	1.1603
TI4896S001473	GI:19112389;SPTREMBL:Q9C0W6	SPACTOKYO_453.04, len:668, SIMILARITY:Drosophila melanogaster, O97132, abnormal x segregation., (646 aa), fasta scores: opt: 308, E():2.5e-12, (24.0% identity in 608 aa)	3828	3877	4202	4068	4540	4190	5155	4450	1.13337	1.16035
TI4896S001474	GI:19112391;SPTREMBL:O13620	SPACTOKYO_453.05c, len:833	4025	4399	4141	4094	3548	3673	3314	3933	0.858227	0.880482
TI4896S001475	GI:19112392;SPTREMBL:O13619	SPACTOKYO_453.06c, len:181 SPACTOKYO_453.07, len:182	4739	5698	5011	5295	4010	4691	5528	4593	0.834721	0.985298
TI4896S001476	GI:19112393;SPTREMBL:Q9C0W3	SPACTOKYO_453.08, len:255	799	757	683	797	965	863	863	884	1.17389	1.18635
TI4896S001477	GI:19112394;SPTREMBL:Q9C0W2	SPACTOKYO_453.08, len:1201, SIMILARITY:Schizosaccharomyces pombe, O14114, hypothetical 135.3 kd protein c31g5.19 in chromosome i., (1190 aa), fasta scores: opt: 2169, E():0, (38.1% identity in 993 aa)	5473	5462	5606	5186	6373	6293	6168	5684	1.15829	1.09814
TI4896S001478	GI:19112395;SPTREMBL:Q9C0W1	SPACTOKYO_453.09c, len:230, SIMILARITY:Saccharomyces cerevisiae, YNM9_YEAST, hypothetical 27.7 kd protein in cpt1-spc98 intergenic region., (240 aa), fasta scores: opt: 513, E():3.8e-27, (40.4% identity in 208 aa)	12592	13182	12566	11201	12645	12076	9395	10854	0.960153	0.858337
TI4896S001479	GI:19112396;SWISS-PROT:O13615	SPACTOKYO_453.10, len:473, SIMILARITY:Caenorhabditis elegans., Q18295, d1054.15 protein., (494 aa), fasta scores: opt: 1640, E():0, (52.1% identity in 474 aa) SPACTOKYO_453.11, len:474	16041	13691	15998	14870	16860	13110	16098	14079	1.00431	0.976528
TI4896S001480	GI:19112397;SWISS-PROT:O13614	SPACTOKYO_453.11, len:147	20418	22280	22234	22249	21805	22662	21735	21893	1.04254	0.980778
TI4896S001481	GI:19112398;SPTREMBL:Q9C0W0	SPACTOKYO_453.12, len:411, SIMILARITY:Saccharomyces cerevisiae, CHL4_YEAST, putative cell segregation machinery component chl4., (458 aa), fasta scores: opt: 112, E():2.9, (19.8% identity in 450 aa)	1514	1394	1577	1338	1664	1502	1099	1342	1.08828	0.849941
TI4896S001482	GI:19112399;SPTREMBL:Q9C0V9	SPACTOKYO_453.13c, len:187, SIMILARITY:Saccharomyces cerevisiae, YEV8_YEAST, hypothetical 23.5 kd protein in rsp5-pak1 intergenic region.hypothetical 23.5 kd protein in lcp5-pak1 intergenic region., (203 aa), fasta scores: opt: 156, E():0.0094, (22.6% identity in 146 aa)	1894	1829	1684	1645	1972	1717	1828	1745	0.989974	1.07315
TI4896S001483	GI:19112400;SPTREMBL:O13612	SPACTOKYO_453.14c, len:415	8162	8442	8219	9029	13033	13079	14940	14938	1.57303	1.73609
TI4896S001484	GI:19112401;SWISS-PROT:P54069	SPACTOKYO_453.15c, len:299	11399	11331	11404	10347	11808	11398	11169	11544	1.0209	1.04754
TI4896S001485	GI:19112402;SPTREMBL:O13610	SPACTOKYO_453.16, len:192, SIMILARITY:Homo sapiens, Q9Y324, cgi-35 protein., (198 aa), fasta scores: opt: 897, E():0, (63.9% identity in 191 aa)	3126	2898	3297	2974	2999	2736	3002	3062	0.951736	0.970057
TI4896S001486	GI:19112403;SPTREMBL:Q96WW3	SPACTOKYO_453.17c, len:117, SIMILARITY:Saccharomyces cerevisiae, YBC8_YEAST, hypothetical 12.4 kd protein in aac2-rpl19b intergenic region., (106 aa), fasta scores: opt: 178, E():4.4e-05, (35.1% identity in 114 aa)	6022	5323	5795	5368	5235	4267	4671	4719	0.835464	0.842569
TI4896S001487	GI:19112404;SPTREMBL:Q96WW2	SPACTOKYO_453.18, len:383, SIMILARITY:Schizosaccharomyces pombe, O43049, serine/threonine protein phosphatase., (473 aa), fasta scores: opt: 159, E():0.0017, (20.2% identity in 386 aa)	969	1044	800	833	534	517	414	456	0.523147	0.532459
TI4896S001488	GI:19112405;SWISS-PROT:Q10282		4384	4844	4822	5174	3952	4158	4486	4484	0.879921	0.89848
TI4896S001489	GI:19112406;SPTREMBL:Q96WW1	SPACTOKYO_453.20, len:438, SIMILARITY:Schizosaccharomyces pombe, O94565, probable mannosyltransferase., (391 aa), fasta scores: opt: 1403, E():0, (51.3% identity in 388 aa) SPACTOKYO_453.21c, len:439	3479	3741	3987	3707	3487	3556	3719	3637	0.976424	0.956949
TI4896S001490	GI:19112407;SPTREMBL:Q96WW0	SPACTOKYO_453.21c, len:483, SIMILARITY:Homo sapiens, BAA92312, mrna, complete cds, wd-repeat like sequence., (460 aa), fasta scores: opt: 245, E():4.5e-09, (22.6% identity in 452 aa)	1001	1275	1034	1120	1047	1275	1023	1006	1.02298	0.943788
TI4896S001491	GI:19112408;SPTREMBL:Q96WV9	SPACTOKYO_453.22, len:591, SIMILARITY:Candida albicans, Q9Y7W4, cdc2-related protein kinase crk1., (746 aa), fasta scores: opt: 1068, E():0, (37.3% identity in 528 aa)	10734	11771	11514	13372	11795	12026	11882	12085	1.06025	0.967858
TI4896S001492	GI:19112409;SWISS-PROT:O13606	SPACTOKYO_453.23, len:517	978	1142	766	800	577	611	620	669	0.562503	0.822825
TI4896S001493	GI:19112410;SWISS-PROT:P10989	SPACTOKYO_453.24, len:375	39320	42665	44643	43099	44059	42749	48926	51076	1.06125	1.14051
TI4896S001494	GI:19112411;SWISS-PROT:Q9UUL4	SPACTOKYO_453.25c, len:2352	4110	4863	3777	4639	4368	5139	5279	5455	1.05976	1.28679
TI4896S001495	GI:19112413;SPTREMBL:Q96WW6	SPACTOKYO_453.26c, len:511, SIMILARITY:Rhizomucor pusillus., O94738, alg2., (455 aa), fasta scores: opt: 1219, E():0, (44.3% identity in 460 aa) SPACTOKYO_453.27, len:512	3529	3680	3184	3710	3757	3869	3726	4451	1.05798	1.18498
TI4896S001496	GI:19112412;SPTREMBL:Q96WV8	SPACTOKYO_453.26c, len:511, SIMILARITY:Rhizomucor pusillus., O94738, alg2., (455 aa), fasta scores: opt: 1219, E():0, (44.3% identity in 460 aa) SPACTOKYO_453.27, len:512	8228	8513	8010	8359	9049	9027	7813	8588	1.08008	1.0014
TI4896S001497	GI:19112414;SWISS-PROT:P36605	SPACTOKYO_453.27, len:384	12364	11478	12889	11910	13005	11646	12841	12859	1.03324	1.03798
TI4896S001498	GI:19112415;SPTREMBL:Q96WW5	SPACTOKYO_453.28c, len:400, SIMILARITY:Caenorhabditis elegans., O44502, r02d3.2 protein., (743 aa), fasta scores: opt: 165, E():0.0083, (21.4% identity in 383 aa) SPACTOKYO_453.29, len:401	5427	6142	6042	5071	6285	5614	6226	5330	1.03607	1.04076
TI4896S001499	GI:19112416;SWISS-PROT:O13602	SPACTOKYO_453.29, len:288, SIMILARITY:Saccharomyces cerevisiae, RT28_YEAST, 40s ribosomal protein s28, mitochondrial precursor.40s ribosomal protein s28, mitochondrial precursor., (286 aa), fasta scores: opt: 294, E():1.1e-11, (30.1% identity in 276 aa)	3953	5202	4608	5590	4180	5208	5431	5726	1.02929	1.10147
TI4896S001500	GI:19112417;SPTREMBL:O13601	SPACTOKYO_453.30c, len:494, SIMILARITY:Schizosaccharomyces pombe, O94566, hypothetical dnaj protein., (603 aa), fasta scores: opt: 279, E():7.8e-08, (23.7% identity in 596 aa)	1160	1037	1106	1070	1166	1036	1144	1081	1.0021	1.02232
TI4896S001501	GI:19112418;SPTREMBL:O13600	SPACTOKYO_453.32, len:209	843	815	871	701	993	882	1135	993	1.13007	1.35982
TI4896S001502	GI:19112419;SPTREMBL:Q96WW4	SPACTOKYO_453.32, len:371, SIMILARITY:Saccharomyces cerevisiae, YCY4_YEAST, hypothetical 45.0 kd protein in not1/cdc39-hmr intergenic region., (391 aa), fasta scores: opt: 1085, E():0, (42.2% identity in 358 aa) SPACTOKYO_453.33c, len:372	5405	4569	4746	4261	5263	4408	5436	5377	0.969245	1.20365
TI4896S001503	GI:19112420;SPTREMBL:O13598	SPACTOKYO_453.33c, len:204, SIMILARITY:Schizosaccharomyces pombe, O94426, glycine-rich protein, putative cell wall protein., (273 aa), fasta scores: opt: 365, E():6.2e-09, (34.8% identity in 204 aa) SPACTOKYO_453.34, len:205	9119	10702	10395	9829	10239	11546	12726	11351	1.10084	1.18955
TI4896S001504	GI:19112421;SWISS-PROT:P04551	SPACTOKYO_453.34, len:297	7667	8093	8066	7154	7997	7613	6951	7925	0.991866	0.984769
TI4896S001505	GI:19112422;SWISS-PROT:P48003		7579	7383	8108	7777	7510	7105	8024	7299	0.976621	0.964088
TI4896S001506	GI:19112423;SPTREMBL:Q9Y810	SPBC1215.01, len:290, SIMILARITY:Saccharomyces cerevisiae, YG2X_YEAST, hypothetical 45.1 kd protein in clb6-spt6 intergenic region, (389 aa), fasta scores: opt: 385, E():2.8e-19, (29.0% identity in 314 aa)	3602	3406	4345	3832	3924	3574	3572	3507	1.06936	0.868641
TI4896S001507	GI:19112424;SPTREMBL:Q9Y809	SPBC1215.02c, len:811, SIMILARITY:Saccharomyces cerevisiae, DEC1_YEAST, dec1 protein, (796 aa), fasta scores: opt: 184, E():0.00014, (23.4% identity in 577 aa)	9338	12025	10304	12376	10337	12540	10064	10890	1.0749	0.928318
TI4896S001508	GI:19112425;SPTREMBL:O94685	SPBC83.01, len:884, SIMILARITY:Schizosaccharomyces pombe, YAV1_SCHPO, hypothetical 193.3 kd protein c27f1.01c i n chromosome i., (1794 aa), fasta scores: opt: 272, E():4.9 e-05, (22.9% identity in 589 aa), SIMILARITY: yeast, YBE7_Y EAST, HYPOTHETICAL 150.8 KD PROTEIN, (1381 aa), opt:260, E( ):0.00014, (22.1% identity in 766 aa overlap) NOTE overlaps at C terminal with opposite strand orf SPBC83.0…	9415	10723	8479	11148	9630	10509	8941	9206	1.00144	0.940143
TI4896S001509	GI:19112426;SWISS-PROT:O94686	SPBC83.02c, len:94, SIMILARITY:Saccharomyces cerevis iae, RL43_YEAST, 60s ribosomal protein l43, (91 aa), fasta scores: opt: 460, E():5.8e-26, (74.7% identity in 91 aa), NOTE overlaps at C terminal with opposite strand orf SPBC83.01	23503	26126	26286	26020	24959	24412	18650	18517	0.998172	0.710574
TI4896S001510	GI:19112427;SPTREMBL:O94687	SPBC83.03c, len:549	2251	1839	2106	2012	2279	1779	2440	2045	0.989906	1.0875
TI4896S001511	GI:19112428;SPTREMBL:O94688	SPBC83.04, len:136	1274	1438	1157	1246	1339	1481	1713	1439	1.04046	1.31772
TI4896S001512	GI:19112429;SPTREMBL:O94689	SPBC83.05, len:773, SIMILARITY:Saccharomyces cerevis iae, RN12_YEAST, rna12 protein., (850 aa), fasta scores: op t: 717, E():0, (29.1% identity in 805 aa)	4160	5113	3984	4857	4136	5058	4995	4926	0.991737	1.13399
TI4896S001513	GI:19112430;SPTREMBL:O94690	SPBC83.06c, len:59, SIMILARITY:Saccharomyces cerevis iae, YP83_YEAST, putative 60s mitochondrial ribosomal prote in ypl183bw precursor., (93 aa), fasta scores: opt: 221, E( ):1.2e-10, (64.4% identity in 45 aa)	3664	3653	3888	3410	3673	3374	3323	3196	0.96304	0.895962
TI4896S001514	GI:19112431;SPTREMBL:O94691	SPBC83.07, len:752, SIMILARITY:Saccharomyces cerevis iae, YEZ9_YEAST, putative 90.2 kd zinc finger protein in cc a1-adk2 intergenic region., (796 aa), fasta scores: opt: 26 9, E():1.5e-09, (21.0% identity in 775 aa)	9285	9178	8112	7810	8133	7808	7722	8329	0.863329	1.00919
TI4896S001515	GI:19112432;SPTREMBL:O94692	SPBC83.08, len:465, SIMILARITY:Saccharomyces cerevisiae, Q12464, strong similarity to TATA-binding protein-interacting protein 49 from rat, (471 aa), fasta scores : opt: 2123, E():0, (69.8% identity in 450 aa)	12693	12946	13623	12399	13284	12261	11724	13104	0.996825	0.958731
TI4896S001516	GI:19112433;SPTREMBL:O94693	SPBC83.09c, len:408, SIMILARITY:Homo sapiens, G39834 27, cd2 cytoplasmic domain binding protein., (341 aa), fast a scores: opt: 167, E():0.0074, (29.4% identity in 296 aa)	2071	2710	2839	3083	2744	3294	2569	2228	1.27023	0.813784
TI4896S001517	GI:19112434;SPTREMBL:O94694	SPBC83.10, len:189	2918	3353	2954	3753	3131	3296	3421	3921	1.028	1.10143
TI4896S001518	GI:19112435;SPTREMBL:O94695	SPBC83.11, len:434, SIMILARITY:Zea mays, P93642, pho sphate/phosphoenolpyruvate translocator precursor., (390 aa ), fasta scores: opt: 390, E():1.8e-17, (30.3% identity in 294 aa)	11314	12837	11234	12480	10078	10906	11577	9857	0.870165	0.910178
TI4896S001519	GI:19112436;SPTREMBL:O94696	SPBC83.12, len:161	750	838	763	743	756	778	927	887	0.9682	1.20437
TI4896S001520	GI:19112437;SPTREMBL:P78763	SPBC83.13, len:293, SIMILARITY:Saccharomyces cerevis iae, YM78_YEAST, hypothetical 34.2 kd protein in cus1-rpl20 a intergenic region., (314 aa), fasta scores: opt: 1050, E( ):0, (56.5% identity in 294 aa)	14929	16510	15243	16117	12135	12998	11444	12177	0.800064	0.753154
TI4896S001521	GI:19112438;SPTREMBL:O94697	SPBC83.14c, len:358, SIMILARITY:Homo sapiens, AC13_H UMAN, activator 1 38 kd subunit, (356 aa), fasta scores: op t: 1160, E():0, (49.7% identity in 354 aa)	9453	7909	9276	8337	10838	8234	9338	9342	1.0938	1.06362
TI4896S001522	GI:19112439;SPTREMBL:O94698	SPBC83.15, len:387, SIMILARITY:Saccharomyces cerevis iae, YGL1_YEAST, hypothetical 51.9 kd protein in taf60-g4p1 intergenic region., (463 aa), fasta scores: opt: 184, E(): 0.00011, (25.5% identity in 329 aa)	12840	13813	13254	14427	13163	12790	11073	9403	0.975548	0.743605
TI4896S001523	GI:19112440;SPTREMBL:O94699	SPBC83.16c, len:563, SIMILARITY:Schizosaccharomyces pombe, O13693, hypothetical 67.1 kd protein c11e3.14 in chr omosome i., (588 aa), fasta scores: opt: 472, E():1.2e-24, (24.0% identity in 579 aa)	11566	12733	12744	12149	11520	11682	11108	11319	0.956741	0.901654
TI4896S001524	GI:19112441;SPTREMBL:Q9C0W4	SPBC83.19c, len:161	41	37	37	28	44	39	25	34	1.06361	0.944981
TI4896S001525	GI:19112442;SPTREMBL:O94700	SPBC83.17, len:148, SIMILARITY:Saccharomyces cerevis iae, D1034183, mbf1 protein., (151 aa), fasta scores: opt: 585, E():2.5e-30, (59.6% identity in 151 aa)	6977	7353	7414	7627	8760	8633	8428	8526	1.21482	1.12732
TI4896S001526	GI:19112443;SPTREMBL:O94701	SPBC83.18c, len:272, SIMILARITY:Saccharomyces cerevi siae, YNP2_YEAST, hypothetical 46.2 kd protein in yck2-rpc8 intergenic region., (409 aa), fasta scores: opt: 222, E(): 1.2e-05, (25.5% identity in 243 aa)	17436	17930	16893	16642	16338	15698	13074	14174	0.906271	0.812815
TI4896S001527	GI:19112444;SWISS-PROT:P52890	SPBC29B5.01, len:567	13966	13697	13295	14613	12244	11836	13601	12364	0.870416	0.934556
TI4896S001528	GI:19112445;SWISS-PROT:P40900	SPBC29B5.02c, len:786	8188	8731	7622	6506	11839	11439	10409	13415	1.37803	1.7138
TI4896S001529	GI:19112446;SWISS-PROT:P78946	SPBC29B5.03c, len:127	24768	23806	24085	24575	26802	25272	26170	24770	1.07185	1.04725
TI4896S001530	GI:19112447;SPTREMBL:Q9HGP1	SPBC29B5.04c, len:606	4754	4616	4346	4511	5491	5146	5444	5228	1.13492	1.2058
TI4896S001531	GI:19112448;SPTREMBL:Q9P6S6	SPBC27.01c, len:132, SIMILARITY:Merxmuellera davyi., O47309, rna polymerase beta-subunit, (153 aa), fasta scores: opt: 129, E():0.13, (27.1% identity in 107 aa)	3510	3445	3650	3596	3298	2869	3515	3225	0.886201	0.929922
TI4896S001532	GI:19112449;SPTREMBL:Q9P6S5	SPBC27.02c, len:307, SIMILARITY:Saccharomyces cerevisiae, YKF2_YEAST, hypothetical 32.1 kd protein in nup120-cse4 intergenic region., (292 aa), fasta scores: opt: 201, E():1.8e-05, (27.1% identity in 284 aa)	984	1050	1016	1008	1007	1009	1052	1066	0.992163	1.04649
TI4896S001533	GI:19112450;SPTREMBL:Q9P6S4	SPBC27.03, len:622, SIMILARITY:Saccharomyces cerevisiae, YJC0_YEAST, hypothetical 86.1 kd protein in pet130-cct3 intergenic region., (771 aa), fasta scores: opt: 133, E():0.61, (23.7% identity in 333 aa)	1047	1207	1005	1130	1072	1211	1049	1094	1.0136	1.00596
TI4896S001534	GI:19112451;SPTREMBL:Q9P6S3	SPBC27.04, len:1052, SIMILARITY:Schizosaccharomyces pombe, P78941, fission yeast dna for isp4, peptidyl-prolyl cis-trans isomerase, atf1,chromosome ii cosmid 1228 sequence., (188 aa), fasta scores: opt: 1047, E():0, (89.1% identity in 184 aa)	8792	8400	7264	8575	6346	6063	6339	6391	0.721789	0.808983
TI4896S001535	GI:19112452;SPTREMBL:Q9P6S2	SPBC27.05, len:107	229	266	240	277	128	131	108	132	0.525717	0.463267
TI4896S001536	GI:19112453;SPTREMBL:P79082	SPBC27.06c, len:120, SIMILARITY:Saccharomyces cerevisiae, Q02889, lpg10p., (113 aa), fasta scores: opt: 282, E():1.8e-12, (58.0% identity in 69 aa)	6243	5998	6554	5856	6709	6242	6820	6763	1.05766	1.09773
TI4896S001537	GI:19112454;SWISS-PROT:P78937	SPBC27.08c, SIMILARITY:Penicillium chrysogenum., MET3_PENCH, sulfate adenylyltransferase, (572 aa), fasta scores: opt: 1072, E():0, (61.2% identity in 286 aa)	36704	36128	39323	38856	36850	35900	31216	26073	0.998833	0.732426
TI4896S001538	GI:19112455;SPTREMBL:Q9USV4	SPBC28F2.02, len:292, SIMILARITY:Saccharomyces cerevisiae, Q12000, chromosome xv reading frame orf yor091w., (401 aa), fasta scores: opt: 360, E():3.2e-14, (33.9% identity in 339 aa)	13374	15748	14700	14699	13295	15547	13572	13194	0.990665	0.910439
TI4896S001539	GI:19112456;SWISS-PROT:P18253	SPBC28F2.03, len:162	28243	31389	30784	33558	32279	31930	33457	30544	1.08007	0.998508
TI4896S001540	GI:19112457;SPTREMBL:Q9USV3	SPBC28F2.04c, len:187, LOW SIMILARITY:Caenorhabditis elegans., Q22417, cosmid t12a2., (254 aa), fasta scores: opt: 155, E():0.0015, (26.7% identity in 172 aa)	4270	4729	4231	4700	4891	4964	4932	4502	1.09756	1.06178
TI4896S001541	GI:19112458;SPTREMBL:Q9USV2	SPBC28F2.05c, len:276, SIMILARITY:Schizosaccharomyces pombe, O14088, putative oxidoreductase c2f3.05c, (275 aa), fasta scores: opt: 586, E():1.7e-32, (36.6% identity in 265 aa)	2582	2387	2580	2406	3327	2922	3672	3634	1.25633	1.46682
TI4896S001542	GI:19112459;SWISS-PROT:Q92377	SPBC28F2.06c, len:273	1829	2101	1918	2044	2671	2999	2572	2239	1.44389	1.21819
TI4896S001543	GI:19112460;SPTREMBL:Q9USV1	SPBC28F2.07, len:299	1235	1384	1202	1476	1276	1331	1317	1733	0.997452	1.1349
TI4896S001544	GI:19112461;SPTREMBL:Q9USV0	SPBC28F2.08c, len:713	5684	5566	6084	5251	6794	5529	5773	6979	1.09432	1.13898
TI4896S001545	GI:19112462;SPTREMBL:Q9USU9	SPBC28F2.09, len:369, LOW SIMILARITY:Arabidopsis thaliana, O49349, transcription factor iia large subunit., (375 aa), fasta scores: opt: 340, E():3.2e-12, (26.4% identity in 397 aa)	19016	16615	17983	17750	17855	15459	15725	16471	0.934685	0.90119
TI4896S001546	GI:19112463;SPTREMBL:Q9USU8	SPBC28F2.10c, len:551, SIMILARITY:Saccharomyces cerevisiae, ADA3_YEAST, ada3 protein, (702 aa), fasta scores: opt: 350, E():1.6e-12, (27.9% identity in 549 aa)	6730	6749	6912	6963	7605	7178	8063	7290	1.09679	1.10674
TI4896S001547	GI:19112464;SPTREMBL:Q9USU7	SPBC28F2.11, len:310, SIMILARITY:Spalax leucodon ehrenbergi, O88612, high mobility group protein., (215 aa), fasta scores: opt: 258, E():2.3e-06, (36.8% identity in 114 aa)	12300	12015	12298	12125	12143	11371	12112	12492	0.966818	1.00757
TI4896S001548	GI:19112465;SWISS-PROT:P36594	SPBC28F2.12, len:1752	26184	29676	26734	28276	28447	28881	21327	22188	1.02982	0.791221
TI4896S001549	GI:19112466;SWISS-PROT:P40923	SPBC21B10.13c, len:201, SIMILARITY:Helianthus annuus, Q39948, homeodomain protein 1., (682 aa), fasta scores: opt: 200, E():8.5e-06, (32.8% identity in 125 aa)	2035	1986	2044	1879	2013	1698	1712	2348	0.922087	1.04359
TI4896S001550	GI:19112467;SWISS-PROT:P40385	SPBC21B10.12, len:182	1531	1495	1530	1569	1368	1219	1328	1531	0.854459	0.921877
TI4896S001551	GI:19112468;SWISS-PROT:Q9USW6	SPBC21B10.11, len:72, SIMILARITY:Homo sapiens, O94777, dpm2., (84 aa), fasta scores: opt: 202, E():2.7e-09, (37.9% identity in 66 aa)	1152	1265	1123	1181	1349	1442	1393	1428	1.15546	1.22479
TI4896S001552	GI:19112469;SPTREMBL:Q9USW5	SPBC21B10.10, len:262	27163	29959	27309	28569	28011	29568	23177	25974	1.00908	0.878931
TI4896S001553	GI:19112470;SPTREMBL:Q9USW4	SPBC21B10.09, len:519, SIMILARITY:Homo sapiens, O00400, acetyl-coenzyme a transporter., (549 aa), fasta scores: opt: 700, E():0, (34.8% identity in 491 aa)	4073	4121	3910	3995	4036	3806	3627	3673	0.957239	0.92351
TI4896S001554	GI:19112471;SPTREMBL:P78833	SPBC21B10.08c, len:198	11671	12599	13121	13621	14593	13697	13712	12282	1.16876	0.973369
TI4896S001555	GI:19112472;SPTREMBL:Q9USW3	SPBC21B10.07, len:419, SIMILARITY:Cochliobolus carbonum, O14421, mixed-linked glucanase precursor., (339 aa), fasta scores: opt: 878, E():0, (41.3% identity in 312 aa)	11910	12507	11003	10916	10300	9612	8658	9137	0.816675	0.811952
TI4896S001556	GI:19112473;SPTREMBL:Q9USW2	SPBC21B10.06c, len:470	2574	2358	2391	2564	2973	2692	2716	2613	1.14833	1.07752
TI4896S001557	GI:19112474;SPTREMBL:O74184	SPBC21B10.05c, len:314	6345	6821	6797	7654	7615	7883	8009	7215	1.17793	1.06048
TI4896S001558	GI:19112475;SWISS-PROT:Q9UR17	SPBC21B10.04c, len:122	11883	12320	12761	12767	12687	13005	13897	12412	1.06163	1.03061
TI4896S001559	GI:19112476;SPTREMBL:Q9USW1	SPBC21B10.03c, len:791, SIMILARITY some to:Saccharomyces cerevisiae, PBP1_YEAST, pab1-binding protein 1., (722 aa), fasta scores: opt: 528, E():1e-18, (28.7% identity in 669 aa)	20920	23468	20799	22216	24554	27090	24911	21832	1.16402	1.09021
TI4896S001560	GI:19112477;SPTREMBL:Q9USW0	SPBC21B10.02, len:159	3302	2863	3746	3333	3526	2995	2891	3781	1.05697	0.953085
TI4896S001561	GI:19112478;SWISS-PROT:Q10752	SPBC21B10.01c, len:739	8155	9177	8087	9039	8509	9259	8627	7739	1.02617	0.961476
TI4896S001562	GI:19112479;SWISS-PROT:P40999	SPBC19C2.02, len:330	4163	3788	4368	3543	4285	3828	4288	3369	1.01993	0.966287
TI4896S001563	GI:19112480;SWISS-PROT:P48011	SPBC19C2.03, len:63	3681	3852	3585	3947	3797	3506	3518	3131	0.970845	0.887286
TI4896S001564	GI:19112481;SPTREMBL:Q9UUD6	SPBC19C2.04c, len:350, SIMILARITY:Mus musculus, UBPW_MOUSE, ubiquitin carboxyl-terminal hydrolase dub-1, (526 aa), fasta scores: opt: 263, E():4.3e-10, (26.5% identity in 324 aa)	2375	2559	2584	2487	1934	1925	1957	1798	0.783281	0.740156
TI4896S001565	GI:19112482;SWISS-PROT:P08092	SPBC19C2.05, len:470, identicle to, RAN1_SCHPO, Schizosaccharomyces pombe negative regulator of sexual conjugation and meiosis, except for a single aa difference at position 155 (V-G)	10052	9076	9349	8381	7604	6462	7641	7361	0.734227	0.847801
TI4896S001566	GI:19112483;SPTREMBL:Q9UUD4	SPBC19C2.06c, len:145	8921	9241	9147	9190	9281	9449	10588	10704	1.03143	1.16114
TI4896S001567	GI:19112484;SWISS-PROT:P36580	SPBC19C2.07, len:358,identicle to Schizosaccharomyces pombe, ALF_SCHPO, except for a single amino acid difference at position 13 (T-A)	54242	55106	54604	48535	57137	56035	45013	46506	1.03512	0.891274
TI4896S001568	GI:19112485;SPTREMBL:Q9UUD2	SPBC19C2.08, len:210, SIMILARITY:Caenorhabditis elegans., Q18942, d1054.14 protein., (320 aa), fasta scores: opt: 566, E():1.7e-31, (45.5% identity in 189 aa)	1601	1597	1792	1620	1760	1556	1436	1259	1.03682	0.78925
TI4896S001569	GI:19112486;SPTREMBL:Q9UUD1	SPBC19C2.09, len:900, SIMILARITY:Schizosaccharomyces pombe, O43019, hypothetical 86.8 kd protein., (793 aa), fasta scores: opt: 331, E():2.5e-12, (30.3% identity in 337 aa)	10214	10439	9796	10772	26333	25971	24829	23851	2.53301	2.37439
TI4896S001570	GI:19112487;SPTREMBL:Q9UUD0	SPBC19C2.10, len:501, SIMILARITY:Homo sapiens, O60504, sh3-containing adaptor molecule-1., (671 aa), fasta scores: opt: 211, E():0.00028, (26.4% identity in 269 aa)	7059	7376	7840	5757	6904	6407	6376	6370	0.923335	0.959872
TI4896S001571	GI:19112488;SPTREMBL:Q9UUC9	SPBC19C2.11c, len:452, SIMILARITY:Saccharomyces cerevisiae, YGW9_YEAST, hypothetical 52.0 kd protein in nif3-clg1 intergenic region., (459 aa), fasta scores: opt: 273, E():1.3e-09, (25.1% identity in 451 aa)	8626	8908	8070	7465	7168	7133	7284	7085	0.815859	0.925849
TI4896S001572	GI:19112489;SPTREMBL:Q9UUC8	SPBC19C2.12, len:145, SIMILARITY:Saccharomyces cerevisiae, Q06090, chromosome xvi cosmid 8283., (140 aa), fasta scores: opt: 434, E():3.4e-24, (47.2% identity in 142 aa)	2954	3055	3186	3212	2923	2929	2915	2580	0.974131	0.859089
TI4896S001573	GI:19112490;SPTREMBL:Q9UUC7	SPBC19C2.13c, len:366	5344	5953	5507	5310	5267	5800	5409	5086	0.979945	0.97001
TI4896S001574	GI:19112491;SWISS-PROT:Q9UUC6	SPBC19C2.14, len:97, SIMILARITY:Homo sapiens, SMD3_HUMAN, small nuclear ribonucleoprotein sm d3, (126 aa), fasta scores: opt: 395, E():2e-22, (74.4% identity in 78 aa)	3123	2960	2979	3210	3389	3110	3069	3760	1.06793	1.10078
TI4896S001575	GI:19112492;SWISS-PROT:O14346	SPBC19C2.15c, len:208, SIMILARITY:Saccharomyces cerevisiae, YJJ7_YEAST, hypothetical 24.5 kd protein in sap185-bck1 intergenic region, (217 aa), fasta scores: opt: 372, E():3.1e-20, (41.6% identity in 166 aa)	10423	11905	11904	11869	11737	12312	11397	12109	1.08013	0.988815
TI4896S001576	GI:19112493;SWISS-PROT:O14345	SPBC2F12.15c, len:329aa; similarity: to YNL326C, YN6 6_YEAST, P42836, hypothetical 39.2 kd protein, (336aa), fas ta scores, opt:340, E():2.7e-1, (33.2% identity in 217 aa o verlap)	1539	1403	1715	1605	1493	1149	1602	1521	0.894535	0.940887
TI4896S001577	GI:19112494;SPTREMBL:O14344	SPBC2F12.14c, len:524aa, similarity: to IMH2_YEAST, P50095, probable inosine-5'-monophosphate dehydrogenase (52 3aa), fasta scores, opt:2200, E():0, (62.8% identity in 524 aa overlap)	25656	24754	26801	25946	28075	23265	19829	20257	1.01707	0.760299
TI4896S001578	GI:19112495;SWISS-PROT:O14343	SPBC2F12.13, len:883aa; similarity: to YGL216W, YGW6 _YEAST, P53086, putative kinesin-like protein, (805aa), fas ta scores, opt:1347, E():0,(39.0% identity in 731 aa overla p)	5460	6170	5955	6411	5593	5812	5764	5129	0.983168	0.883979
TI4896S001579	GI:19112496;SWISS-PROT:O14342	SPBC2F12.12c, len:517aa SIMILARITY: Arabidopsis thaliana Q9ZWB1 F21M11.16 PROTEIN, (672 aa), fasta scores, opt: 298, E(): 8.9e-11, (28.7% identity in 557 aa overlap)	2005	2553	1803	2371	1701	2153	2328	1863	0.84585	1.03846
TI4896S001580	GI:19112497;SWISS-PROT:Q09824	SPBC2F12.11c, len:219aa	10813	10665	10738	10754	9997	9271	9137	10205	0.896914	0.899926
TI4896S001581	GI:19112498;SPTREMBL:O14341	SPBC2F12.10, len:370aa; similarity: to YDR322W, Q066 78, chromosome iv cosmid, (367aa), fasta scores, opt:171, E ():7.1e-17, (29.5% identity in 312 aa overlap)	1447	1806	1302	1680	1087	1337	1484	1391	0.74576	0.983881
TI4896S001582	GI:19112499;SWISS-PROT:P78962	SPBC2F12.09c	1871	1871	1697	1625	1572	1568	1582	1460	0.839123	0.915347
TI4896S001583	GI:19112500;SWISS-PROT:P40997	SPBC2F12.08c, len:402aa	1511	1570	1514	1654	1652	1647	1521	1642	1.07118	0.998684
TI4896S001584	GI:19112501;SWISS-PROT:P08093	SPBC2F12.07c, len:253aa	27505	29236	27873	28269	28488	29734	21585	22041	1.02639	0.777047
TI4896S001585	GI:19112502;SPTREMBL:O14340	SPBC2F12.05c, len:1310aa, similarity: to YAR044W, OS H1_YEAST, P35845, osh1 protein, (859aa), fasta scores, opt: 1090, E():0,(35.3% identity in 814 aa overlap), also simila r eg. to YDL019C, Q12451, chromosome iv orf, (1283aa), fast a scores, opt:1061, E():0, (31.6% identity in 1245 aa overl ap)	8421	10177	8990	9067	9711	11254	10831	10810	1.12951	1.19851
TI4896S001586	GI:19112503;SPTREMBL:O14339	SPBC2F12.04, len:187aa	10938	10270	11478	10706	11665	10926	11527	10918	1.06517	1.01204
TI4896S001587	GI:19112504;SWISS-PROT:O14338	SPBC2F12.03c, len:891aa possible in-frame splice between codons 689 and 760	10170	10633	10567	10843	11110	11412	10276	9780	1.08285	0.937213
TI4896S001588	GI:19112505;SWISS-PROT:O14337	SPBC2F12.02c, len:287aa; similarity: to YDR237W, RM0 7_YEAST, P36519, mitochondrial 60s ribosomal protein, (292a a), fasta scores, opt:542, E():2.2e-30, (34.7% identity in 259 aa overlap)	6734	6651	6559	6604	6029	5863	6667	6469	0.888414	0.998012
TI4896S001589	GI:19112506		2826	2683	2534	2847	2868	2584	2701	2905	0.988982	1.04314
TI4896S001590	GI:19112507;SWISS-PROT:Q09330	SPBC1D7.04c, len:199	9113	10279	9708	9868	10824	11758	11917	11194	1.16582	1.18096
TI4896S001591	GI:19112508;SPTREMBL:O14336	SPBC1D7.03c, len:461, SIMILARITY:Saccharomyces cerevisiae, CLG1_YEAST, cyclin-like protein clg1., (452 aa), fasta scores: opt: 235, E():4.9e-06, (28.9% identity in 280 aa)	32399	37511	33551	31221	37557	37340	31233	32359	1.07732	0.98368
TI4896S001592	GI:19112509;SWISS-PROT:O14335	SPBC1D7.02, len:565, SIMILARITY:Candida albicans, CAB41348, zinc finger protein., (574 aa), fasta scores: opt: 532, E():2.4e-19, (29.5% identity in 577 aa)	19482	20603	19619	20080	22258	22286	24569	22404	1.11209	1.18402
TI4896S001593	GI:19112510;SWISS-PROT:O14334	SPBC1D7.01c, len:112aa	3488	2898	3642	3515	3227	2559	2633	3089	0.904097	0.80088
TI4896S001594	GI:19112511;SPTREMBL:Q9USZ8	SPBC11G11.01, len:160, SIMILARITY:Saccharomyces cerevisiae, YIG5_YEAST, hypothetical 17.7 kd protein in rnr3-arc15 intergenic region., (155 aa), fasta scores: opt: 282, E():1.4e-12, (37.3% identity in 134 aa)	10487	10385	10563	9761	11180	10663	11731	10605	1.04643	1.09852
TI4896S001595	GI:19112512;SPTREMBL:Q9USZ7	SPBC11G11.02c, len:375, SIMILARITY:Emericella nidulans, Q12076, saga., (378 aa), fasta scores: opt: 790, E():0, (38.3% identity in 371 aa)	6145	5774	6469	6719	6669	5887	6082	5586	1.05242	0.885775
TI4896S001596	GI:19112513;SPTREMBL:Q9USZ6	SPBC11G11.03, len:241, SIMILARITY:Saccharomyces cerevisiae, YKA9_YEAST, hypothetical 27.1 kd protein ufd4-cap1 intergenic region., (236 aa), fasta scores: opt: 731, E():0, (46.7% identity in 229 aa)	16233	16771	16192	15114	15415	14192	14544	15287	0.897916	0.954834
TI4896S001597	GI:19112514;SPTREMBL:Q9USZ5	SPBC11G11.04, len:136, SIMILARITY:Homo sapiens, O14582, r29515_1., (140 aa), fasta scores: opt: 474, E():1.8e-26, (48.1% identity in 133 aa)	2053	2150	2334	1840	1951	1862	1547	1348	0.908182	0.69771
TI4896S001598	GI:19112515;SPTREMBL:Q9USZ4	SPBC11G11.05, len:251. Note: overlaps SPBC11G11.06 by 4bp	12592	13166	12831	12378	13602	12772	13675	10926	1.02514	0.974237
TI4896S001599	GI:19112516;SPTREMBL:Q9USZ3	SPBC11G11.06c, len:84, SIMILARITY:Saccharomyces cerevisiae, RUXE_YEAST, small nuclear ribonucleoprotein e, (94 aa), fasta scores: opt: 332, E():1.7e-18, (58.9% identity in 90 aa). Note: overlaps SPBC11G11.05 by 4bp	3761	3974	4051	3950	4396	4127	4583	4178	1.10367	1.09452
TI4896S001600	GI:19112517;SPTREMBL:Q9USZ2	SPBC11G11.07, len:378, SIMILARITY:Homo sapiens, O94829, kiaa0724 protein., (963 aa), fasta scores: opt: 368, E():1.3e-17, (28.6% identity in 398 aa)	13457	13615	11213	11610	13062	12151	9276	11364	0.931559	0.903033
TI4896S001601	GI:19112518;SPTREMBL:O60135	SPBC18H10.02, len:676, SIMILARITY:Saccharomyces cerevisiae, LCF1_YEAST, long-chain-fatty-acid--coa ligase 1, (700 aa), fasta scores: opt: 1470, E():0, (43.5% identity in 689 aa)	28763	28955	29077	27566	29195	29225	23157	29502	1.01217	0.933317
TI4896S001602	GI:19112519;SWISS-PROT:P78795	SPBC18H10.03, len:282	20162	22799	22350	22580	20683	22868	20322	17132	1.01443	0.833993
TI4896S001603	GI:19112520;SWISS-PROT:O14369	SPBC18H10.04c, len:388	30930	28379	29482	30942	30192	25766	27733	27567	0.942032	0.9158
TI4896S001604	GI:19112521;SPTREMBL:O60136	SPBC18H10.05, len:586, SIMILARITY: in the central region to Schizosaccharomyces pombe, O42670, hypothetical 95.2 kd protein trp-asp repeats containing proteinc3h5.08c in chromosome i., (855 aa), fasta scores: opt: 788, E():0, (35.4% identity in 322 aa)	5478	4728	4502	4463	3858	3146	3829	3949	0.684835	0.867671
TI4896S001605	GI:19112522;SPTREMBL:O60137	SPBC18H10.06c, len:357, SIMILARITY:Saccharomyces cerevisiae, YKB8_YEAST, hypothetical 37.1 kd protein in ram2-atp7 intergenic region., (329 aa), fasta scores: opt: 608, E():7.8e-33, (33.0% identity in 358 aa)	3183	3865	3676	3696	3676	3946	3294	3719	1.08792	0.951153
TI4896S001606	GI:19112523;SPTREMBL:O60138	SPBC18H10.07, len:224, SIMILARITY:Homo sapiens, O75554, formin binding protein 21., (376 aa), fasta scores: opt: 176, E():0.0011, (30.6% identity in 111 aa)	419	440	507	494	555	582	885	772	1.32365	1.65416
TI4896S001607	GI:19112524;SPTREMBL:O60139	SPBC18H10.08c, len:438, SIMILARITY:Saccharomyces cerevisiae, UBP5_YEAST, ubiquitin carboxyl-terminal hydrolase 5, (805 aa), fasta scores: opt: 633, E():0, (32.4% identity in 364 aa)	9844	8894	9562	9542	10776	9371	9498	9409	1.07415	0.989684
TI4896S001608	GI:19112525;SPTREMBL:O60140	SPBC18H10.09, len:428, SIMILARITY: at the c terminal to Saccharomyces cerevisiae, YKI4_YEAST, hypothetical 13.6 kd protein in mdh1-vma5 intergenic region., (116 aa), fasta scores: opt: 142, E():0.024, (34.1% identity in 85 aa)	1599	1391	1636	1525	1697	1439	1677	1824	1.0479	1.11056
TI4896S001609	GI:19112526;SPTREMBL:O60141	SPBC18H10.10c, len:294, SIMILARITY:Caenorhabditis elegans., YS19_CAEEL, hypothetical 42.1 kd protein zk1307.9 in chromosome iii., (369 aa), fasta scores: opt: 399, E():1.5e-18, (32.6% identity in 224 aa)	452	491	448	510	606	563	610	669	1.24367	1.33669
TI4896S001610	GI:19112527;SPTREMBL:O60142	SPBC18H10.11c, len:432, SIMILARITY: to the c terminal of Arabidopsis thaliana, E1388494, hypothetical 79.1 kd protein., (704 aa), fasta scores: opt: 140, E():0.047, (20.9% identity in 350 aa)	2009	1819	2115	2082	2345	2002	2154	2286	1.13393	1.05821
TI4896S001611	GI:19112528;SWISS-PROT:O60143	SPBC18H10.12c, len:251	24271	28736	25376	27311	26542	27053	26155	25717	1.0175	0.986167
TI4896S001612	GI:19112529;SWISS-PROT:O14150	SPBC18H10.13, len:139	23798	25878	25197	25758	24464	26337	24747	31490	1.02286	1.10234
TI4896S001613	GI:19112530;SWISS-PROT:O60144	SPBC18H10.14, len:140	36440	40285	36525	41373	34924	37440	32599	35666	0.943888	0.877286
TI4896S001614	GI:19112531;SPTREMBL:O60145	SPBC18H10.15, len:398, SIMILARITY:Homo sapiens, Q12817, pitslre alpha 1., (461 aa), fasta scores: opt: 1099, E():0, (48.4% identity in 318 aa)	3585	3616	3371	3336	3738	3672	3997	3129	1.02908	1.06183
TI4896S001615	GI:19112532;SPTREMBL:O60146	SPBC18H10.16, len:1050, SIMILARITY:Saccharomyces cerevisiae, YB85_YEAST, similarity to bumetanide-sensitive Na-K-Cl cotransport protein, (1120 aa), fasta scores: opt: 1898, E():0, (36.9% identity in 1114 aa)	7641	7783	6912	7813	8024	7474	8282	7177	1.00521	1.0584
TI4896S001616	GI:19112533;SPTREMBL:O60147	SPBC18H10.17c, len:175	7763	7229	7121	7416	7676	6619	7322	7734	0.952205	1.03555
TI4896S001617	GI:19112534;SPTREMBL:O60148	SPBC18H10.18c, len:234	1911	1824	2227	2075	1922	1643	2308	2484	0.953262	1.11674
TI4896S001618	GI:19112535;SPTREMBL:O60149	SPBC18H10.19, len:307, SIMILARITY:Homo sapiens, O00392, uv radiation resistance associated gene-like(uv radiation resistance associated protein)., (648 aa), fasta scores: opt: 252, E():9.3e-09, (24.2% identity in 277 aa)	7966	8452	8027	7997	8282	8268	8248	9392	1.00895	1.10099
TI4896S001619	GI:19112536;SPTREMBL:O60150	SPBC18H10.20c, len:361, SIMILARITY:Schizosaccharomyces pombe, YDA5_SCHPO, hypothetical 42.4 kd protein c1f12.05 in chromosome i., (377 aa), fasta scores: opt: 896, E():0, (38.2% identity in 364 aa)	20250	20500	19745	18966	18579	18491	16364	15539	0.909741	0.824038
TI4896S001620	GI:19112537;SPTREMBL:Q9Y7M3	SPBC9B6.03, len:293, SIMILARITY:Homo sapiens, O15023, kiaa0305., (1539 aa), fasta scores: opt: 263, E():3.2e-08, (24.0% identity in 254 aa)	21338	21932	20159	20541	16301	15868	14343	14182	0.743726	0.700959
TI4896S001621	GI:19112538;SWISS-PROT:Q9Y700	SPBC9B6.04c, len:439, SIMILARITY:Saccharomyces cerevisiae, EFTU_YEAST, elongation factor tu, mitochondrial precursor., (437 aa), fasta scores: opt: 1923, E():0, (69.0% identity in 429 aa)	18393	16884	19042	17854	17918	16047	12689	13903	0.962301	0.722537
TI4896S001622	GI:19112539;SWISS-PROT:Q9Y7M4	SPBC9B6.05c, len:93, SIMILARITY:Homo sapiens, AAD56227, u6 snrna-associated sm-like protein lsm3., (102 aa), fasta scores: opt: 369, E():1.9e-21, (57.8% identity in 90 aa)	4285	4358	4973	4513	4559	4564	4331	4240	1.05561	0.905205
TI4896S001623	GI:19112540;SPTREMBL:Q9Y7M5	SPBC9B6.06, len:220, SIMILARITY:Saccharomyces cerevisiae, RM10_YEAST, mitochondrial 60s ribosomal protein l10 precursor, (322 aa), fasta scores: opt: 457, E():1e-20, (42.6% identity in 209 aa)	10498	10302	9999	10465	9779	9432	11490	9949	0.923531	1.0499
TI4896S001624	GI:19112541;SPTREMBL:Q9Y7M6	SPBC9B6.07, len:217, SIMILARITY: (At the N terminal) to Homo sapiens, NNP1_HUMAN, nnp-1 protein, (461 aa), fasta scores: opt: 410, E():1.5e-21, (37.5% identity in 184 aa)	3524	3683	3478	3399	3196	3334	3563	3190	0.906082	0.981475
TI4896S001625	GI:19112542;SPTREMBL:Q9USP6	SPBC9B6.08, len:229	12168	11817	12093	12115	12852	12194	12136	10991	1.04406	0.955389
TI4896S001626	GI:19112543;SWISS-PROT:Q9Y7M7	SPBC9B6.09c, len:726, SIMILARITY:Aspergillus fumigatus, O43129, multidrug resistance protein 2., (791 aa), fasta scores: opt: 1882, E():0, (51.5% identity in 610 aa)	5865	5354	5897	4632	6637	5454	6099	6314	1.07515	1.19869
TI4896S001627	GI:19112544;SPTREMBL:O94740	SPBC9B6.10, len:466	5993	7332	6682	7981	7957	9327	8580	8471	1.29991	1.17272
TI4896S001628	GI:19112545;SPTREMBL:Q9Y7M8	SPBC9B6.11c, len:502, SIMILARITY:Saccharomyces cerevisiae, YML8_YEAST, hypothetical 57.7 kd protein in ndi1-atr1 intergenic region., (505 aa), fasta scores: opt: 856, E():0, (34.0% identity in 467 aa)	6952	6423	6893	5800	7668	6827	7039	8455	1.08295	1.23947
TI4896S001629	GI:19112546;SPTREMBL:O74358	SPBC9B6.12c, 135aa	748	716	659	912	838	776	706	713	1.10206	0.926559
TI4896S001630	GI:19112547;SPTREMBL:O74359	SPBC9B6.13, len:663, some similarity at C-term to tr:Q07834 S. cerevisiae ORF YLL032C SPBC9B6.13, len:663, SIMILARITY:Saccharomyces cerevisiae, Q07834, chromosome xii reading frame orf yll032c., (825 aa), fasta scores: opt: 205, E():8.2e-06, (31.3% identity in 131 aa)	1961	2180	1969	2019	2198	2386	2570	2378	1.10768	1.24152
TI4896S001631	GI:19112548;SPTREMBL:O74360	SPBC28E12.03, len:892, SIMILARITY:Schizosaccharomyce s pombe, O14014, hypothetical 108.6 kd protein c29a4.11 in chromosome I, (969 aa), fasta scores: opt: 404, E():8.2e-18 , (23.2% identity in 966 aa), also similar to RGA1_YEAST, R HO-TYPE GTPASE ACTIVATING PROTEIN RGA1/DBM, (1007 aa),fasta scores, opt:230, E():4.5e-17, (21.9% identity in 990 aa ov erlap)	9897	10019	9475	9479	9833	9381	8849	9490	0.964927	0.967546
TI4896S001632	GI:19112549;SPTREMBL:O74361	SPBC28E12.04, len:356	1988	1884	1777	1924	2304	1934	2123	2434	1.09275	1.22989
TI4896S001633	GI:19112550;SPTREMBL:O74362	SPBC28E12.05, len:334	1701	2041	1992	2263	1773	1899	2009	2268	0.986377	1.00537
TI4896S001634	GI:19112551;SPTREMBL:O74390	SPBC28E12.06c, len:307	9206	8156	8728	8494	9600	7216	9508	9280	0.963773	1.09095
TI4896S001635	GI:19112552;SWISS-PROT:P40235	SPBC3H7.15, len:365	16402	18991	15261	19229	17546	17094	17884	18941	0.984929	1.07845
TI4896S001636	GI:19112553;SPTREMBL:O74389	SPBC3H7.14, len:437aa SPBC3H7.14, len:406, SIMILARITY:Schizosaccharomyces pombe, O13769, hypothetical 73.8 kd protein c17a5.07c in chromosome i., (652 aa), fasta scores: opt: 137, E():0.31, (26.0% identity in 154 aa)	5326	5011	5772	4798	5118	4369	4874	4978	0.916414	0.940968
TI4896S001637	GI:19112554;SPTREMBL:O74388	SPBC3H7.13, len:301, SIMILARITY:Schizosaccharomyces pombe, DMA1_SCHPO, dma1 protein., (267 aa), fasta scores: opt: 234, E():1.5e-08, (39.6% identity in 101 aa)	4176	4217	4109	3987	4399	4273	4463	4432	1.03334	1.09888
TI4896S001638	GI:19112555;SPTREMBL:O74387	SPBC3H7.12, len:287aa	7888	7545	8667	7003	8376	7331	7543	7611	1.01675	0.978566
TI4896S001639	GI:19112556;SPTREMBL:O74386	SPBC3H7.11, len:248, SIMILARITY:Arabidopsis thaliana, O64850, t1d16.16 protein., (581 aa), fasta scores: opt: 689, E():0, (42.6% identity in 242 aa)	6456	7589	7215	6901	6531	6720	6519	7296	0.948555	0.980386
TI4896S001640	GI:19112557;SPTREMBL:O74385	SPBC3H7.10, len:249aa SPBC3H7.10, len:249, SIMILARITY:Mycoplasma pneumoniae., Y147_MYCPN, hypothetical protein mg147 homolog., (377 aa), fasta scores: opt: 103, E():4.5, (26.5% identity in 83 aa)	17392	18291	18112	17465	18933	17958	11778	14057	1.0352	0.727577
TI4896S001641	GI:19112558;SPTREMBL:O74384	SPBC3H7.09, len:350, SIMILARITY:Homo sapiens, AAD34084, cgi-89 protein., (382 aa), fasta scores: opt: 559, E():1.8e-29, (31.7% identity in 290 aa)	7552	8277	7955	8433	6336	6787	5315	5457	0.829483	0.657617
TI4896S001642	GI:19112559;SPTREMBL:O74383	SPBC3H7.08c, len:121aa SPBC3H7.08c, len:120, SIMILARITY:Caenorhabditis elegans., O16749, similarity to a homeobox domain., (543 aa), fasta scores: opt: 103, E():3.3, (25.3% identity in 75 aa)	198	202	189	193	210	195	170	196	1.01298	0.957507
TI4896S001643	GI:19112560;SPTREMBL:O74382	SPBC3H7.07c, len:298, SIMILARITY:Saccharomyces cerevisiae, SERB_YEAST, phosphoserine phosphatase, (309 aa), fasta scores: opt: 638, E():0, (43.2% identity in 266 aa)	6063	6999	5970	6712	6267	6563	6655	6772	0.985676	1.06184
TI4896S001644	GI:19112561;SPTREMBL:O74381	SPBC3H7.06c, len:467, SIMILARITY:Saccharomyces cerevisiae, YB9W_YEAST, hypothetical 71.1 kd protein in paf1-mrpl27 intergenic region.hypothetical 71.1 kd protein in paf1-mrpl27 intergenic region., (642 aa), fasta scores: opt: 244, E():1e-08, (25.5% identity in 302 aa)	3379	3668	3348	3460	2699	2928	2211	3097	0.798506	0.77774
TI4896S001645	GI:19112562;SPTREMBL:O74380	SPBC3H7.05c, len:357aa	8345	7253	8236	7870	7490	5962	6534	7816	0.859774	0.893242
TI4896S001646	GI:19112563;SPTREMBL:O74379	SPBC3H7.04, len:220, SIMILARITY:Chlamydomonas reinhardtii., SODM_CHLRE, superoxide dismutase [mn] precursor, (218 aa), fasta scores: opt: 268, E():3.5e-11, (32.9% identity in 140 aa)	8077	7820	8212	7716	8700	8283	8992	8445	1.06817	1.09473
TI4896S001647	GI:19112564;SPTREMBL:O74378	SPBC3H7.03c, len:1009, SIMILARITY:Saccharomyces cerevisiae, ODO1_YEAST, 2-oxoglutarate dehydrogenase e1 component, mitochondrial precursor(ec 1.2.4.2), (1014 aa), fasta scores: opt: 4131, E():0, (59.2% identity in 1018 aa)	12599	13909	11877	12380	12367	12803	11410	12261	0.951034	0.975534
TI4896S001648	GI:19112565;SWISS-PROT:O74377	SPBC3H7.02, len:877, SIMILARITY:Neurospora crassa., CY14_NEUCR, sulfate permease ii., (788 aa), fasta scores: opt: 1199, E():0, (36.8% identity in 786 aa)	11100	10131	10645	10250	9781	8846	8354	8313	0.877166	0.797903
TI4896S001649	GI:19112566;SPTREMBL:Q10659	SPBC3H7.01, len:242	3414	3459	3539	3288	3899	3689	3510	3507	1.10428	1.02921
TI4896S001650	GI:19112567;SPTREMBL:Q9HFE9	SPBP16F5.01c, len:291	5161	5289	5378	5345	5314	4943	5672	5170	0.982113	1.01096
TI4896S001651	GI:19112568;SWISS-PROT:P36613	SPBP16F5.02, len:323	422	407	516	452	521	501	462	451	1.23278	0.946568
TI4896S001652	GI:19112569;SPTREMBL:Q9HFE8	SPBP16F5.03c, len:3700, SIMILARITY:Schizosaccharomyces pombe, YAMB_SCHPO, hypothetical 420.8 kda protein c1f5.11c in chromosome i., (3655 aa), fasta scores: opt: 3110, E():0, (35.3% identity in 3713 aa)	4232	3505	4112	4122	5037	4144	5422	5845	1.18626	1.36829
TI4896S001653	GI:19112570;SWISS-PROT:O00102	SPBP16F5.04, len:167	3791	4080	3991	4046	4065	4354	4573	4897	1.06972	1.17808
TI4896S001654	GI:19112571;SPTREMBL:Q9HFE7	SPBP16F5.05c, len:147, SIMILARITY:Neurospora crassa., CAB88595, ankyrin repeat-containing yar1 related protein., (189 aa), fasta scores: opt: 270, E():2.5e-12, (36.5% identity in 148 aa)	4313	3804	4427	4340	4142	3583	4205	3958	0.951128	0.930917
TI4896S001655	GI:19112572;SPTREMBL:Q9HFE6	SPBP16F5.06, len:479, SIMILARITY:Homo sapiens, BAA91479, cdna flj10187 fis, clone hemba1004596, (427 aa), fasta scores: opt: 273, E():2.3e-09, (26.6% identity in 418 aa)	3261	3282	3063	3347	3114	3097	3583	3012	0.949277	1.03484
TI4896S001656	GI:19112573;SPTREMBL:Q9HFE5	SPBP16F5.07, len:427, SIMILARITY:Mus musculus, AAF61814, clathrin-associated adaptor medium chain mu 1a., (423 aa), fasta scores: opt: 1801, E():0, (62.4% identity in 425 aa)	7258	6610	6777	7313	7920	7040	8593	7117	1.07813	1.12058
TI4896S001657	GI:19112574;SPTREMBL:Q9HFE4	SPBP16F5.08c, len:448, SIMILARITY:Arabidopsis thaliana, BAB09944, dimethylaniline monooxygenase-like protein., (460 aa), fasta scores: opt: 568, E():2.4e-28, (30.5% identity in 429 aa)	22284	23742	20609	24272	17840	18104	13437	13795	0.781552	0.610174
TI4896S001658	GI:19112575;SPTREMBL:Q9HFE3	SPBP16F5.09c, len:185	10577	10365	10162	9936	7191	6835	7277	6267	0.669651	0.673418
TI4896S001659	GI:19112576;SPTREMBL:O14319	SPBC16E9.02c, len:569, SIMILARITY:Homo sapiens, O95815, dentin phosphoryn, (788 aa), fasta scores: opt: 316, E():1.3e-08, (17.1% identity in 516 aa)	18003	18022	16870	16557	19258	18944	16646	17862	1.06044	1.03277
TI4896S001660	GI:19112577;SPTREMBL:O14320	SPBC16E9.03c, len:249aa	1818	1961	1899	1924	2046	2199	2136	2177	1.12339	1.12815
TI4896S001661	GI:19112578;SPTREMBL:Q9C0X2	SPBC16E9.19, unknown, len:101aa	3176	2908	3333	2988	4118	3398	4533	4389	1.23255	1.41446
TI4896S001662	GI:19112579;SWISS-PROT:O14321	SPBC16E9.05, len:378, SIMILARITY:Candida albicans, ERG6_CANAL, delta(24)-sterol c-methyltransferase, (376 aa), fasta scores: opt: 1401, E():0, (54.8% identity in 376 aa)	21760	24636	25023	21917	23937	24073	20768	20662	1.0386	0.886347
TI4896S001663	GI:19112580;SWISS-PROT:Q12238	SPBC16E9.06c, len:102	957	958	1121	964	1336	1314	1262	1310	1.38382	1.24235
TI4896S001664	GI:19112581;SPTREMBL:O14322	SPBC16E9.07, unknown, len:313aa	1565	1475	1604	1526	1962	1847	2055	2034	1.25294	1.30703
TI4896S001665	GI:19112582;SPTREMBL:O14323	SPBC16E9.08, unknown, len:355aa	1325	1635	1137	1522	1101	1336	930	832	0.824034	0.682296
TI4896S001666	GI:19112583;SPTREMBL:O14324	SPBC16E9.09c, len:215, SIMILARITY:Saccharomyces cerevisiae, Q05359, similar to s. cerevisiae yhr110p., (219 aa), fasta scores: opt: 442, E():8.2e-24, (32.2% identity in 202 aa)	8484	8634	9244	9332	8973	8167	9465	9222	1.00177	1.00606
TI4896S001667	GI:19112584;SPTREMBL:O14325	SPBC16E9.10c, unknown, len:779aa, similar eg. to YLL 034C, YL34_YEAST, Q07844, similarity to mammalian valosin, (837aa), fasta scores, opt:1409, E():0, (57.5% identity in 767 aa overlap)	9168	8848	9619	8744	9339	8269	8270	7571	0.976607	0.862804
TI4896S001668	GI:19112585;SPTREMBL:O14326	SPBC16E9.11c, len:786, SIMILARITY:Schizosaccharomyces pombe, PUB1_SCHPO, ubiquitin--protein ligase pub1, (767 aa), fasta scores: opt: 2620, E():0, (62.2% identity in 796 aa)	10639	11588	11605	10788	10483	10434	10455	10347	0.942876	0.930013
TI4896S001669	GI:19112586;SPTREMBL:O14327	SPBC16E9.12c, len:166, SIMILARITY:Mus musculus, O35935, poly(a) binding protein ii., (302 aa), fasta scores: opt: 457, E():7.5e-20, (46.4% identity in 192 aa)	8387	7975	8640	8948	7853	6871	8075	8258	0.898949	0.928747
TI4896S001670	GI:19112587;SPTREMBL:O14328	SPBC16E9.13, len:474, SIMILARITY:Saccharomyces cerevisiae, KSP1_YEAST, serine/threonine-protein kinase ksp1, (1029 aa), fasta scores: opt: 588, E():1.1e-27, (29.7% identity in 417 aa)	10374	9594	10795	9118	10582	9379	10849	8868	0.99882	0.988792
TI4896S001671	GI:19112588;SPTREMBL:O14329	SPBC16E9.14c, len:386, SIMILARITY:Saccharomyces cerevisiae, YN8N_YEAST, hypothetical 67.5 kd protein, (605 aa), fasta scores: opt: 300, E():4.6e-12, (27.7% identity in 325 aa)	6257	5988	6209	5204	5542	5271	6325	5640	0.882994	1.05123
TI4896S001672	GI:19112589;SWISS-PROT:O14330	SPBC16E9.15, len:75, SIMILARITY:Homo sapiens, O75506, heat shock factor binding protein 1 hsbp1., (76 aa), fasta scores: opt: 112, E():0.072, (25.9% identity in 54 aa)	2603	2756	2710	3027	2491	2607	2050	2330	0.951454	0.763098
TI4896S001673	PSEUDO:CAB16908.2;REMTREMBL:CAB16908	region has been base checked has frameshift, & non consensus branch SPBC16E9.16c, len:677, SIMILARITY:Pecten maximus., AAD52842, myosin heavy chain., (1940 aa), fasta scores: opt: 272, E():5.6e-06, (22.2% identity in 526 aa)	3088	3265	1991	2186	2739	2815	2157	2905	0.874578	1.20614
TI4896S001674	GI:19112590;SPTREMBL:O14332	SPBC16E9.17c, len:402, SIMILARITY:Schizosaccharomyces pombe, CAB39897, g2/mitotic-specific cyclin cig1p., (415 aa), fasta scores: opt: 617, E():6.3e-33, (35.9% identity in 256 aa)	528	583	474	469	417	327	458	578	0.675332	1.09933
TI4896S001675	GI:19112591;SPTREMBL:O14333	SPBC16E9.18, SIMILARITY:Cricetulus griseus, DPSD_CRIGR, phosphatidylserine decarboxylase proenzyme, (370 aa), fasta scores: opt: 422, E():2.9e-21, (40.7% identity in 145 aa)	9648	10492	11087	11449	10921	11790	11357	10540	1.12783	0.972479
TI4896S001676	GI:19112592;SPTREMBL:O42967	SPBC1E8.02, unknown, len:603aa, contains Pfam PF0024 0, Ubiquitin family	13332	13686	13164	11018	13132	13476	12957	11695	0.984827	1.02286
TI4896S001677	GI:19112593;SPTREMBL:O42968	SPBC1E8.03c, unknown, len:477aa	7399	7730	7721	7762	8864	7920	7887	6759	1.11129	0.94614
TI4896S001679	GI:19112594;SPTREMBL:O42970	SPBC1E8.05	30710	25035	30451	26509	27296	22146	25454	23826	0.886716	0.867345
TI4896S001680	GI:19112595;SPTREMBL:O42971	SPBC1E8.06, len:189aa	708	770	775	757	678	732	715	789	0.954138	0.982426
TI4896S001681	GI:19112596		20094	21129	21945	19203	21742	20788	17330	18796	1.03294	0.884253
TI4896S001682	GI:19112597;SWISS-PROT:P08096	SPBC1A4.03c, len:1485aa, anomoly: we predict additional N terminal exon which increases homology with TOP2_CANAL/P87078	6885	7560	9488	7902	8855	9080	8578	9460	1.24359	1.05063
TI4896S001683	GI:19112598;SPTREMBL:O74337	SPBC1A4.04, len:249aa	8701	8733	8306	9501	8662	8439	10090	9611	0.980926	1.11318
TI4896S001684	GI:19112599;SPTREMBL:O74338	SPBC1A4.05, len:700, LOW SIMILARITY:Homo sapiens, REST_HUMAN, restin, (1427 aa), fasta scores: opt: 183, E():0.01, (18.9% identity in 609 aa)	5807	6243	5832	6147	6172	6487	7018	6068	1.05097	1.09525
TI4896S001685	GI:19112600;SPTREMBL:O74339	SPBC1A4.06c, len:383, SIMILARITY:Saccharomyces cerevisiae, YG1W_YEAST, hypothetical 44.2 kd protein in rme1-tfc4 intergenic region., (385 aa), fasta scores: opt: 630, E():0, (42.0% identity in 269 aa)	1148	1208	1332	1297	1232	1230	1381	1171	1.04569	0.96982
TI4896S001686	GI:19112601;SPTREMBL:O74340	SPBC1A4.07c, len:436, SIMILARITY:Saccharomyces cerevisiae, SOF1_YEAST, sof1 protein, associated with U3 small nucleolar RNA (snoRNA) and involved in 18S pre-rRNA maturation, (489 aa), fasta scores: opt: 1192, E():0, (51.2% identity in 465 aa)	11468	12825	13108	13167	11418	12398	9942	9662	0.981173	0.746136
TI4896S001687	GI:19112602;SWISS-PROT:O74341	SPBC1A4.08c, len:528, SIMILARITY:Saccharomyces cerevisiae, TCPG_YEAST, t-complex protein 1, gamma subunit, (534 aa), fasta scores: opt: 2478, E():0, (68.9% identity in 533 aa)	21480	19850	21706	20687	22425	20318	18262	17338	1.03379	0.839723
TI4896S001688	GI:19112603;SPTREMBL:O74342	SPBC1A4.09c, len:124aa	2446	2342	2705	2232	2837	2635	2689	2565	1.14248	1.07164
TI4896S001689	GI:19112604;SWISS-PROT:O74343	SPBC1A4.09, len:680, SIMILARITY:Saccharomyces cerevisiae, YOR243C, YO43_YEAST, hypothetical 77.0 kd protein in hes1-sec63 intergenic region., (676 aa), fasta scores: opt: 1088, E():0, (37.4% identity in 700 aa)	13384	14386	13472	14411	12335	12093	10692	11333	0.881116	0.79003
TI4896S001690	GI:19112605;SPTREMBL:Q9P7Y4	SPBC1A4.10c, len:673aa	7733	8577	7294	7640	8183	8184	7618	8276	1.00619	1.06383
TI4896S001691	GI:19112606;SPTREMBL:Q9P7Y3	SPBP23A10.02, len:132, SIMILARITY:Saccharomyces cerevisiae, YM10_YEAST, hypothetical 14.0 kd protein in rpl15b-gcr3 intergenic region., (122 aa), fasta scores: opt: 257, E():4.2e-11, (34.2% identity in 117 aa) overlaps CDS SPBP23A10.03c by 64bps and 3' end	2898	3019	3270	2926	3062	3040	3817	3305	1.03177	1.1484
TI4896S001692	GI:19112607;SPTREMBL:Q9P7Y2	SPBP23A10.03c, len:115, SIMILARITY:Saccharomyces cerevisiae, Q02562, suppressor of mif2 smt3p, (133 aa), fasta scores: opt: 290, E():7.3e-15, (43.2% identity in 95 aa) overlaps CDS SPBP23A10.02 by 64bp at 3' end	979	847	1091	903	1100	881	1090	1197	1.08187	1.16233
TI4896S001693	GI:19112608;SPTREMBL:Q9P7Y1	SPBP23A10.04, len:696, SIMILARITY:Homo sapiens, AAF05751, anaphase-promoting complex subunit 2., (822 aa), fasta scores: opt: 476, E():8.6e-25, (29.6% identity in 598 aa)	1542	1639	1568	1650	1576	1544	1607	1916	0.982044	1.09304
TI4896S001694	GI:19112609;SPTREMBL:Q9P7Y0	SPBP23A10.05, len:395, predicted to contain coiled-coil region	7907	6548	7219	6762	8859	6454	7453	7529	1.05302	1.07292
TI4896S001695	GI:19112610;SPTREMBL:Q9P7X9	SPBP23A10.06, len:335, SIMILARITY:Homo sapiens, CAB63728, hypothetical 38.5 kd protein., (351 aa), fasta scores: opt: 434, E():6.1e-21, (35.8% identity in 349 aa)	5477	5981	5213	5716	3910	3931	3732	3303	0.685571	0.646877
TI4896S001696	GI:19112611;SWISS-PROT:Q9P7X8	SPBP23A10.07, len:1227, SIMILARITY:Saccharomyces cerevisiae, RPA2_YEAST, dna-directed rna polymerase i 135 kd polypeptide, (1203 aa), fasta scores: opt: 3799, E():0, (62.3% identity in 1211 aa)	20081	18855	19759	18079	21430	18827	15564	15875	1.03285	0.832891
TI4896S001697	GI:19112612;SPTREMBL:Q9P7X7	SPBP23A10.08, len:433, SIMILARITY:Schizosaccharomyces pombe, YAE9_SCHPO, hypothetical 47.8 kd protein c23d3.09 in chromosome i., (430 aa), fasta scores: opt: 913, E():0, (39.9% identity in 444 aa)	11448	9688	11704	8981	12376	10147	10652	10340	1.06422	1.03072
TI4896S001698	GI:19112613;SPTREMBL:Q9P7X6	SPBP23A10.09, len:202, SIMILARITY:Saccharomyces cerevisiae, YD13_YEAST, hypothetical 24.2 kd protein in rpl4b-kcs1 intergenic region., (208 aa), fasta scores: opt: 384, E():2.1e-19, (38.2% identity in 212 aa)	3379	3052	3279	2630	3797	3282	3568	3711	1.09953	1.24958
TI4896S001699	GI:19112614;SPTREMBL:Q9P7X5	SPBP23A10.10, len:749, SIMILARITY:Caenorhabditis elegans., O01776, coded for by c. elegans cdna yk93c10.5., (689 aa), fasta scores: opt: 401, E():1.1e-15, (25.4% identity in 449 aa)	5753	5200	6176	5794	5376	4632	4222	4787	0.912619	0.754907
TI4896S001700	GI:19112615;SPTREMBL:Q9P7X4	SPBP23A10.11c, len:507, signal peptide predicted 1-22aa, SIMILARITY:Saccharomyces cerevisiae, YB12_YEAST, hypothetical 48.0 kd protein in cdc28-arl1 intergenic region precursor., (455 aa), fasta scores: opt: 995, E():0, (43.8% identity in 502 aa)	33481	30978	32214	32101	31328	25281	25637	27010	0.875895	0.81862
TI4896S001701	GI:19112616;SWISS-PROT:Q9P7X3	SPBP23A10.12, len:245, LOW SIMILARITY:Mus musculus, P97376, frg1., (258 aa), fasta scores: opt: 230, E():2.2e-08, (27.3% identity in 256 aa)	4937	3645	4936	3767	4366	3223	4121	4071	0.884284	0.957794
TI4896S001702	GI:19112617;SWISS-PROT:Q9Y794	SPBP23A10.13, len:972	4484	4939	4444	4771	4521	4349	4069	4293	0.944397	0.907714
TI4896S001703	GI:19112618;SPTREMBL:Q9P7X2	SPBP23A10.14c, len:533, predicted to contain coiled-coil region	6753	6473	6616	6173	7550	6226	8094	7574	1.03993	1.22518
TI4896S001704	GI:19112619;SPTREMBL:Q9P7X1	SPBP23A10.15c, len:457, transit peptide predicted 1-23aa, SIMILARITY:Neurospora crassa., MPPB_NEUCR, mitochondrial processing peptidase beta subunit precursor(ec 3.4.24.64), (476 aa), fasta scores: opt: 1840, E():0, (64.4% identity in 436 aa)	27158	26001	26729	26265	17044	15409	14094	11956	0.610109	0.49125
TI4896S001705	GI:19112620;SPTREMBL:Q9P7X0	SPBP23A10.16, len:186, SIMILARITY:Saccharomyces cerevisiae, Q06236, similar to sdh4p., (168 aa), fasta scores: opt: 339, E():2.8e-16, (34.8% identity in 138 aa)	17944	18323	16842	18096	19561	17306	14864	13610	1.0173	0.817328
TI4896S001706	GI:19112621;SPTREMBL:O59666	SPBC29A3.01, len:903, SIMILARITY:Arabidopsis thaliana, AAD29109, atp dependent copper transporter., (1001 aa), fasta scores: opt: 1792, E():0, (38.5% identity in 877 aa)	8083	6957	8770	7303	9555	7116	7752	7360	1.10248	0.945864
TI4896S001707	GI:19112622;SPTREMBL:O59667	SPBC29A3.02c, len:416 this protein does not contain the C terminal histadinol dehydrogenase domain	15151	15621	15361	14308	16285	15224	13759	15249	1.02472	0.980739
TI4896S001708	GI:19112623;SPTREMBL:O59668	SPBC29A3.03c, len:397, SIMILARITY:Arabidopsis thaliana, CAB38936, hypothetical 44.4 kd protein., (388 aa), fasta scores: opt: 466, E():1.3e-23, (33.3% identity in 387 aa)	2150	2660	2285	2238	2280	2306	2127	2002	0.963691	0.912701
TI4896S001709	GI:19112624;SWISS-PROT:O13672	SPBC29A3.04, len:258	28391	27739	30847	28188	28522	27861	24412	21859	1.00451	0.783431
TI4896S001710	GI:19112625;SPTREMBL:O59669	SPBC29A3.05, len:139, SIMILARITY: O43257, PUTATIVE CYCLIN G1 INTERACTING PROTEIN., (154 aa), fasta scores, opt: 199, E(): 4.1e-06, (32.9% identity in 152 aa overlap)	982	970	1021	957	1019	972	828	738	1.01987	0.791065
[truncated: 3,303 more rows]
