# Supplementary material for: The S. pombe Histone H2A Dioxygenase Ofd2 Regulates Gene Expression during Hypoxia
Source: PLoS One. 2012 Jan 3;7(1):e29765. doi: 10.1371/journal.pone.0029765 (PMC3250473; doi:10.1371/journal.pone.0029765)
Supplement: Table S2 — Greater than 2 fold hypoxically upregulated genes in wt strain. (XLS) [file pone.0029765.s005.xls]

## Sheet: Table S2
Table S2. Greater than 2 fold hypoxically upregulated genes in wt strain
* denote genes previously shown to be upregulated by low oxygen stress by Todd et al., 2006
SEQ ID	Nucleotide; Protein accession numbers	Description	Av +/- hypoxia
TI4896S003857	GI:19114776;SWISS-PROT:O14183	SPAC4F8.08, len:151	4.98455
TI4896S002734	GI:19113644;SPTREMBL:Q9HDU9	SPBPB2B2.06c, len:602, SIMILARITY:Schizosaccharomyces pombe, Q9US39, hypothetical 68.1 kda protein., (601 aa), fasta scores: opt: 3525, E():0, (84.0% identity in 601 aa)	3.35522
TI4896S003127	GI:19114047;SPTREMBL:O94457	SPAC1687.16c, len:300, SIMILARITY:Schizosaccharomyce spombe, O13666, c-5 sterol desaturase., (329 aa), fasta sc ores: opt: 1130, E():0, (57.2% identity in 278 aa)	2.79465	*
TI4896S000049	GI:19075220;SWISS-PROT:O59786	SPCC320.09, len:383, SIMILARITY:Xenopus laevis, HEMZ_XENLA, ferrochelatase precursor, (411 aa), fasta scores: opt: 1224, E():0, (48.5% identity in 377 aa)	2.64485	*
TI4896S003142	GI:19114062;SWISS-PROT:Q9UTE2	SPAC222.11, len:312, SIMILARITY:Drosophila melanogaster, AAD46837, bcdna.gm14838., (390 aa), fasta scores: opt: 1222, E():0, (55.5% identity in 308 aa)	2.61509	*
TI4896S001569	GI:19112486;SPTREMBL:Q9UUD1	SPBC19C2.09, len:900, SIMILARITY:Schizosaccharomyces pombe, O43019, hypothetical 86.8 kd protein., (793 aa), fasta scores: opt: 331, E():2.5e-12, (30.3% identity in 337 aa)	2.53301	*
TI4896S000069	GI:19075240;SWISS-PROT:P78831	SPCC1235.14, len:546	2.51607
TI4896S002064	GI:19112977;SPTREMBL:Q9P7D7	SPBP4H10.11c, len:689, SIMILARITY:Schizosaccharomyces pombe, O60135, fatty acid coa ligase., (676 aa), fasta scores: opt: 1938, E():0, (43.1% identity in 682 aa)	2.43456	*
TI4896S001225	GI:19112143;SPTREMBL:Q9C1W3	SPBC713.12, len:458, SIMILARITY:Homo sapiens, Q9UNR6, squalene epoxidase, (574 aa), fasta scores: opt: 696, E():0, (42.6% identity in 451 aa)	2.21812	*
TI4896S003229	GI:19114148;SPTREMBL:O13897	SPAC22A12.06c, len:429, Low SIMILARITY:Schizosaccharomyces pombe, DYR_SCHPO, dihydrofolate reductase, (461 aa), fasta scores: opt: 438, E():3.6e-22, (23.3% identity in 455 aa)	2.20192	*
TI4896S004233	GI:19115151;SPTREMBL:O13755	SPAC17A2.05, len:513, SIMILARITY:Saccharomyces cerevisiae, OSM1_YEAST, osmotic growth protein 1., (501 aa), fasta scores: opt: 1056, E():0, (40.8% identity in 480 aa)	2.18278	*
TI4896S002982	GI:19113902;SWISS-PROT:Q09736	SPAC13A11.02c, len:495	2.16582	*
TI4896S003658	GI:19114577;SWISS-PROT:Q10102	SPAC18G6.01c, len:259aa; similarity: to hypothetical protein SW:YHZ8_YEAST P38884 (27.1% identity in 192 aa ov erlap)	2.16049	*
TI4896S002369	GI:19113281;SPTREMBL:O94298	SPBC887.15c, len:293, SIMILARITY:Saccharomyces cerev isiae, YDR297W, SUR2_YEAST, sur2 protein, (349 aa), fasta s cores: opt: 811, E():0, (42.9% identity in 280 aa)	2.15068	*
TI4896S002568	GI:19113480;SPTREMBL:O94315	SPBC215.11c, len:306, SIMILARITY:Mycobacterium leprae., O07152, putative oxidoreductase., (306 aa), fasta scores: opt: 1026, E():0, (53.5% identity in 288 aa)	2.12892	*
TI4896S001902	GI:19112816;SPTREMBL:O74335	SPBC17F3.01c, len:327, SIMILARITY:Saccharomyces cerevisiae, Q12128, yor3320w from chromosome xv., (409 aa), fasta scores: opt: 585, E():1.6e-30, (36.1% identity in 299 aa)	2.08146	*
TI4896S000571	GI:19075734;SPTREMBL:O74426	SPCC162.10, len:338, SIMILARITY:Caenorhabditis elegans., Q21483, m03c11.1 protein., (379 aa), fasta scores: opt: 511, E():2.2e-24, (32.6% identity in 316 aa)	2.0782
TI4896S004455	GI:19115373;SWISS-PROT:O13995	SPAC26H5.15, len:166, SIMILARITY:Rattus norvegicus, O70606, putative progesterone binding protein., (195 aa), f asta scores: opt: 374, E():2.5e-24, (45.8% identity in 131 aa) SPAC26H5.15, len:166, SIMILARITY:Sus scrofa, MAPR_PIG, membrane associated progesterone receptor component., (193 aa), fasta scores: opt: 376, E():9.2e-18, (41.4% identity in 152 aa)	2.07694	*
TI4896S004050	GI:19114968;SPTREMBL:Q9HDZ6	SPAC589.08c, len:156, very low to SIMILARITY:Saccharomyces cerevisiae, YG2Y_YEAST, YGR113W required for maintenance of spindle integrity during mitosis, (335 aa), fasta scores: opt: 114, E():0.62, (29.9% identity in 67 aa)	2.07038	*
TI4896S004650	GI:19115566;SPTREMBL:Q9P6K9	SPAC30C2.02, len:318, SIMILARITY:Saccharomyces cerevisiae, YJ40_YEAST, hypothetical 36.2 kd protein in ham1-pem2 intergenic region., (325 aa), fasta scores: opt: 980, E():0, (51.7% identity in 315 aa)	2.06023	*
TI4896S003781	GI:19114700;SPTREMBL:O13820	SPAC19A8.04, len:541, SIMILARITY:Candida albicans, CAA21953, cytochrome p450., (517 aa), fasta scores: opt: 1706, E():0, (51.8% identity in 485 aa)	2.03118	*
TI4896S002562	GI:19113474;SWISS-PROT:P21696	SPBC215.05, len:385	2.02511	*
TI4896S002895	GI:19113815;SPTREMBL:Q9UUH4	SPAC630.08c, len:300, SIMILARITY:Saccharomyces cerevisiae, ER25_YEAST, c-4 methyl sterol oxidase, (309 aa), fasta scores: opt: 1283, E():0, (57.0% identity in 298 aa)	2.01355	*
TI4896S000744	GI:19075903;SPTREMBL:Q9UT67	SPCC4F11.04c, len:349, SIMILARITY:Schizosaccharomyces pombe, YD6B_SCHPO, hypothetical 42.2 kd protein c17g8.11c in chromosome i, (356 aa), fasta scores: opt: 969, E():0, (51.4% identity in 259 aa)	2.00772
TI4896S000077	GI:19075247;SWISS-PROT:Q9P3U6	SPCC548.07c, len:557, SIMILARITY:Schizosaccharomyces pombe, P78831, putative glucose transporter protein., (546 aa), fasta scores: opt: 2842, E():0, (78.3% identity in 529 aa)	2.00225
