# Supplementary material for: The S. pombe Histone H2A Dioxygenase Ofd2 Regulates Gene Expression during Hypoxia
Source: PLoS One. 2012 Jan 3;7(1):e29765. doi: 10.1371/journal.pone.0029765 (PMC3250473; doi:10.1371/journal.pone.0029765)
Supplement: Table S5 — Greater than 2 fold hypoxically down-regulated genes in Ofd2 deletion strain. (XLS) [file pone.0029765.s008.xls]

## Sheet: Table S5
Table S5. Greater than 2 fold hypoxically down-regulated genes in Ofd2 deletion strain
2 fold down regulated gene represents +/- ratio equal to or below 0.5
* denote genes previously shown to be down-regulated by low oxygen stress by Todd et al., 2006
SEQ ID	Nucleotide; Protein accession numbers	Description										Av +/- hypoxia
TI4896S000767	GI:19075926;SPTREMBL:Q9C0U9	pB1C11.cand.3 score = 31.74										0.503748
TI4896S000469	GI:19075635;SPTREMBL:O94546	SPCC1322.07c, len:104										0.497852
TI4896S001704	GI:19112619;SPTREMBL:Q9P7X1	SPBP23A10.15c, len:457, transit peptide predicted 1-23aa, SIMILARITY:Neurospora crassa., MPPB_NEUCR, mitochondrial processing peptidase beta subunit precursor(ec 3.4.24.64), (476 aa), fasta scores: opt: 1840, E():0, (64.4% identity in 436 aa)										0.49125
TI4896S004083	GI:19115001;SPTREMBL:Q9UQX0	SPAC1486.01, len:218, SIMILARITY:Aspergillus fumigatus, SODM_ASPFU, superoxide dismutase [mn] precursor, (221 aa), fasta scores: opt: 772, E():0, (59.4% identity in 192 aa)										0.491089
TI4896S001224	GI:19112142;SPTREMBL:Q9C1W4	SPBC713.11c, len:51, SIMILARITY:Caenorhabditis elegans., Q9XUB4, w02a2.5 protein., (551 aa), fasta scores: opt: 212, E():4.5e-10, (54.0% identity in 50 aa)										0.487081	*
TI4896S003222	GI:19114141;SWISS-PROT:Q10263	SPAC56F8.15, len: 176, questionable ORF										0.47943
TI4896S004035	GI:19114953;SWISS-PROT:P87293	SPAC16A10.01, len:830, SIMILARITY:Schizosaccharomyces pombe, O14267, hypothetical 83.4 kd protein., (759 aa), fasta scores: opt: 1619, E():0, (38.5% identity in 767 aa)										0.477057
TI4896S002085	GI:19112998;SPTREMBL:Q9P7W0	SPBC1703.11, len:218, predicted to contain coiled-coil region										0.47008
TI4896S002447	GI:19113359;SPTREMBL:P87307	SPBC31F10.05, len:217										0.46812
TI4896S001535	GI:19112452;SPTREMBL:Q9P6S2	SPBC27.05, len:107										0.463267
TI4896S002729	GI:19113641;SPTREMBL:Q9HDV2	SPBPB2B2.01, len:586, SIMILARITY:Schizosaccharomyces pombe, Q9US32, sexual differentiation process putative amino-acid permease isp5., (580 aa), fasta scores: opt: 2056, E():0, (57.1% identity in 548 aa)										0.458076
TI4896S001189	GI:19112107;SPTREMBL:O59738	SPBC530.02, len:541, SIMILARITY:Schizosaccharomyces pombe, YAO5_SCHPO, hypothetical 61.1 kd protein c11d3.05 in chromosome i., (546 aa), fasta scores: opt: 2464, E():0, (65.9% identity in 548 aa)										0.457457
TI4896S001024	GI:19111943;SWISS-PROT:Q9URV9	SPBC106.02c, len:124, SIMILARITY:Saccharomyces cerevisiae, YKI6_YEAST, hypothetical 13.9 kd protein in cyt2-mdh1 intergenic region., (127 aa), fasta scores: opt: 317, E():8.1e-16, (45.1% identity in 113 aa)										0.445311
TI4896S001347	GI:19112264;SPTREMBL:Q9UUA3	SPBC409.22c, len:558, SIMILARITY:Saccharomyces cerevisiae, EFG1_YEAST, elongation factor g, mitochondrial 1 precursor, (761 aa), fasta scores: opt: 2242, E():0, (59.1% identity in 558 aa)										0.444099
TI4896S002779	GI:19113700;SPTREMBL:Q9P7T9	SPAC977.17, len:598, SIMILARITY:Saccharomyces cerevisiae, YFF4_YEAST, hypothetical 70.5 kd protein in agp3-dak3 intergenic region., (646 aa), fasta scores: opt: 1869, E():0, (52.1% identity in 560 aa)										0.43886
TI4896S000925	GI:19111844;SWISS-PROT:Q9P5N3	SPBC359.02, len:370, SIMILARITY:Schizosaccharomyces pombe, O59828, putative alanine racemase., (375 aa), fasta scores: opt: 1629, E():0, (62.5% identity in 376 aa)										0.438179
TI4896S000035	GI:19075206;SWISS-PROT:O14313	SPCC330.06c, len:156										0.432754	*
TI4896S003497	GI:19114416;SPTREMBL:Q9US44	SPAC1002.16c, len:499, SIMILARITY:Schizosaccharomyces pombe, YAOI_SCHPO, putative transporter c11d3.18c., (498 aa), fasta scores: opt: 1340, E():0, (45.7% identity in 475 aa)										0.430326
TI4896S003575	GI:19114494;SPTREMBL:O13809	SPAC17H9.12c, len:266, SIMILARITY:Saccharomyces cerevisiae, MCR1_YEAST, nadh-cytochrome b5 reductase precursor, (302 aa), fasta scores: opt: 234, E():2.2e-08, (27.4% identity in 296 aa)										0.430264
TI4896S000632	GI:19075793;SPTREMBL:Q9Y7P8	SPCC191.04c, len:100, questionable ORF										0.422041
TI4896S000917	GI:19111837;SPTREMBL:Q9C0V8											0.420391
TI4896S002237	GI:19113149;SWISS-PROT:P87150	SPBC25H2.09, len:162aa										0.416917
TI4896S002087	GI:19113000;SPTREMBL:Q9P7V8	SPBC1703.13c, len:311, SIMILARITY:Saccharomyces cerevisiae, YEO3_YEAST, putative mitochondrial carrier yer053c., (300 aa), fasta scores: opt: 1181, E():0, (56.8% identity in 301 aa)										0.416506
TI4896S002061	GI:19112974;SPTREMBL:Q9P7E0	SPBP4H10.08, len:79, SIMILARITY:Saccharomyces cerevisiae, UCRX_YEAST, ubiquinol-cytochrome c reductase complex 8.5 kd protein, (76 aa), fasta scores: opt: 123, E():0.011, (37.5% identity in 48 aa)										0.357268	*
TI4896S001936	GI:19112850;SWISS-PROT:O94390	SPBC29A10.13, len:175, SIMILARITY:Kluyveromyces lact is, ATP7_KLULA, atp synthase d chain, mitochondrial, (173 a a), fasta scores: opt: 558, E():0, (48.3% identity in 172 a a)										0.407442
TI4896S000027	GI:19075198;SWISS-PROT:P78761	SPCC613.10, len:426, SIMILARITY:Neurospora crassa, T R:o60044, cytochrome C reductasecore protein II (454 aa), f asta scores: opt: 741, E():0, (37.0% identity in 419 aa)										0.40591
TI4896S000848	GI:19076005;SPTREMBL:O74479	SPCC1840.06c, len:216, similarity: to K. lactis G327 3480, oligomycin sensitivity conferring protein, fasta scores, opt:486, E():1.1e-28, (40.8% identity in 196 aa overlap )										0.392946	*
TI4896S002392	GI:19113304;SPTREMBL:O94255	SPBP8B7.05c, len:244, SIMILARITY:Porphyridium purpureum., Q43060, carbonic anhydrase, (571 aa), fasta scores: opt: 580, E():2.2e-31, (41.6% identity in 221 aa)										0.390126
TI4896S000705	GI:19075864;SWISS-PROT:O74533	SPCC737.02c, len:137, SIMILARITY:Kluyveromyces lacti s, UCR7_KLULA, ubiquinol-cytochrome c reductase complex 14 kd protein, (127 aa), fasta scores: opt: 399, E():2.6e-21, (52.9% identity in 121 aa)										0.383911
TI4896S000880	GI:19076036;SWISS-PROT:O74523	SPCC70.02c, len:90, predicted transit peptide 1-19 aa, SIMILARITY:Saccharomyces cerevisiae, IATP_YEAST, atpase inhibitor, mitochondrial precursor., (85 aa), fasta scores: opt: 188, E():1.9e-06, (44.0% identity in 75 aa)										0.381277
TI4896S004330	GI:19115248;SWISS-PROT:Q10352	SPAC1F12.10c, len:146, SIMILARITY:Schizosaccharomyces pombe, O74875, hypothetical, (145 aa), fasta scores: opt: 537, E():1.8e-29, (55.1% identity in 147 aa)										0.371483	*
TI4896S005014	GI:19115929;SPTREMBL:Q9URY5	SPAC869.02c, len:427, SIMILARITY:Candida norvegensis, FHP_CANNO, flavohemoprotein, (387 aa), fasta scores: opt: 861, E():0, (40.1% identity in 404 aa)										0.369086
TI4896S001765	GI:19112679;SWISS-PROT:Q09094	SPBC1711.14, len:181										0.355033
TI4896S001715	GI:19112630;SPTREMBL:O59673	SPBC29A3.10c, len:103aa										0.350738	*
TI4896S004710	GI:19115626;SWISS-PROT:P50523	SPAC1782.07, len:92										0.345515	*
TI4896S000659	GI:19075819;SPTREMBL:O94578	SPCC1442.05c, len:177, questionalble ORF										0.330967
TI4896S002275	GI:19113187;SWISS-PROT:Q10195	SPBC11C11.06c, len:178										0.325117
TI4896S001988	GI:19112901;SPTREMBL:O74395	SPBC4F6.09, len:612, SIMILARITY:Saccharomyces cerevisiae, Q08299, chromosome xv reading frame orf yol158c., (606 aa), fasta scores: opt: 576, E():6.6e-28, (30.5% identity in 522 aa)										0.302357
TI4896S002138	GI:19113051;SPTREMBL:Q9P6R6	SPBC13E7.04, len:160, SIMILARITY:Saccharomyces cerevisiae, ATPD_YEAST, atp synthase delta chain, mitochondrial precursor, (160 aa), fasta scores: opt: 405, E():3.5e-20, (47.2% identity in 142 aa)										0.298114	*
TI4896S003764	GI:19114683;SWISS-PROT:O14220	SPAC6B12.16, len:344										0.26267
TI4896S002778	GI:19113699;SWISS-PROT:O74215	SPAC977.16c, len:591										0.228938
TI4896S004190	GI:19115108;SPTREMBL:O14121	SPAC3A11.07, len:551aa, similar eg. to YMR145C, YMAD _YEAST, P40215, NADH-ubiquinone-6 oxidoreductase, (560aa), fasta scores, opt:1233, E():0, (43.2% identity in 555 aa ov erlap)										0.167295	*
TI4896S000635	GI:19075796;SWISS-PROT:P00046	SPCC191.07, len:109										0.150993	*
