# Supplementary material for: The S. pombe Histone H2A Dioxygenase Ofd2 Regulates Gene Expression during Hypoxia
Source: PLoS One. 2012 Jan 3;7(1):e29765. doi: 10.1371/journal.pone.0029765 (PMC3250473; doi:10.1371/journal.pone.0029765)
Supplement: Table S6 — Information on the microarray target genes. (XLS) [file pone.0029765.s009.xls]

## Sheet: Table S6
Table S6. Contains information on the target genes, including database source,gene name, gene accession number,and gene ID.
SEQ_ID	SPECIES_CODE	SECONDARY_NAME	ACCESSION	GI	FUNCTION	CHROMOSOME	MAPLOC	DESCRIPTION	SOURCE_DB
TI4896S000001 1	Schizosaccharomyces pombe	GI:19075173;SPTREMBL:Q9HDT8	NC_003421	19075172	hypothetical repeat containing protein; duplicated in S pombe	NC_003421	28680-29423	SPCP20C8.01c, len:248 SPCP20C8.01c, len:0, SIMILARITY:Schizosaccharomyces pombe, Q9Y7S1, hypothetical 12.8 kda protein., (113 aa), fasta scores: opt: 646, E():0, (89.7% identity in 107 aa) SPCP20C8.03, len:0, SIMILARITY:Schizosaccharomyces pombe, Q9Y7S2, hypothetical repeat containing protein., (396 aa), fasta scores: opt: 840, E():0, (57.1% identity in 322 aa)	GenBank
TI4896S000002 2	Schizosaccharomyces pombe	GI:19075174;SPTREMBL:Q9HDT7	NC_003421	19075172	hypothetical protein; duplicated in S pombe	NC_003421	31185-31520	SPCP20C8.02c, len:247	GenBank
TI4896S000003 3	Schizosaccharomyces pombe	PSEUDO:CAC22110.1;REMTREMBL:CAC22110	NC_003421	19075172	hypothetical repeat containing protein; duplicated in S. pombe	NC_003421	32624-33274	SPCP20C8.03, len:	GenBank
TI4896S000004 4	Schizosaccharomyces pombe	GI:19075175;REMTREMBL:CAA21157	NC_003421	19075172	putative capsid protein, possibly pseudogene	NC_003421	36972-38788	SPCC1884.01, len:479, possible pseudogen 2 non-conse nsus branch and acceptors, SIMILARITY:Saccharomyces cerevis iae virus la., Q87026, capsid., (697 aa), fasta scores: opt : 150, E():1.2e-15, (20.5% identity in 507 aa), has non-con sensus branch acceptor sites, but this prediction gave the best fasta score. Possible pseudo gene?	GenBank
TI4896S000005 5	Schizosaccharomyces pombe	GI:19075176;SPTREMBL:O74869	NC_003421	19075172	high affinity nickel transport protein	NC_003421	43854-44597	SPCC1884.02, len:244, SIMILARITY:Alcaligenes eutroph us., HOXN_ALCEU, high-affinity nickel transport protein., ( 351 aa), fasta scores: opt: 537, E():0, (39.0% identity in 223 aa)	GenBank
TI4896S000006 6	Schizosaccharomyces pombe	GI:19075177;SPTREMBL:O74913	NC_003421	19075172	hypothetical protein; conserved in A. thaliana; Pfam-B_37808 domain; no apparent S. cerevisiae ortholog	NC_003421	45695-46912	SPCC757.02c, len:405, SIMILARITY:Arabidopsis thaliana, CAB45057, hypothetical 44.2 kD protein., (388 aa), fasta scores: opt: 435, E():1.1e-22, (27.8% identity in 400 aa)	GenBank
TI4896S000007 7	Schizosaccharomyces pombe	GI:19075178;SPTREMBL:O74914	NC_003421	19075172	putative ThiJ/PfpI family protein	NC_003421	47741-48475	SPCC757.03c, len:244, SIMILARITY:Schizosaccharomyces pombe, YA02_SCHPO, hypothetical 26.1 kD protein c5h10.02c, (240 aa), fasta scores: opt: 986, E():0, (60.7% identity i n 234 aa)	GenBank
TI4896S000008 8	Schizosaccharomyces pombe	GI:19075179;SPTREMBL:O74915	NC_003421	19075172	putative transcriptional regulator; zinc finger protein; fungal Zn(2)-Cys(6) binuclear cluster domain	NC_003421	50358-52537	SPCC757.04, len:684, SIMILARITY:Schizosaccharomyces pombe, E1319426, putative transcriptional activator, (555 a a), fasta scores: opt: 1561, E():0, (42.9% identity in 567 aa)	GenBank
TI4896S000009 9	Schizosaccharomyces pombe	GI:19075180;SPTREMBL:O74916	NC_003421	19075172	putative acetylornithine deacetylase; peptidase M20 domain; putative succinate metabolism; no apparent S. cerevisiae ortholog	NC_003421	52910-54112	SPCC757.05c, len:400, SIMILARITY:Caenorhabditis eleg ans., Q18622, similar to e. coli acetylornithine deacety lase, (244 aa), fasta scores: opt: 420, E():4.6e-23, (38.5% identity in 213 aa)	GenBank
TI4896S000010 10	Schizosaccharomyces pombe	GI:19075181;SPTREMBL:O74917	NC_003421	19075172	very hypothetical protein	NC_003421	55579-56029		GenBank
TI4896S000011 11	Schizosaccharomyces pombe	GI:19075182;SWISS-PROT:P55306	NC_003421	19075172	catalase	NC_003421	56927-58465		GenBank
TI4896S000012 12	Schizosaccharomyces pombe	GI:19075183;SPTREMBL:O74918	NC_003421	19075172	putative exosome 3'-5' exoribonuclease complex; involved in 3'-end processing of multiple small RNA species; similar to S. cerevisiae RRP45	NC_003421	62999-64027		GenBank
TI4896S000013 13	Schizosaccharomyces pombe	GI:19075184;SPTREMBL:O74919	NC_003421	19075172	RNA-binding protein; contains KH domain; putative polyadenylation factor; similar to S. cerevisiae PBP2	NC_003421	65489-66685	SPCC757.09c, len:398, SIMILARITY:Saccharomyces cerev isiae, YBL032W, YBD2_YEAST, hypothetical 41.7 kD protein in rib1-aac2 intergenic region., (381 aa), fasta scores: opt: 187, E():5.1e-18, (27.9% identity in 340 aa)	GenBank
TI4896S000014 14	Schizosaccharomyces pombe	GI:19075185;SPTREMBL:O74920	NC_003421	19075172	putative vacuolar ATPase assembly protein; similar to S. cerevisiae VPH2	NC_003421	68612-69235	SPCC757.10, len:186, LOW SIMILARITY:Saccharomyces cerevisiae, VM12_YEAST, vacuolar atpase assembly integral membrane protein vma12, (215 aa), fasta scores: opt: 164, E():5.7e-05, (29.5% identity in 105 aa)	GenBank
TI4896S000015 15	Schizosaccharomyces pombe	GI:19075186;SPTREMBL:O74921	NC_003421	19075172	conserved protein; putative membrane transporter; no apparent S. cerevisiae ortholog	NC_003421	69641-71056	SPCC757.11c, len:471, SIMILARITY:Schizosaccharomyces pombe, Q12519, hypothetical 56.1 kD protein., (500 aa), fa sta scores: opt: 1176, E():0, (40.6% identity in 443 aa)	GenBank
TI4896S000016 16	Schizosaccharomyces pombe	GI:19075187;SPTREMBL:O74922	NC_003421	19075172	putative alpha-amylase; no apparent S. cerevisiae ortholog	NC_003421	73483-75360	SPCC757.12, len:625, SIMILARITY:Schizosaccharomyces pombe, Q9Y7S9, alpha-amylase SPCC63.02C, (564 aa), fasta scores: opt: 1578, E():0, (43.4% identity in 546 aa)	GenBank
TI4896S000017 17	Schizosaccharomyces pombe	GI:19075188;SPTREMBL:O74923	NC_003421	19075172	putative MFS allantoate transporter	NC_003421	78044-79612	SPCC757.13, len:522, SIMILARITY:Schizosaccharomyces pombe, O94491, putative allantoate permease., (508 aa), fasta scores: opt: 1083, E():0, (36.0% identity in 520 aa)	GenBank
TI4896S000018 18	Schizosaccharomyces pombe	GI:19075189;SPTREMBL:O74901	NC_003421	19075172	MFS transporter of unknown specificity; no apparent S. cerevisiae ortholog	NC_003421	80547-81325	SPCC757.14, len:256, SIMILARITY:Schizosaccharomyces pombe, Q12519, hypothetical 56.1 kD protein, (500 aa), fast a scores: opt: 908, E():0, (58.5% identity in 246 aa)	GenBank
TI4896S000019 19	Schizosaccharomyces pombe	GI:19075190;SPTREMBL:O74902	NC_003421	19075172	hypothetical protein.	NC_003421	82860-84353	SPCC613.02, len:497, shows strong similarity to SPCC 613.01, SIMILARITY:Schizosaccharomyces pombe, Q12519, hypot hetical 56.1 kd protein., (500 aa), fasta scores: opt: 1890 , E():0, (56.9% identity in 501 aa)	GenBank
TI4896S000020 20	Schizosaccharomyces pombe	GI:19075191;SPTREMBL:O74903	NC_003421	19075172	putative secretory protein	NC_003421	85363-85932	SPCC613.03, len:189, SIMILARITY:Saccharomyces cerevi siae, YLR250W, S120_YEAST, protein ssp120 precursor, (234 a a), fasta scores: opt: 174, E():4.6e-17, (33.9% identity in 192 aa)	GenBank
TI4896S000021 21	Schizosaccharomyces pombe	GI:19075192;SWISS-PROT:O74994	NC_003421	19075172	possible sexual cycle protein	NC_003421	86370-88610	SPCC613.04c, len:746, SIMILARITY:Podospora anserina, O42829, cro1 protein., (702 aa), fasta scores: opt: 463, E ():3.1e-24, (30.0% identity in 367 aa)	GenBank
TI4896S000022 22	Schizosaccharomyces pombe	GI:19075193;SWISS-PROT:O74904	NC_003421	19075172	putative ribosomal protein L35	NC_003421	88905-89557	SPCC613.05c, len:122, SIMILARITY:Arabidopsis thalian a, G3355468, putative ribosomal protein l35., (123 aa), fas ta scores: opt: 438, E():0, (58.8% identity in 119 aa)	GenBank
TI4896S000023 23	Schizosaccharomyces pombe	GI:19075194;SWISS-PROT:O74905	NC_003421	19075172	60s ribosomal protein l9	NC_003421	89780-90349	SPCC613.06, len:189	GenBank
TI4896S000024 24	Schizosaccharomyces pombe	GI:19075195;SPTREMBL:O74906	NC_003421	19075172	possible zinc-finger protein	NC_003421	91686-92723	SPCC613.07, len:345, SIMILARITY:Saccharomyces cerevi siae, YHR040W, YHK0_YEAST, hypothetical 42.3 kd protein, (3 66 aa), fasta scores: opt: 183, E():3e-10, (22.2% identity in 351 aa)	GenBank
TI4896S000025 25	Schizosaccharomyces pombe	GI:19075196;SPTREMBL:O74907	NC_003421	19075172	hypothetical protein	NC_003421	93017-94169	SPCC613.08, len:325, SIMILARITY:Saccharomyces cerevi siae, YDR361C, Q06338, hypothetical protein, (283 aa), fast a scores: opt: 232, E():1e-21, (35.4% identity in 257 aa)	GenBank
TI4896S000026 26	Schizosaccharomyces pombe	GI:19075197;SPTREMBL:O74908	NC_003421	19075172	putative trna-splicing endonuclease subunit	NC_003421	94731-96031	SPCC613.09, len:384, SIMILARITY:Saccharomyces cerevi siae, SE54_YEAST, trna-splicing endonuclease subunit sen54, (467 aa), fasta scores: opt: 264, E():0, (28.0% identity i n 418 aa)	GenBank
TI4896S000027 27	Schizosaccharomyces pombe	GI:19075198;SWISS-PROT:P78761	NC_003421	19075172	cytochrome C reductase core protein II	NC_003421	96721-98001	SPCC613.10, len:426, SIMILARITY:Neurospora crassa, T R:o60044, cytochrome C reductasecore protein II (454 aa), f asta scores: opt: 741, E():0, (37.0% identity in 419 aa)	GenBank
TI4896S000028 28	Schizosaccharomyces pombe	GI:19075199;SPTREMBL:O74909	NC_003421	19075172	hypothetical protein	NC_003421	98721-99485	SPCC613.11c, len:254	GenBank
TI4896S000029 29	Schizosaccharomyces pombe	GI:19075200;SWISS-PROT:O74910	NC_003421	19075172	putative transcriptional regulator; WD repeat do mains	NC_003421	100255-102171	SPCC613.12c, len:638, low SIMILARITY:Kluyveromyces l actis, TUP1_KLULA, transcriptional repressor tup1, (682 aa) , fasta scores: opt: 101, E():2.4e-06, (20.9% identity in 3 02 aa)	GenBank
TI4896S000030 30	Schizosaccharomyces pombe	GI:19075201;SWISS-PROT:P79051	NC_003421	19075172	RAD16 nucleotide excision repair protein homolog	NC_003421	102685-105576	SPCC613.13c, len:963	GenBank
TI4896S000031 31	Schizosaccharomyces pombe	GI:19075202;SPTREMBL:O74999	NC_003421	19075172	dna repair protein, nucleotide excision repair, yeast rad7 homolog	NC_003421	105680-107419	SPCC613.14, len:563	GenBank
TI4896S000032 32	Schizosaccharomyces pombe	GI:19075203;SPTREMBL:O74875	NC_003421	19075172	hypothetical heme binding protein	NC_003421	109871-110502	SPCC330.03c, len:145, SIMILARITY:Schizosaccharomyces pombe, YDAA_SCHPO, hypothetical 16.7 kd protein c1f12.10c in chromosome i., (147 aa), fasta scores: opt: 537, E():0, (55.1% identity in 147 aa) also similar to YMW3_YEAST, weak similarity to C-terminal part of cytochrome b5 and b2, (20 1 aa) fasta scores, opt:234, E(): 1.2e-10, (32.7% identity in 107 aa overlap)	GenBank
TI4896S000033 33	Schizosaccharomyces pombe	GI:19075204;SPTREMBL:O74876	NC_003421	19075172	hypothetical repeat-containing protein	NC_003421	112305-113378	SPCC330.04c, len:357, biased repeat containing protein - contains 6 copies of'WKKAREEDKAE' repeat and 6 copies of a smaller 'WRNSMDE' repeat, the first repeat structure is similar to 6 repeats found in STREPTOCOCCUS LACTIS, PLASMI D PIL2614 REPLICATION PROTEIN,(292aa), fasta scores: opt:17 2, E():6.4e-05, (23.2% identity in 276 aa overlap)	GenBank
TI4896S000034 34	Schizosaccharomyces pombe	GI:19075205;SWISS-PROT:P14965	NC_003421	19075172	orotidine 5'-phosphate decarboxylase	NC_003421	115781-116575	SPCC330.05c, len:264	GenBank
TI4896S000035 35	Schizosaccharomyces pombe	GI:19075206;SWISS-PROT:O14313	NC_003421	19075172	peroxisomal membrane protein Pmp20p, Ahpc-TSA fa mily protein	NC_003421	118423-118893	SPCC330.06c, len:156	GenBank
TI4896S000036 36	Schizosaccharomyces pombe	GI:19075207;SPTREMBL:Q12519	NC_003421	19075172	MFS efflux transporter of unknown specificity	NC_003421	120913-122415	SPCC330.07c, len:500	GenBank
TI4896S000037 37	Schizosaccharomyces pombe	GI:19075208;SPTREMBL:O74878	NC_003421	19075172	putative glycosyl transferase	NC_003421	124563-125978	SPCC330.08, len:471, SIMILARITY:Saccharomyces cerevi siae, ALGB_YEAST, alg11 protein, required for asparagine-li nked glycosylation., (548 aa), fasta scores: opt: 802, E(): 0, (45.6% identity in 371 aa)	GenBank
TI4896S000038 38	Schizosaccharomyces pombe	GI:19075209;SPTREMBL:O74879	NC_003421	19075172	conserved hypothetical protein.	NC_003421	127294-129198	SPCC330.09, len:634, SIMILARITY:Saccharomyces cerevi siae, YGR145W, YG3J_YEAST, hypothetical 81.7 kd protein, (7 07 aa), fasta scores: opt: 1002, E():0, (45.8% identity in 661 aa)	GenBank
TI4896S000039 39	Schizosaccharomyces pombe	GI:19075210;SPTREMBL:O74880	NC_003421	19075172	mRNA cap methyltransferase	NC_003421	129844-131013	SPCC330.10, len:389, SIMILARITY:Saccharomyces cerevi siae, YBR236C, ABD1_YEAST, abd1 protein, mRNA cap methyltra nsferase., (436 aa), fasta scores: opt: 588, E():0, (43.3% identity in 356 aa)	GenBank
TI4896S000040 40	Schizosaccharomyces pombe	GI:19075211;SPTREMBL:O74881	NC_003421	19075172	BTB domain and Ankaryin repeat containing protein.	NC_003421	131517-135560	SPCC330.11, len:1347, SIMILARITY:Homo sapiens, Y032_ HUMAN, hypothetical protein kiaa0032, (1050 aa), fasta scor es: opt: 261, E():9.4e-06, (29.0% identity in 238 aa)	GenBank
TI4896S000041 41	Schizosaccharomyces pombe	GI:19075212;SPTREMBL:O74882	NC_003421	19075172	putative succinate dehydrogenase cytochrome b subunit precursor.	NC_003421	135957-136499	SPCC330.12c, len:180, SIMILARITY:Saccharomyces cerev isiae, YM07_YEAST, putative succinate dehydrogenase cytochr ome b subunit precursor., (196 aa), fasta scores: opt: 359, E():3.4e-25, (40.3% identity in 154 aa)	GenBank
TI4896S000042 42	Schizosaccharomyces pombe	GI:19075213;SPTREMBL:O74883	NC_003421	19075172	hypothetical protein	NC_003421	137021-137749	SPCC330.13, len:242	GenBank
TI4896S000043 43	Schizosaccharomyces pombe	GI:19075214;SPTREMBL:O74884	NC_003421	19075172	60s ribosomal protein L24	NC_003421	138096-138545	SPCC330.14c, len:149	GenBank
TI4896S000044 44	Schizosaccharomyces pombe	GI:19075215;SWISS-PROT:O59791	NC_003421	19075172	putative serine-threonine dehydratase.	NC_003421	139222-140193	SPCC330.15c, len:323	GenBank
TI4896S000045 45	Schizosaccharomyces pombe	GI:19075216;SPTREMBL:O59790	NC_003421	19075172	protein kinase.	NC_003421	141575-142729	SPCC330.16, len:384	GenBank
TI4896S000046 46	Schizosaccharomyces pombe	GI:19075217;SPTREMBL:O59789	NC_003421	19075172	hypothetical metallopeptidase	NC_003421	143220-143843	SPCC330.17c, len:185, SIMILARITY: to YNR020C, YN8A_Y EAST, HYPOTHETICAL PROTEIN, (270aa), fasta scores, opt:592, E():0, (47.5% identity in 183 aa overlap)	GenBank
TI4896S000047 47	Schizosaccharomyces pombe	GI:19075218;SPTREMBL:O59788	NC_003421	19075172	putative protein involved in 60S ribosome subunit biogenesis.	NC_003421	144380-145237	SPCC330.18, len:180, SIMILARITY: Saccharomyces cerev isiae, YPL211W, Q08962, protein involved in 60S ribosome s ubunit biogenesis(181 aa), opt: 892, E():0 (70.6% identity in 180 aa overlap)	GenBank
TI4896S000048 48	Schizosaccharomyces pombe	GI:19075219;SWISS-PROT:O59787	NC_003421	19075172	putative signal recognition particle protein	NC_003421	146210-148128	SPCC320.10, len:560, SIMILARITY:Homo sapiens, SR72_HUMAN, signal recognition particle 72 kd protein, (670 aa), fasta scores: opt: 354, E():1.4e-14, (24.6% identity in 574 aa)	GenBank
TI4896S000049 49	Schizosaccharomyces pombe	GI:19075220;SWISS-PROT:O59786	NC_003421	19075172	ferrochelatase precursor	NC_003421	149153-150472	SPCC320.09, len:383, SIMILARITY:Xenopus laevis, HEMZ_XENLA, ferrochelatase precursor, (411 aa), fasta scores: opt: 1224, E():0, (48.5% identity in 377 aa)	GenBank
TI4896S000050 50	Schizosaccharomyces pombe	GI:19075221;SPTREMBL:O59785	NC_003421	19075172	hypothetical protein	NC_003421	151307-152824	SPCC320.08, len:504, SIMILARITY:Homo sapiens, Q14963, novel protein, (152 aa), fasta scores: opt: 285, E():6.8e-11, (41.4% identity in 116 aa)	GenBank
TI4896S000051 51	Schizosaccharomyces pombe	GI:19075222;SPTREMBL:O59784	NC_003421	19075172	putative rna-binding protein	NC_003421	155906-158191	SPCC320.07c, len:760, SIMILARITY:Schizosaccharomyces pombe, O74452, rna binding protein., (561 aa), fasta scores: opt: 398, E():7.5e-16, (60.4% identity in 91 aa)	GenBank
TI4896S000052 52	Schizosaccharomyces pombe	GI:19075223;SPTREMBL:O59783	NC_003421	19075172	hypothetical protein	NC_003421	158577-159503	SPCC320.06, len:288, SIMILARITY To C-term:Homo sapiens, G2459628, toll-like receptor 4., (799 aa), fasta scores: opt: 125, E():0.22, (23.4% identity in 201 aa)	GenBank
TI4896S000053 53	Schizosaccharomyces pombe	GI:19075224;SPTREMBL:O59782	NC_003421	19075172	putative sulfate transporter	NC_003421	159993-161996	SPCC320.05, len:666, SIMILARITY:Saccharomyces cerevisiae, SULX_YEAST, putative sulfate transporter ypr003c, (754 aa), fasta scores: opt: 1026, E():0, (32.1% identity in 601 aa)	GenBank
TI4896S000054 54	Schizosaccharomyces pombe	GI:19075225;SPTREMBL:O59781	NC_003421	19075172	conserved hypothetical protein	NC_003421	163074-165561	SPCC320.04c, len:629, SIMILARITY:Caenorhabditis elegans, Q94263, similar to the ras gene family, (625 aa), fasta scores: opt: 1236, E():0, (35.1% identity in 641 aa)	GenBank
TI4896S000055 55	Schizosaccharomyces pombe	GI:19075226;SPTREMBL:O59780	NC_003421	19075172	hypothetical zinc-finger protein	NC_003421	165922-168525	SPCC320.03, len:866, LOW SIMILARITY:Cricetulus griseus, RPB1_CRIGR, dna-directed rna polymerase ii largest subunit, (467 aa), fasta scores: opt: 290, E():8.7e-08, (28.7% identity in 331 aa)	GenBank
TI4896S000056 56	Schizosaccharomyces pombe	GI:19075227;SPTREMBL:O59779	NC_003421	19075172	hypothetical T/N-rich protein	NC_003421	174183-176159	SPCC320.02c, len:658, contains 37 copies of a 7-10 repeat consensus 'PMEEITTMTI' and a S/N rich C terminal region, SIMILARITY:Homo sapiens, MUC2_HUMAN, mucin 2 precursor, (5179 aa), fasta scores: opt: 455, E():8.8e-15, (34.6% identity in 341 aa)	GenBank
TI4896S000057 57	Schizosaccharomyces pombe	GI:19075228;SWISS-PROT:O59778	NC_003421	19075172	biotin synthase (EC 2.8.1.6)	NC_003421	176957-178048	SPCC320.01c, len:362	GenBank
TI4896S000058 58	Schizosaccharomyces pombe	GI:19075229;SPTREMBL:O74840	NC_003421	19075172	hypothetical protein	NC_003421	179387-180586	SPCC1235.03, len:399	GenBank
TI4896S000059 59	Schizosaccharomyces pombe	GI:19075230;SWISS-PROT:O74841	NC_003421	19075172	putative FAD synthetase	NC_003421	181068-181966	SPCC1235.04c, len:265, SIMILARITY:Homo sapiens, Q997 64, hypothetical 48.5 kd protein, (437 aa), fasta scores: o pt: 536, E():0, (38.7% identity in 225 aa)SIMILARITY: FAD1_ YEAST, FAD SYNTHETASE, (306 aa), fasta scores, opt:393, E() :6.3e-30, (32.5% identity in 274 aa overlap)	GenBank
TI4896S000060 60	Schizosaccharomyces pombe	GI:19075231;SPTREMBL:O74842	NC_003421	19075172	helicase with SNF2 domain	NC_003421	183023-186877	SPCC1235.05c, len:1284, SIMILARITY:Schizosaccharomyces pombe, O42861, putative helicase., (922 aa), fasta scores: opt: 2644, E():0, (45.9% identity in 937 aa)	GenBank
TI4896S000061 61	Schizosaccharomyces pombe	GI:19075232;SPTREMBL:O74843	NC_003421	19075172	hypothetical protein	NC_003421	189259-190092	SPCC1235.06, len:257 SPCC1235.06, len:257, SIMILARITY:Saccharomyces cerevisiae, YER3_YEAST, hypothetical 33.9 kd protein in ptp3-ilv1 intergenic region., (307 aa), fasta scores: opt: 131, E():0.13, (27.4% identity in 186 aa)	GenBank
TI4896S000062 62	Schizosaccharomyces pombe	GI:19075233;SPTREMBL:O74844	NC_003421	19075172	coiled-coil protein	NC_003421	190730-191822	SPCC1235.07, len:244, SIMILARITY: LOW to Saccharomyces cerevisiae, YG43_YEAST, hypothetical 47.3 kd protein, (406 aa), fasta scores: opt: 129, E():0.79, (23.5% identity in 196 aa)	GenBank
TI4896S000063 63	Schizosaccharomyces pombe	GI:19075234;SPTREMBL:O42826	NC_003421	19075172	pdh1p.transembrane protein	NC_003421	192446-193126	SPCC1235.08c, len:226	GenBank
TI4896S000064 64	Schizosaccharomyces pombe	GI:19075235;SPTREMBL:O74845	NC_003421	19075172	WD repeat protein	NC_003421	194552-196426	SPCC1235.09, len:564, SIMILARITY:Homo sapiens, O6090 7, transducin, (577 aa), fasta scores: opt: 350, E():6.4e-2 4, (23.5% identity in 527 aa)	GenBank
TI4896S000065 65	Schizosaccharomyces pombe	GI:19075236;SPTREMBL:O74846	NC_003421	19075172	putative exocyst complex component	NC_003421	196809-199316	SPCC1235.10c, len:730, SIMILARITY:Saccharomyces cerevisiae, SEC6_YEAST, exocyst complex component sec6., (805 a a), fasta scores: opt: 345, E():0, (22.4% identity in 714 a a)	GenBank
TI4896S000066 66	Schizosaccharomyces pombe	GI:19075237;SPTREMBL:O74847	NC_003421	19075172	conserved hypothetical protein	NC_003421	200130-200987	SPCC1235.11, len:141, SIMILARITY:Saccharomyces cerevisiae, YGI0_YEAST, hypothetical 15.0 kd protein, (130 aa), fasta scores: opt: 423, E():1.2e-25, (53.8% identity in 117 aa)	GenBank
TI4896S000067 67	Schizosaccharomyces pombe	GI:19075238;SPTREMBL:O74848	NC_003421	19075172	hypothetical protein	NC_003421	201772-202707	SPCC1235.12c, len:311	GenBank
TI4896S000068 68	Schizosaccharomyces pombe	GI:19075239;SWISS-PROT:O74849	NC_003421	19075172	hexose transporter.	NC_003421	204733-206340	SPCC1235.13, len:535	GenBank
TI4896S000069 69	Schizosaccharomyces pombe	GI:19075240;SWISS-PROT:P78831	NC_003421	19075172	hexose transporter.	NC_003421	212313-213953	SPCC1235.14, len:546	GenBank
TI4896S000070 70	Schizosaccharomyces pombe	GI:19075241;SPTREMBL:O74850	NC_003421	19075172	hypothetical protein	NC_003421	215424-216463	SPCC1235.15, len:227, SIMILARITY:Saccharomyces cerevisiae, Q08650, chromosome xv reading frame orf yor245c., (4 18 aa), fasta scores: opt: 451, E():0, (38.9% identity in 2 70 aa)	GenBank
TI4896S000071 71	Schizosaccharomyces pombe	GI:19075242;SPTREMBL:Q9P3V1	NC_003421	19075172	hypothetical protein; similar to yeast YOR245c	NC_003421	216363-216910	SPCC548.01, len:155, SIMILARITY:Caenorhabditis elegans., O01881, cosmid k07b1., (339 aa), fasta scores: opt: 475, E():2.3e-26, (50.0% identity in 140 aa)	GenBank
TI4896S000072 72	Schizosaccharomyces pombe		NC_003421	19075172	wtf11-pseudo no Met	NC_003421	219185-220283	SPCC548.02c, len:269, SIMILARITY:Schizosaccharomyces pombe, O74838, hypothetical wtf protein., (258 aa), fasta scores: opt: 1201, E():0, (74.4% identity in 270 aa)	GenBank
TI4896S000073 73	Schizosaccharomyces pombe	GI:19075243;SPTREMBL:Q9P3V0	NC_003421	19075172	hypothetical wtf protein	NC_003421	221199-222701	SPCC548.03c, len:363, SIMILARITY:Schizosaccharomyces pombe, O74420, hypothetical wtf5 protein., (418 aa), fasta scores: opt: 1154, E():0, (82.8% identity in 418 aa)	GenBank
TI4896S000074 74	Schizosaccharomyces pombe	GI:19075244;SPTREMBL:Q9P3U9	NC_003421	19075172	putative ubiquitin-related protein; by similarity to yeast urm1	NC_003421	223385-223852	SPCC548.04, len:113, SIMILARITY:Saccharomyces cerevisiae, YIA8_YEAST, hypothetical 11.0 kd protein in faa3-mas3 intergenic region., (99 aa), fasta scores: opt: 292, E():5.5e-14, (44.2% identity in 95 aa)	GenBank
TI4896S000075 75	Schizosaccharomyces pombe	GI:19075245;SPTREMBL:Q9P3U8	NC_003421	19075172	zf-C3H4C zinc finger protein	NC_003421	224087-225643	SPCC548.05c, len:468, SIMILARITY:Caenorhabditis elegans., Q22463, similar to zinc finger containing protein. (2447 aa), fasta scores: opt: 235, E():1.7e-06, (25.1% identity in 355 aa)	GenBank
TI4896S000076 76	Schizosaccharomyces pombe	GI:19075246;SPTREMBL:Q9P3U7	NC_003421	19075172	putative glucose transporter protein; highly similar to ght5	NC_003421	226757-228400	SPCC548.06c, len:547	GenBank
TI4896S000077 77	Schizosaccharomyces pombe	GI:19075247;SWISS-PROT:Q9P3U6	NC_003421	19075172	putative glucose transporter protein.	NC_003421	232834-234507	SPCC548.07c, len:557, SIMILARITY:Schizosaccharomyces pombe, P78831, putative glucose transporter protein., (546 aa), fasta scores: opt: 2842, E():0, (78.3% identity in 529 aa)	GenBank
TI4896S000078 78	Schizosaccharomyces pombe	GI:19075248;SPTREMBL:Q9USN4	NC_003421	19075172	MFS multidrug efflux transporter	NC_003421	237554-239105	SPCC1529.01, len:462, SIMILARITY:Penicillium olsonii., CAB46647, putative multiple drug resistance protein., (652 aa), fasta scores: opt: 870, E():0, (33.7% identity in 466 aa)	GenBank
TI4896S000079 79	Schizosaccharomyces pombe	GI:19075249;SPTREMBL:O59812	NC_003421	19075172	glucose-6-phosphate 1-dehydrogenase	NC_003421	239781-241208	SPCC794.01c, len:475, SIMILARITY:Emericella nidulans, G6PD_EMENI, glucose-6-phosphate 1-dehydrogenase, (511 aa), fasta scores: opt: 1276, E():0, (42.1% identity in 466 aa)	GenBank
TI4896S000080 80	Schizosaccharomyces pombe	GI:19075250;REMTREMBL:CAA19130	NC_003421	19075172	hypothetical wtf11 protein	NC_003421	243855-244969	SPCC794.02, len:269 (this region also has homologs in chromosome III cosmids c1906, c1739, c622, c285, c576, c553, c1577, c306, and chromosome I c2E12; the translation contains 3 repeats, consensus 'CVKVTAVFLAQ' which has 6 copies in the translation of the related cDNA fragment P78881), SIMILARITY:Schizosaccharomyces pombe, O74564, hypothetical wtf protein, (333 aa), fasta scores: opt: 1047, E():…	GenBank
TI4896S000081 81	Schizosaccharomyces pombe	GI:19075251;SWISS-PROT:O59813	NC_003421	19075172	putative amino acid permease	NC_003421	245964-247628	SPCC794.03, len:554, SIMILARITY:Schizosaccharomyces pombe, CAB57428, putative amino acid permease, SPAC9.10, (591 aa), fasta scores: opt: 807, E():0, (47.2% identity in 553 aa)	GenBank
TI4896S000082 82	Schizosaccharomyces pombe	GI:19075252;SPTREMBL:O59814	NC_003421	19075172	major facilitator superfamily protein	NC_003421	248551-250194	SPCC794.04c, len:547, SIMILARITY:Schizosaccharomyces pombe, O59738, major facilitator superfamily protein., (541 aa), fasta scores: opt: 1865, E():0, (55.2% identity in 473 aa)	GenBank
TI4896S000083 83	Schizosaccharomyces pombe		NC_003421	19075172	degraded Tf2 retrotransposable element	NC_003421	254496-256300	SPCC794.05c, pseudogene; degraded Tf2 retrotransposable element	GenBank
TI4896S000084 84	Schizosaccharomyces pombe	GI:19075253;SPTREMBL:Q9USI1	NC_003421	19075172	hypothetical protein	NC_003421	256363-256950	SPCC794.14c, len:195	GenBank
TI4896S000085 85	Schizosaccharomyces pombe	GI:19075254;SPTREMBL:O59815	NC_003421	19075172	malate permease	NC_003421	260437-261732	SPCC794.06, len:431, SIMILARITY:Schizosaccharomyces pombe, MAE1_SCHPO, malic acid transport protein, (438 aa), fasta scores: opt: 1514, E():0, (54.9% identity in 384 aa)	GenBank
TI4896S000086 86	Schizosaccharomyces pombe	GI:19075255;SWISS-PROT:O59816	NC_003421	19075172	dihydrolipoamide acetyltransferase component of pyruvate dehydrogenase complex	NC_003421	262811-264399	SPCC794.07, len:483, predicted transit peptide 1-45aa, SIMILARITY:Rattus norvegicus, ODP2_RAT, dihydrolipoamide acetyltransferase component of pyruvate dehydrogenasecomplex, (555 aa), fasta scores: opt: 1387, E():0, (48.2% identity in 454 aa)	GenBank
TI4896S000087 87	Schizosaccharomyces pombe	GI:19075256;SPTREMBL:O59817	NC_003421	19075172	hypothetical protein	NC_003421	265445-267881	SPCC794.08, len:798, LOW SIMILARITY:Saccharomyces cerevisiae, YM62_YEAST, hypothetical 89.2 kd protein in rar1-scj1 intergenic region., (782 aa), fasta scores: opt: 275, E():2.1e-10, (27.0% identity in 463 aa)	GenBank
TI4896S000088 88	Schizosaccharomyces pombe	GI:19075257;SWISS-PROT:P50522	NC_003421	19075172	elongation factor 1-alpha-e	NC_003421	268097-269479	SPCC794.09c, len:460	GenBank
TI4896S000089 89	Schizosaccharomyces pombe	GI:19075258;SWISS-PROT:O59819	NC_003421	19075172	putative utp--glucose-1-phosphate uridylyltransferase	NC_003421	270966-272465	SPCC794.10, len:499, SIMILARITY:Schizosaccharomyces pombe, CAA22857, putative utp--glucose-1-phosphate uridylyltransferase, SPCC1322.04, (506 aa), fasta scores: opt: 1773, E():0, (53.4% identity in 498 aa)	GenBank
TI4896S000090 90	Schizosaccharomyces pombe	GI:19075259;SPTREMBL:P78813	NC_003421	19075172	putative endocytosis and cytoskeleton protein	NC_003421	273167-274597	SPCC794.11c, len:476, SIMILARITY:Saccharomyces cerevisiae, YJ95_YEAST, hypothetical 45.1 kd protein in rps5-zms1 intergenic region., (408 aa), fasta scores: opt: 756, E():0, (37.6% identity in 460 aa)	GenBank
TI4896S000091 91	Schizosaccharomyces pombe	GI:19075260;SWISS-PROT:P40375	NC_003421	19075172	malate oxidoreductase [nad]	NC_003421	275514-277211	SPCC794.12c, len:565	GenBank
TI4896S000092 92	Schizosaccharomyces pombe	GI:19075261;SPTREMBL:Q9USI0	NC_003421	19075172	very hypothetical protein	NC_003421	278906-279209	SPCC794.15, len:86 aa	GenBank
TI4896S000093 93	Schizosaccharomyces pombe	GI:19075262;SPTREMBL:O59820	NC_003421	19075172	hypothetical 7.6 kd protein	NC_003421	279434-279898	SPCC794.13, len:154, SIMILARITY:Euglena gracilis., YCF9_EUGGR, hypothetical 7.6 kd protein, (65 aa), fasta scores: opt: 100, E():0.99, (29.2% identity in 65 aa)	GenBank
TI4896S000094 94	Schizosaccharomyces pombe	GI:19075263;SWISS-PROT:O74948	NC_003421	19075172	putative transcription factoriia small subunit	NC_003421	281902-282410	SPCC553.11c, len:107, SIMILARITY:Arabidopsis thaliana, O49348, transcription factor iia small subunit., (106 aa), fasta scores: opt: 358, E():2e-20, (49.5% identity in 99 aa)	GenBank
TI4896S000095 95	Schizosaccharomyces pombe	GI:19075264;SPTREMBL:O74947	NC_003421	19075172	hypothetical serine-rich protein	NC_003421	283422-284471	SPCC553.10, len:349, SIMILARITY:Schizosaccharomyces pombe, O94549, hypothetical serine-rich protein., (262 aa), fasta scores: opt: 383, E():7.5e-12, (38.1% identity in 223 aa)	GenBank
TI4896S000096 96	Schizosaccharomyces pombe	GI:19075265;SWISS-PROT:O74946	NC_003421	19075172	probable dna polymerase alpha 70 kd subunit	NC_003421	287640-289486	SPCC553.09c, len:574, SIMILARITY:Homo sapiens, DPO2_HUMAN, dna polymerase alpha 70 kd subunit, (598 aa), fasta scores: opt: 625, E():5e-32, (29.1% identity in 522 aa)	GenBank
TI4896S000097 97	Schizosaccharomyces pombe	GI:19075266;SPTREMBL:O74945	NC_003421	19075172	elongation factor 2-like protein	NC_003421	289912-293014	SPCC553.08c, len:1000, SIMILARITY:Saccharomyces cerevisiae, YNQ3_YEAST, hypothetical 124.5 kd protein in sko1-rpl44a intergenic region., (1110 aa), fasta scores: opt: 1598, E():0, (44.6% identity in 1127 aa)	GenBank
TI4896S000098 98	Schizosaccharomyces pombe	GI:19075267;SPTREMBL:O74944	NC_003421	19075172	similar to E. coli DNA-damage-inducible protein	NC_003421	293444-295010	SPCC553.07c, len:493, SIMILARITY:Escherichia coli., DINP_ECOLI, dna-damage-inducible protein p., (351 aa), fasta scores: opt: 529, E():8.1e-27, (33.8% identity in 349 aa)	GenBank
TI4896S000099 99	Schizosaccharomyces pombe	GI:19075268;SPTREMBL:O74943	NC_003421	19075172	hypothetical protein	NC_003421	295482-296487	SPCC553.06, len:271	GenBank
TI4896S000100 100	Schizosaccharomyces pombe		NC_003421	19075172	wtf pseodogene	NC_003421	297140-298258	SPCC553.05, len:258, SIMILARITY:Schizosaccharomyces pombe, O74838, hypothetical wtf7 protein., (258 aa), fasta scores: opt: 1080, E():0, (81.4% identity in 269 aa); also has homologs/related sequences in chromosome III cosmids c1906, c1739, c622, c285, c576, c794, c1577, c306, and chromosome I c2E12	GenBank
TI4896S000101 101	Schizosaccharomyces pombe	GI:19075269;SPTREMBL:O74942	NC_003421	19075172	putative Cyclophilin-type peptidyl-prolyl cis-trans isomerase protein	NC_003421	300340-302227	SPCC553.04, len:610, SIMILARITY:Homo sapiens, Q15002, kiaa0073 protein, (645 aa), fasta scores: opt: 1478, E():0, (40.8% identity in 598 aa)	GenBank
TI4896S000102 102	Schizosaccharomyces pombe	GI:19075270;SPTREMBL:O74941	NC_003421	19075172	putative peroxisome biosynthesis protein; AAA family ATPases	NC_003421	302352-305210	SPCC553.03, len:937, SIMILARITY:Pichia pastoris, PEX 1_PICPA, peroxisome biosynthesis protein pas1, (1157 aa), f asta scores: opt: 1005, E():0, (30.3% identity in 1161 aa)	GenBank
TI4896S000103 103	Schizosaccharomyces pombe	GI:19075271;SWISS-PROT:O74940	NC_003421	19075172	conserved hypothetical protein	NC_003421	305988-308481	SPCC553.02, len:700, SIMILARITY:Saccharomyces cerevisiae, YHN4_YEAST, hypothetical 80.7 kd protein in erg7-nmd2 intergenic region., (714 aa), fasta scores: opt: 2952, E():0, (60.4% identity in 705 aa)	GenBank
TI4896S000104 104	Schizosaccharomyces pombe	GI:19075272;SPTREMBL:O74939	NC_003421	19075172	hypothetical protein	NC_003421	310539-311706	SPCC553.01c, len:>389, SIMILARITY:Saccharomyces cere visiae, YGR042W, YG1T_YEAST, hypothetical 31.0 kd protein, (271 aa), fasta scores: opt: 138, E():0.0033, (26.5% identity in 204 aa)	GenBank
TI4896S000105 105	Schizosaccharomyces pombe	GI:19075273;SPTREMBL:O74951	NC_003421	19075172	hypothetical protein	NC_003421	313183-314043	SPCC736.02, len:286	GenBank
TI4896S000106 106	Schizosaccharomyces pombe	GI:19075274;SPTREMBL:O74952	NC_003421	19075172	phenylalanyl-trna synthetase, mitochondrial precursor	NC_003421	314364-315653	SPCC736.03c, len:429, potential transit peptide 1-23 aa, SIMILARITY:Saccharomyces cerevisiae, SYFM_YEAST, phenylalanyl-trna synthetase, mitochondrial precursor, (474 aa), fasta scores: opt: 769, E():0, (43.8% identity in 441 aa)	GenBank
TI4896S000107 107	Schizosaccharomyces pombe	GI:19075275;SWISS-PROT:Q09174	NC_003421	19075172	alpha-1,2-galactosyltransferase	NC_003421	316725-317852	SPCC736.04c, len:375	GenBank
TI4896S000108 108	Schizosaccharomyces pombe	GI:19075276;REMTREMBL:CAA19269	NC_003421	19075172	hypothetical wtf-like protein	NC_003421	320617-321582	SPCC736.05, len:220, May be a wtf pseudogene?, SIMILARITY:Schizosaccharomyces pombe, O74494, hypothetical wtfw protein., (262 aa), fasta scores: opt: 160, E():0.00084, (26.7% identity in 202 aa)	GenBank
TI4896S000109 109	Schizosaccharomyces pombe	GI:19075277;SPTREMBL:O94242	NC_003421	19075172	aspartyl-trna synthetase	NC_003421	323032-324867	SPCC736.06, len:611, predicted transit peptide 1-32 aa, SIMILARITY:Bacillus subtilis., SYD_BACSU, aspartyl-trna synthetase, (592 aa), fasta scores: opt: 1146, E():0, (35.1% identity in 612 aa)	GenBank
TI4896S000110 110	Schizosaccharomyces pombe	GI:19075278;SPTREMBL:O74953	NC_003421	19075172	hypothetical protein	NC_003421	324921-327094	SPCC736.07c, len:699	GenBank
TI4896S000111 111	Schizosaccharomyces pombe	GI:19075279;SPTREMBL:O74954	NC_003421	19075172	hypothetical DNA binding protein	NC_003421	327542-329461	SPCC736.08, len:613, SIMILARITY:Drosophila melanogaster, RBJK_DROME, j kappa-recombination signal binding protein, (594 aa), fasta scores: opt: 406, E():1.4e-18, (25.5% identity in 455 aa)	GenBank
TI4896S000112 112	Schizosaccharomyces pombe	GI:19075280;SPTREMBL:O74955	NC_003421	19075172	similar to translin-associated protein x	NC_003421	329749-330444	SPCC736.09c, len:231, SIMILARITY:Homo sapiens, TSNX_HUMAN, translin-associated protein x, (290 aa), fasta scores: opt: 252, E():6.6e-10, (32.2% identity in 242 aa)	GenBank
TI4896S000113 113	Schizosaccharomyces pombe	GI:19075281;SPTREMBL:O74956	NC_003421	19075172	hypothetical protein	NC_003421	332025-332483	SPCC736.10c, len:152, predicted prenylation motif at C-term, SIMILARITY:Saccharomyces cerevisiae, YM33_YEAST, hypothetical 17.5 kd protein in imp1-hlj1 intergenic region., (155 aa), fasta scores: opt: 389, E():5.8e-21, (38.8% identity in 152 aa)	GenBank
TI4896S000114 114	Schizosaccharomyces pombe	GI:19075282;SWISS-PROT:O74957	NC_003421	19075172	putative argonuate-like protein	NC_003421	334137-337012	SPCC736.11, len:834, SIMILARITY:Homo sapiens, AAF00068, putative rna-binding protein q99., (857 aa), fasta scores: opt: 1481, E():0, (32.7% identity in 841 aa)	GenBank
TI4896S000115 115	Schizosaccharomyces pombe	GI:19075283;SPTREMBL:O74958	NC_003421	19075172	hypothetical serine-rich protein	NC_003421	338026-339567	SPCC736.12c, len:400	GenBank
TI4896S000116 116	Schizosaccharomyces pombe	GI:19075284;SPTREMBL:O74959	NC_003421	19075172	hypothetical short chain dehydrogenase.	NC_003421	340769-341788	SPCC736.13, len:339, SIMILARITY:Arabidopsis thaliana, O80924, putative ribotol dehydrogenase., (321 aa), fasta scores: opt: 507, E():1.3e-25, (34.4% identity in 291 aa)	GenBank
TI4896S000117 117	Schizosaccharomyces pombe	GI:19075285;SPTREMBL:Q09933	NC_003421	19075172	microtubule and spindle pole body associated protein p93dis1	NC_003421	343034-345949	SPCC736.14, len:882	GenBank
TI4896S000118 118	Schizosaccharomyces pombe	GI:19075286;SPTREMBL:O74960	NC_003421	19075172	hypothetical protein	NC_003421	349172-350227	SPCC736.15, len:351, SIMILARITY:Saccharomyces cerevisiae, YG2J_YEAST, hypothetical 38.3 kd protein in rpl11b-pdc6 intergenic region., (339 aa), fasta scores: opt: 1121, E():0, (52.1% identity in 351 aa)	GenBank
TI4896S000119 119	Schizosaccharomyces pombe	GI:19075287;SPTREMBL:O74961	NC_003421	19075172	hypothetical protein	NC_003421	354456-355570	SPCC736.16, len:>231	GenBank
TI4896S000120 120	Schizosaccharomyces pombe	GI:19075288;SPTREMBL:O74505	NC_003421	19075172	hypothetical protein; similar to S. cerevisiae YHL026C which has has potential signal sequence and 2 potential transmembrane helices	NC_003421	358264-359733	SPCC594.02c, len:489, LOW SIMILARITY:Saccharomyces cerevisiae, YHC6_YEAST, hypothetical 30.7 kD protein in rim1-snf6 intergenic region ., (268 aa), fasta scores: opt: 220, E():2.8e-06, (31.8% identity in 132 aa)	GenBank
TI4896S000121 121	Schizosaccharomyces pombe	GI:19075289;SPTREMBL:O74506	NC_003421	19075172	very hypothetical protein	NC_003421	361356-361682	SPCC594.03, len:108	GenBank
TI4896S000122 122	Schizosaccharomyces pombe	GI:19075290;SPTREMBL:O74507	NC_003421	19075172	hypothetical protein; low similarity to a region of yeast Farnesyl cysteine:carboxyl methyltransferase; conserved residues G{VL}{FW}.{WY}SRHPN{FY}{FL}{GA}{E}	NC_003421	362699-363715	SPCC594.04c, len:338, SIMILARITY:Arabidopsis thaliana, O81042, f19d11.17 protein, (333 aa), fasta scores: opt: 250, E():2.5e-10, (27.0% identity in 319 aa)	GenBank
TI4896S000123 123	Schizosaccharomyces pombe	GI:19075291;SPTREMBL:O74508	NC_003421	19075172	PHD finger protein	NC_003421	364204-365478	SPCC594.05c, len:424, SIMILARITY to N-term of:Saccharomyces cerevisiae, Q03012, lpi8p., (353 aa), fasta scores: opt: 261, E():4.2e-09, (39.8% identity in 133 aa)	GenBank
TI4896S000124 124	Schizosaccharomyces pombe	GI:19075292;SPTREMBL:O74509	NC_003421	19075172	hypothetical coiled-coil protein; sequence orphan	NC_003421	365928-366989	SPCC594.06c, len:341, predicted to contain coiled-coil region	GenBank
TI4896S000125 125	Schizosaccharomyces pombe	GI:19075293;SPTREMBL:O74510	NC_003421	19075172	hypothetical protein; contains 8 predicted transmembrane helices; contains a predicted N term signal sequence; sequence orphan	NC_003421	368179-368995	SPCC594.07c, len:255	GenBank
TI4896S000126 126	Schizosaccharomyces pombe	GI:19075294;SWISS-PROT:O74433	NC_003421	19075172	ubiquinol-cytochrome c reductase complex 7.2 kd protein	NC_003421	371230-371677	SPCC1682.01, len:85, SIMILARITY:Saccharomyces cerevisiae, UCR9_YEAST, ubiquinol-cytochrome c reductase complex 7.3 kd protein, (65 aa), fasta scores: opt: 155, E():1e-05, (40.6% identity in 64 aa)	GenBank
TI4896S000127 127	Schizosaccharomyces pombe	GI:19075295;SWISS-PROT:P30666	NC_003421	19075172	minichromosome maintenance protein 3 homolog	NC_003421	372447-375086	SPCC1682.02c, len:879	GenBank
TI4896S000128 128	Schizosaccharomyces pombe	GI:19075296;SPTREMBL:O74434	NC_003421	19075172	hypothetical ser-rich protein	NC_003421	375965-377882	SPCC1682.03c, len:626, SIMILARITY:Homo sapiens, O95815, dentin phosphoryn, (788 aa), fasta scores: opt: 252, E():1e-06, (25.3% identity in 399 aa)	GenBank
TI4896S000129 129	Schizosaccharomyces pombe	GI:19075297;SPTREMBL:O74435	NC_003421	19075172	EF-hand calcium-binding protein, Caltractin-cdc31 subfamily	NC_003421	378229-378925	SPCC1682.04, len:176, SIMILARITY:Homo sapiens, CAT3_HUMAN, centrin 3., (167 aa), fasta scores: opt: 654, E():6e-31, (66.2% identity in 145 aa)	GenBank
TI4896S000130 130	Schizosaccharomyces pombe	GI:19075298;SPTREMBL:O74436	NC_003421	19075172	hypothetical protein	NC_003421	379065-381034	SPCC1682.05c, len:597, SIMILARITY:Caenorhabditis elegans., Q20822, f55c5.8 protein., (622 aa), fasta scores: opt: 229, E():5.7e-07, (18.9% identity in 512 aa)	GenBank
TI4896S000131 131	Schizosaccharomyces pombe	GI:19075299;SPTREMBL:O74437	NC_003421	19075172	hypothetical protein	NC_003421	382377-383138	SPCC1682.06, len:238, almost identical to SPBC18H10. 18c, SIMILARITY:Streptococcus pneumoniae., Q9X9B8, comd protein., (441 aa), fasta scores: opt: 119, E():0.98, (28.4% identity in 116 aa)	GenBank
TI4896S000132 132	Schizosaccharomyces pombe	GI:19075300;SPTREMBL:O74995	NC_003421	19075172	tfiih subunit p47	NC_003421	384473-385868	SPCC1682.07, len:421	GenBank
TI4896S000133 133	Schizosaccharomyces pombe	GI:19075301;SPTREMBL:O74438	NC_003421	19075172	RNA binding protein, pumilio-family	NC_003421	386124-388235	SPCC1682.08c, len:703, SIMILARITY:Schizosaccharomyces pombe, YD15_SCHPO, putative regulatory protein c4g9.05., (581 aa), fasta scores: opt: 1009, E():0, (34.5% identity in 502 aa)	GenBank
TI4896S000134 134	Schizosaccharomyces pombe	GI:19075302;SPTREMBL:O74439	NC_003421	19075172	mitochondrial carrier protein	NC_003421	388702-389824	SPCC1682.09c, len:300, SIMILARITY:Saccharomyces cerevisiae, SHM1_YEAST, putative mitochondrial carrier protein yhm1/shm1., (300 aa), fasta scores: opt: 1393, E():0, (72.3% identity in 292 aa)	GenBank
TI4896S000135 135	Schizosaccharomyces pombe	GI:19075303;SPTREMBL:O74440	NC_003421	19075172	26S proteasome regulatory subunit 12	NC_003421	390747-391765	SPCC1682.10, len:324, SIMILARITY:Trichoderma reesei, O13386, proteasome regulatory subunit 12., (342 aa), fasta scores: opt: 1298, E():0, (62.1% identity in 322 aa)	GenBank
TI4896S000136 136	Schizosaccharomyces pombe	GI:19075304;SPTREMBL:O74441	NC_003421	19075172	hypothetical protein	NC_003421	392323-394184	SPCC1682.11c, len:574	GenBank
TI4896S000137 137	Schizosaccharomyces pombe	GI:19075305;SPTREMBL:O74442	NC_003421	19075172	ubiquitin carboxyl-terminal hydrolase	NC_003421	394883-396256	SPCC1682.12c, len:457, SIMILARITY:Arabidopsis thaliana, O81780, hypothetical 70.8 kd protein., (631 aa), fasta scores: opt: 803, E():0, (39.6% identity in 359 aa)	GenBank
TI4896S000138 138	Schizosaccharomyces pombe	GI:19075306;SPTREMBL:O74443	NC_003421	19075172	conserved hypothetical protein	NC_003421	399080-399898	SPCC1682.13, len:272, SIMILARITY:Schizosaccharomyces pombe, YDZC_SCHPO, hypothetical 33.9 kd protein c14c4.12c in chromosome i., (297 aa), fasta scores: opt: 790, E():0, (48.6% identity in 276 aa)	GenBank
TI4896S000139 139	Schizosaccharomyces pombe	GI:19075307;SPTREMBL:O42699	NC_003421	19075172	60S ribosomal protein L19B	NC_003421	400767-401348	SPCC1682.14, len:193	GenBank
TI4896S000140 140	Schizosaccharomyces pombe	GI:19075308;SPTREMBL:O74444	NC_003421	19075172	hypothetical protein	NC_003421	402249-404498	SPCC1682.15, len:749	GenBank
TI4896S000141 141	Schizosaccharomyces pombe	GI:19075309;SPTREMBL:O74445	NC_003421	19075172	26s protease regulatory subunit S10b	NC_003421	405612-406832	SPCC1682.16, len:249, SIMILARITY:Homo sapiens, PRSX_HUMAN, 26s protease regulatory subunit s10b, (389 aa), fasta scores: opt: 1234, E():0, (74.4% identity in 246 aa)	GenBank
TI4896S000142 142	Schizosaccharomyces pombe	GI:19075310;SPTREMBL:Q9UUN5	NC_003421	19075172	hypothetical protein	NC_003421	408244-408823	SPCC306.02c, len:171, SIMILARITY:, E328824, , (176 aa), fasta scores: opt: 445, E():4.1e-24, (42.4% identity in 170 aa)	GenBank
TI4896S000143 143	Schizosaccharomyces pombe	GI:19075311;SWISS-PROT:Q9Y7R3	NC_003421	19075172	putative condensin subunit	NC_003421	409839-412067	SPCC306.03c, len:742, SIMILARITY:Arabidopsis thaliana, O80896, putative condensin protein., (704 aa), fasta scores: opt: 525, E():8.4e-25, (28.5% identity in 738 aa)	GenBank
TI4896S000144 144	Schizosaccharomyces pombe	GI:19075312;SPTREMBL:Q9Y7R4	NC_003421	19075172	set domain protein; transcriptional silencing	NC_003421	412765-415527	SPCC306.04c, len:920, SIMILARITY:Saccharomyces cerevisiae, SET1_YEAST, set1 protein., (1080 aa), fasta scores: opt: 963, E():0, (28.6% identity in 921 aa)	GenBank
TI4896S000145 145	Schizosaccharomyces pombe	GI:19075313;SPTREMBL:Q9Y7R5	NC_003421	19075172	possible growth response protein	NC_003421	416424-417577	SPCC306.05c, len:281, SIMILARITY:Homo sapiens, O15503, insulin induced protein 1., (277 aa), fasta scores: opt: 245, E():1.6e-09, (28.6% identity in 185 aa)	GenBank
TI4896S000146 146	Schizosaccharomyces pombe	GI:19075314;SPTREMBL:Q9Y7R6	NC_003421	19075172	hypothetical protein	NC_003421	418476-419473	SPCC306.06c, len:311, SIMILARITY:Saccharomyces cerevisiae, YHQ1_YEAST, hypothetical 39.1 kd protein in hxt5-nrk1 intergenic regionprecursor., (335 aa), fasta scores: opt: 141, E():0.028, (26.1% identity in 199 aa)	GenBank
TI4896S000147 147	Schizosaccharomyces pombe	GI:19075315;SPTREMBL:Q9Y7R7	NC_003421	19075172	hypothetical protein	NC_003421	420000-421135	SPCC306.07c, len:284, SIMILARITY:Homo sapiens, O76021, pbk1 protein., (516 aa), fasta scores: opt: 336, E():3.8e-15, (30.4% identity in 280 aa)	GenBank
TI4896S000148 148	Schizosaccharomyces pombe	GI:19075316;SPTREMBL:Q9Y7R8	NC_003421	19075172	malate dehydrogenase, mitochondrial precursor	NC_003421	421703-422728	SPCC306.08c, len:341, SIMILARITY:Saccharomyces cerevisiae, MDHM_YEAST, malate dehydrogenase, mitochondrial precursor, (334 aa), fasta scores: opt: 1262, E():0, (59.8% identity in 331 aa)	GenBank
TI4896S000149 149	Schizosaccharomyces pombe	GI:19075317;SWISS-PROT:P36621	NC_003421	19075172	adenylyl cyclase-associated protein	NC_003421	424547-426276	SPCC306.09c, len:551	GenBank
TI4896S000150 150	Schizosaccharomyces pombe		NC_003421	19075172	hypothetical wtf3 protein.	NC_003421	427445-428763	SPCC306.10, PSEUDOGENE, SIMILARITY:Schizosaccharomyces pombe, O74474, hypothetical wtf3 protein., (329 aa), fasta scores: opt: 1402, E():0, (66.9% identity in 329 aa)	GenBank
TI4896S000151 151	Schizosaccharomyces pombe	GI:19075318;SPTREMBL:Q9Y7R9	NC_003421	19075172	hypothetical protein	NC_003421	430788-431639	SPCC306.11, len:283	GenBank
TI4896S000152 152	Schizosaccharomyces pombe	GI:19075319;SPTREMBL:P87244	NC_003421	19075172	hypothetical protein	NC_003421	432395-434674	SPCC4G3.19, unknown, len:759aa	GenBank
TI4896S000153 153	Schizosaccharomyces pombe	GI:19075320;SPTREMBL:P87243	NC_003421	19075172	hypothetical protein	NC_003421	435937-438423	SPCC4G3.18, unknown, len:828aa	GenBank
TI4896S000154 154	Schizosaccharomyces pombe	GI:19075321;SPTREMBL:P87242	NC_003421	19075172	hypothetical protein	NC_003421	439064-439660	SPCC4G3.17, unknown, len:198aa, similar eg. to YGL10 1W, YGK1_YEAST, P53144, hypothetical protein, (215aa), fast a scores, opt:579, E():3.6e-31, (47.6% identity in 185 aa o verlap), also similar eg. to YGL102C, YB92_YEAST, P38331, h ypothetical 27.6 kd protein, (238aa), fasta scores, opt:565 , E():3.2e-30, (46.3% identity in 188 aa overlap)	GenBank
TI4896S000155 155	Schizosaccharomyces pombe	GI:19075322;SPTREMBL:P87241	NC_003421	19075172	hypothetical protein	NC_003421	440054-441271	SPCC4G3.16, unknown, len:405aa, similar eg. to the c terminal region of RIB2_YEAST, Q12362, drap deaminase, (59 1aa), fasta scores, opt:397, E():1.2e-19, (44.0% identity i n 150 aa overlap)	GenBank
TI4896S000156 156	Schizosaccharomyces pombe	GI:19075323;SPTREMBL:P87240	NC_003421	19075172	hypothetical protein	NC_003421	442039-442696	SPCC4G3.15c, probable negative regulator of transcri ption, len:176aa, similar eg. to NOT2_YEAST, P06100, genera l negative regulator, (191aa), fasta scores, opt:320, E():9 .6e-16, (36.4% identity in 187 aa overlap)	GenBank
TI4896S000157 157	Schizosaccharomyces pombe	GI:19075324;SPTREMBL:P87239	NC_003421	19075172	hypothetical protein	NC_003421	443170-444756	SPCC4G3.14, probable mdj1 protein precursor, len:528 aa, similar eg. to YFL016C, MDJ1_YEAST, P35191, mdj1 protei n precursor, (511aa), fasta scores, opt:430, E():6.4e-18, ( 33.8% identity in 520 aa overlap), contains PS00636 Nt-dnaJ domain signature	GenBank
TI4896S000158 158	Schizosaccharomyces pombe	GI:19075325;SPTREMBL:P87238	NC_003421	19075172	hypothetical protein	NC_003421	445404-446051	SPCC4G3.13c, unknown; serine rich, len:215aa	GenBank
TI4896S000159 159	Schizosaccharomyces pombe	GI:19075326;SPTREMBL:P87237	NC_003421	19075172	hypothetical protein	NC_003421	447264-449729	SPCC4G3.12c, unknown; serine rich; possible c termin al zinc finger, len:821aa	GenBank
TI4896S000160 160	Schizosaccharomyces pombe	GI:19075327;SPTREMBL:P87236	NC_003421	19075172	hypothetical protein	NC_003421	450465-451415	SPCC4G3.11, unknown, len:316aa	GenBank
TI4896S000161 161	Schizosaccharomyces pombe	GI:19075328;SPTREMBL:P87235	NC_003421	19075172	hypothetical protein	NC_003421	452369-454429	SPCC4G3.10c, putative dna repair protein, len:686aa, similar eg. to RAD4_YEAST, P14736, dna repair protein rad4 , (754aa), fasta scores, opt:559, E():7.9e-27, (27.3% ident ity in 697 aa overlap)	GenBank
TI4896S000162 162	Schizosaccharomyces pombe	GI:19075329;SPTREMBL:P87234	NC_003421	19075172	hypothetical protein	NC_003421	455303-457210	SPCC4G3.09c, unknown, len:635aa, some similarity eg. to YNL293W, YN33_YEAST, P48566, hypothetical 73.0 kd prote in, (633aa), fasta scores, opt:716, E():0, (43.1% identity in 420 aa overlap)	GenBank
TI4896S000163 163	Schizosaccharomyces pombe	GI:19075330;SPTREMBL:Q12706	NC_003421	19075172	putative protein kinase	NC_003421	458100-459410	SPCC4G3.08, psk1; putative serine/threonine protein kinase, len:436aa, identical to Q12706, (436aa), contains P S00108 Serine/Threonine protein kinases active-site signatu re	GenBank
TI4896S000164 164	Schizosaccharomyces pombe	GI:19075331;SPTREMBL:P87233	NC_003421	19075172	hypothetical protein	NC_003421	460117-461502	SPCC4G3.07c, unknown, len:461aa, similar eg. to YAJ8 _SCHPO, Q09908, hypothetical 60.7 kd protein c30d11.08C, (5 38aa), fasta scores, opt:582, E():3.8e-29, (28.8% identity in 473 aa overlap)	GenBank
TI4896S000165 165	Schizosaccharomyces pombe	GI:19075332;SPTREMBL:P87232	NC_003421	19075172	hypothetical protein	NC_003421	461951-462385	SPCC4G3.06c, unknown, len:144aa, similar eg. to RM04 _YEAST, P36517, mitochondrial 60s ribosomal protein, (319aa ),opt:289, E():2.4e-13, (38.8% identity in 121 aa overlap)	GenBank
TI4896S000166 166	Schizosaccharomyces pombe	GI:19075333;SPTREMBL:P87231	NC_003421	19075172	hypothetical protein	NC_003421	462996-464714	SPCC4G3.05c, unknown, len:572aa, similar eg. to yeas t Q04149, D9509.6P, (632aa), fasta scores, opt:674, E():0, (28.7% identity in 600 aa overlap)	GenBank
TI4896S000167 167	Schizosaccharomyces pombe	GI:19075334;SPTREMBL:P87230	NC_003421	19075172	putative ubiquinone biosynthesis methyltransferase	NC_003421	464937-465983	SPCC4G3.04c, putative ubiquinone biosynthesis methyl transferase, len:305aa, similar eg. to YML110C, YMLO_YEAST, P49017, ubiquinone biosynthesis, (307aa), fasta scores, op t:914, E():0, (53.3% identity in 272 aa overlap)	GenBank
TI4896S000168 168	Schizosaccharomyces pombe	GI:19075335;SPTREMBL:P87229	NC_003421	19075172	hypothetical protein	NC_003421	466796-467839	SPCC4G3.03, unknown, len:347aa	GenBank
TI4896S000169 169	Schizosaccharomyces pombe	GI:19075336;SWISS-PROT:P49776	NC_003421	19075172	diadenosine tetraphosphatase	NC_003421	468839-469688	SPCC4G3.02, aph1; bis(5'-nucleosyl)-tetraphosphatase , len:182aa, identical to APH1_SCHPO, P49776, bis(5'-nucleo syl)-tetraphosphatase, (181aa), also similar eg. to YDR305C , YD15_YEAST, P49775, hypothetical 24.8 kd hit-like protein , (217aa),opt:384, E():1.2e-17, (40.3% identity in 196 aa o verlap)	GenBank
TI4896S000170 170	Schizosaccharomyces pombe	GI:19075337;SWISS-PROT:P87228	NC_003421	19075172	putative phosphoglycerate dehydrogenase	NC_003421	470668-472068	SPCC4G3.01, putative d-3-phosphoglycerate dehydrogen ase, len:466aa, similar eg. to YIL074W, SERY_YEAST, P40510, putative d-3-phosphoglycerate dehydrogenase, (469aa), fast a scores, opt:1959, E():0, (64.8% identity in 460 aa overla p), also similar to YER081W, SERX_YEAST, P40054, (469aa), f asta scores, opt:1921, E():0, (63.9% identity in 457 aa ove rlap), contains PS00065 D-isomer specific 2-hyd…	GenBank
TI4896S000171 171	Schizosaccharomyces pombe	GI:19075338;SPTREMBL:O59797	NC_003421	19075172	nucleosome assembly protein.	NC_003421	474390-475571	SPCC364.06, len:393, SIMILARITY:Schizosaccharomyces pombe, P78920, nucleosome assembly protein, (379 aa), fasta scores: opt: 740, E():0, (43.8% identity in 386 aa)	GenBank
TI4896S000172 172	Schizosaccharomyces pombe	GI:19075339;SPTREMBL:O59796	NC_003421	19075172	putative vacuolar protein sorting-associated protein	NC_003421	476046-478988	SPCC364.05, len:910, SIMILARITY:Saccharomyces cerevisiae, VPS3_YEAST, vacuolar protein sorting-associated protein vps3., (1011 aa), fasta scores: opt: 218, E():2e-06, (20.1% identity in 942 aa)	GenBank
TI4896S000173 173	Schizosaccharomyces pombe	GI:19075340;SPTREMBL:O59795	NC_003421	19075172	similar to casp proteins	NC_003421	479727-481751	SPCC364.04c, len:633, SIMILARITY:Saccharomyces cerevisiae, YKR9_YEAST, hypothetical 77.5 kd protein, (679 aa), fasta scores: opt: 539, E():1.9e-20, (29.3% identity in 645 aa)	GenBank
TI4896S000174 174	Schizosaccharomyces pombe	GI:19075341;SWISS-PROT:O59794	NC_003421	19075172	60s ribosomal protein l17.	NC_003421	482235-482798	SPCC364.03, len:187	GenBank
TI4896S000175 175	Schizosaccharomyces pombe	GI:19075342;SPTREMBL:O59793	NC_003421	19075172	hypothetical protein	NC_003421	483585-484739	SPCC364.02c, len:384, SIMILARITY:Drosophila melanogaster, O44424, es2 protein, (414 aa), fasta scores: opt: 151, E():0.1, (23.2% identity in 349 aa)	GenBank
TI4896S000176 176	Schizosaccharomyces pombe	GI:19075343;SPTREMBL:O59792	NC_003421	19075172	hypothetical protein	NC_003421	484965-485979	splicing may be incorrect; non-consensus branch - may use internal Met @ posn. 1166 SPCC364.01, len:320	GenBank
TI4896S000177 177	Schizosaccharomyces pombe	GI:19075344;SPTREMBL:O74564	NC_003421	19075172	hypothetical wtf protein	NC_003421	487167-488519	SPCC970.11c, len:333, this sequence has homologues in many other cosmids including c1906, c1739, c622, c285, c576,c553, c1577, c306, c2E12, c162; the translation contains 3 repeats, consensus 'KVTAVFLAQCV' which has 6 copies in the translation of the related cDNA fragment sequences are usually bordered by tf2 type LTRs, which has lead us to speculate that these regions may be duplicated by the re…	GenBank
TI4896S000178 178	Schizosaccharomyces pombe	GI:19075345;SPTREMBL:O74563	NC_003421	19075172	hypothetical zinc finger protein; C3HC4 type (RING finger) family	NC_003421	490068-492174	SPCC970.10c, len:680, predicted to contain coiled-coil regions, SIMILARITY:Schizosaccharomyces pombe, O74924, hypothetical zinc-finger protein., (692 aa), fasta scores: opt: 355, E():8.2e-12, (21.9% identity in 707 aa)	GenBank
TI4896S000179 179	Schizosaccharomyces pombe	GI:19075346;SPTREMBL:O74562	NC_003421	19075172	hypothetical protein	NC_003421	492370-495926	SPCC970.09, len:1088	GenBank
TI4896S000180 180	Schizosaccharomyces pombe	GI:19075347;SPTREMBL:O74561	NC_003421	19075172	putative b-zip transcription factor	NC_003421	496863-499766	SPCC970.08, len:967, SIMILARITY:Saccharomyces cerevi siae, ydr017c, Q12494, potential b-zip transcription factor , (1050 aa), fasta scores: opt: 328, E():0, (28.4% identity in 1011 aa)	GenBank
TI4896S000181 181	Schizosaccharomyces pombe	GI:19075348;SPTREMBL:O74560	NC_003421	19075172	hypothetical zinc finger protein	NC_003421	500859-502769	SPCC970.07c, len:636	GenBank
TI4896S000182 182	Schizosaccharomyces pombe	GI:19075349;SWISS-PROT:O74559	NC_003421	19075172	putative edoplasmic reticulum associated protein	NC_003421	503617-504525	SPCC970.06, len:302, SIMILARITY:Saccharomyces cerevisiae, YG5Y_YEAST, hypothetical 35.0 kd protein in bgl2-zuo1 intergenic region., (310 aa), fasta scores: opt: 653, E():0, (36.3% identity in 322 aa)	GenBank
TI4896S000183 183	Schizosaccharomyces pombe	GI:19075350;SWISS-PROT:Q92365	NC_003421	19075172	60s ribosomal protein L36.1/L36A	NC_003421	506415-506875	SPCC970.05, len:99	GenBank
TI4896S000184 184	Schizosaccharomyces pombe	GI:19075351;SPTREMBL:O74558	NC_003421	19075172	similar to yeast ploidy maintenance protein Mob2p	NC_003421	508053-509308	SPCC970.04c, len:244, SIMILARITY:Saccharomyces cerevisiae, MOB2_YEAST, mob2 protein, (259 aa), fasta scores: opt: 803, E():0, (50.2% identity in 247 aa)	GenBank
TI4896S000185 185	Schizosaccharomyces pombe	GI:19075352;SPTREMBL:O74557	NC_003421	19075172	putative nadh-cytochrome b5 reductase	NC_003421	510435-511340	SPCC970.03, len:301, SIMILARITY:Saccharomyces cerevi siae, NC5R_YEAST, putative nadh-cytochrome b5 reductase, (3 22 aa), fasta scores: opt: 877, E():0, (49.1% identity in 2 73 aa) SPCC970.03, len:301, SIMILARITY:Mortierella alpina., BAA85586, nadh-cytochrome b5 reductase., (298 aa), fasta scores: opt: 937, E():0, (49.1% identity in 285 aa)	GenBank
TI4896S000186 186	Schizosaccharomyces pombe	GI:19075353;SPTREMBL:O74556	NC_003421	19075172	hypothetical protein	NC_003421	512043-513540	SPCC970.02, len:442, SIMILARITY:Saccharomyces cerevisiae, YKE6_YEAST, hypothetical 49.6 kd protein in elm1-pri2 intergenic region., (449 aa), fasta scores: opt: 1450, E():0, (49.9% identity in 423 aa)	GenBank
TI4896S000187 187	Schizosaccharomyces pombe	GI:19075354;SWISS-PROT:Q9P802	NC_003421	19075172	hypothetical protein	NC_003421	514122-514770	SPCC970.12, len:113, NOTE: May not be coding; may fortuitously occur in rad16 3' UTR, SIMILARITY:Homo sapiens, O43482, opa-interacting protein oip5, (231 aa), fasta scores: opt: 122, E():0.051, (30.7% identity in 101 aa)	GenBank
TI4896S000188 188	Schizosaccharomyces pombe	GI:19075355;SWISS-PROT:P36617	NC_003421	19075172	dna repair protein rad16	NC_003421	514906-517903	SPCC970.01, len:892	GenBank
TI4896S000189 189	Schizosaccharomyces pombe	GI:19075356;SPTREMBL:Q9P7C7	NC_003421	19075172	DEAD/DEAH box RNA helicase	NC_003421	519540-522584	SPCC10H11.01, len:1015, SIMILARITY:Rattus norvegicus, Q62780, rna helicase., (1032 aa), fasta scores: opt: 2117, E():0, (41.7% identity in 1073 aa)	GenBank
TI4896S000190 190	Schizosaccharomyces pombe	GI:19075357;SPTREMBL:Q9P7C6	NC_003421	19075172	DNAJ protein	NC_003421	524132-524758	SPCC10H11.02, len:209, SIMILARITY:Homo sapiens, BAA91724, cdna flj10634 fis, clone nt2rp2005654, weakly similarto cysteine string protein., (304 aa), fasta scores: opt: 376, E():3.3e-13, (34.5% identity in 203 aa)	GenBank
TI4896S000191 191	Schizosaccharomyces pombe	GI:19075358;SPTREMBL:Q9USH2	NC_003421	19075172	hypothetical protein	NC_003421	525361-525792	SPCP31B10.02, len:143	GenBank
TI4896S000192 192	Schizosaccharomyces pombe	GI:19075359;SPTREMBL:Q9USH1	NC_003421	19075172	conserved hypothetical protein	NC_003421	526271-526690	SPCP31B10.03c, len:139, SIMILARITY:Caenorhabditis elegans., P91869, f32h2.2 protein., (163 aa), fasta scores: opt: 359, E():4.5e-18, (38.7% identity in 137 aa)	GenBank
TI4896S000193 193	Schizosaccharomyces pombe	GI:19075360;SPTREMBL:Q9USH0	NC_003421	19075172	hypothetical protein	NC_003421	527602-528647	SPCP31B10.04, len:287	GenBank
TI4896S000194 194	Schizosaccharomyces pombe	GI:19075361;SPTREMBL:Q9USG9	NC_003421	19075172	hypothetical protein	NC_003421	529173-530783	SPCP31B10.05, len:536, SIMILARITY: low to YB73_YEAST, HYPOTHETICAL 62.3 KD PROTEIN, (544 aa), fasta scores, opt:178, E(): 0.00017, (24.8% identity in 464 aa overlap)	GenBank
TI4896S000195 195	Schizosaccharomyces pombe	GI:19075362;SPTREMBL:Q9USG8	NC_003421	19075172	C2-domain, putative synaptic vesicle protein	NC_003421	533322-536888	SPCP31B10.06, len:1188 SIMILARITY: YMH2_YEAST HYPOTHETICAL 171.1 KD PROTEIN, (1545 aa), fasta scores, opt:223, E(): 5.7e-06, (19.1% identity in 913 aa overlap)	GenBank
TI4896S000196 196	Schizosaccharomyces pombe	GI:19075363;SWISS-PROT:O14460	NC_003421	19075172	elongation factor 2	NC_003421	537326-539854	SPCP31B10.07, len:842	GenBank
TI4896S000197 197	Schizosaccharomyces pombe	GI:19075364;SWISS-PROT:Q9USG6	NC_003421	19075172	ribosomal protein l37 homolog	NC_003421	540259-540775	SPCP31B10.08c, len:108	GenBank
TI4896S000198 198	Schizosaccharomyces pombe	GI:19075365;SWISS-PROT:O14065	NC_003421	19075172	C2-domain family protein	NC_003421	541275-545744	SPCP31B10.09, len:1429, SIMILARITY:Schizosaccharomyces pombe, CAB52146, putative c2 domain family protein., (1225 aa), fasta scores: opt: 1131, E():0, (27.2% identity in 1241 aa)	GenBank
TI4896S000199 199	Schizosaccharomyces pombe	GI:19075367;SWISS-PROT:O14064	NC_003421	19075172	cut17p	NC_003421	546108-549148	SPCC962.02c, len:997aa	GenBank
TI4896S000200 200	Schizosaccharomyces pombe	GI:19075366;SPTREMBL:Q9USG4	NC_003421	19075172	cut17	NC_003421	546108-546308	SPCP31B10.10c, len:66	GenBank
TI4896S000201 201	Schizosaccharomyces pombe	GI:19075368;SWISS-PROT:O14063	NC_003421	19075172	importin alpha subunit, serine rich RNA polymera se I supressor	NC_003421	550473-552101	SPCC962.03c, len:542aa	GenBank
TI4896S000202 202	Schizosaccharomyces pombe	GI:19075369;SWISS-PROT:O14062	NC_003421	19075172	40s ribosomal protein s12	NC_003421	553185-553704	SPCC962.04, len:145aa	GenBank
TI4896S000203 203	Schizosaccharomyces pombe	GI:19075370;SWISS-PROT:O14061	NC_003421	19075172	hypothetical protein	NC_003421	554521-556200	SPCC962.05, len:536aa	GenBank
TI4896S000204 204	Schizosaccharomyces pombe	GI:19075371;SPTREMBL:O74555	NC_003421	19075172	putative transcription or splicing factor	NC_003421	556396-558205	SPCC962.06c, len:587aa, similarity: H. sapiens, Q927 45, Mammalian splicing factor SF1, (639aa), fasta scores, o pt:1053, E():1.3e-30, (36.8% identity in 532 aa overlap)	GenBank
TI4896S000205 205	Schizosaccharomyces pombe	GI:19075372;SWISS-PROT:O14059	NC_003421	19075172	histidinol-phosphatase	NC_003421	560067-561277	SPCC1672.01, len:306aa, similarity: yeast, YFR025C, HIS9_YEAST, histidinol-phosphatase, (335aa), fasta scores, opt:306, E():0, (33.3% identity in 330 aa overlap)	GenBank
TI4896S000206 206	Schizosaccharomyces pombe	GI:19075373;SWISS-PROT:P40847	NC_003421	19075172	switch-activating protein 1	NC_003421	562353-563117	SPCC1672.02c, len:254aa	GenBank
TI4896S000207 207	Schizosaccharomyces pombe	GI:19075374;SWISS-PROT:O14057	NC_003421	19075172	hypothetical protein	NC_003421	565891-567474	SPCC1672.03c, len:527aa, similarity: YDL238C, YD3C_Y EAST, hypothetical 55.2 kd protein, (489aa), fasta scores, opt:1131, E():0, (43.6% identity in 473 aa overlap)	GenBank
TI4896S000208 208	Schizosaccharomyces pombe	GI:19075375;SWISS-PROT:O14056	NC_003421	19075172	very hypothetical protein	NC_003421	568700-569072	SPCC1672.04c, len:101aa	GenBank
TI4896S000209 209	Schizosaccharomyces pombe	GI:19075376;SWISS-PROT:O14055	NC_003421	19075172	tyrosyl-trna synthetase cytoplasmic EC 6.1.1.1	NC_003421	570243-571448	SPCC1672.05c, len:401aa	GenBank
TI4896S000210 210	Schizosaccharomyces pombe	GI:19075377;SPTREMBL:O74429	NC_003421	19075172	conserved hypothetical protein	NC_003421	571710-574472	SPCC1672.06c, unknown, len:920aa, similarity: S. cer evisiae, YLR410w, Q06685, chromosome xii cosmid 9931.7, (11 46aa), fasta scores, opt:2648, E():0, (52.5% identity in 96 2 aa overlap)	GenBank
TI4896S000211 211	Schizosaccharomyces pombe	GI:19075378;SWISS-PROT:O14053	NC_003421	19075172	beta transducin	NC_003421	575537-578304	SPCC1672.07, len:902aa, similarity: S. cerevisiae, Y LR409C, Q06078, similar to transcriptional repressor protei n, (939aa), fasta scores, opt:1395, E():0, (40.3% identity in 950 aa overlap)	GenBank
TI4896S000212 212	Schizosaccharomyces pombe	GI:19075379;SPTREMBL:P79011	NC_003421	19075172	transcription initiation factor IIE beta subunit (TFIIE-BETA)	NC_003421	579456-580313	SPCC1672.08c, len:285aa	GenBank
TI4896S000213 213	Schizosaccharomyces pombe	GI:19075380;SPTREMBL:O74430	NC_003421	19075172	triglyceride lipase-cholesterol esterase	NC_003421	580593-582195	SPCC1672.09, len:467aa, similarity: S.cerevisiae, YK L140W, TGL1_YEAST, triglyceride lipase-cholesterol esterase , (548aa), fasta scores, opt:1176, E():0, (44.6% identity i n 435 aa overlap)	GenBank
TI4896S000214 214	Schizosaccharomyces pombe	GI:19075381;SPTREMBL:O94244	NC_003421	19075172	beta transducin, putative chromosome assembly fa ctor	NC_003421	584135-585587	SPCC1672.10, len:430aa, similar eg. to , G3309245, r etinoblastoma a associated protein, (425aa), fasta scores, opt:1438, E():0, (52.2% identity in 414 aa overlap), also s imilar eg. to , RB48_HUMAN, , chromatin assembly factor 1 p 48 subunit ca (, (425aa), fasta scores, opt:1436, E():0, (5 3.1% identity in 401 aa overlap)	GenBank
TI4896S000215 215	Schizosaccharomyces pombe	GI:19075382;SWISS-PROT:O74431	NC_003421	19075172	membrane atpase	NC_003421	585906-589853	SPCC1672.11c, len:1315aa, similarity:. S. cerevisiae , YOR291W, ATC9_YEAST, probable calcium-transporting atpase , (1472aa), fasta scores, opt:2767, E():0, (45.6% identity in 1343 aa overlap)	GenBank
TI4896S000216 216	Schizosaccharomyces pombe	GI:19075383;SPTREMBL:O74432	NC_003421	19075172	conserved hypothetical protein	NC_003421	590326-591654	SPCC1672.12c, len:303aa, similarity: S. cerevisiae, YOR164C, Q12125, hypothetical protein, (312aa), fasta score s, opt:447, E():8.3e-21, (29.8% identity in 295 aa overlap)	GenBank
TI4896S000217 217	Schizosaccharomyces pombe	GI:19075384;SPTREMBL:O75006	NC_003421	19075172	subunit of the final step of the secretory pathw ay	NC_003421	591852-594435	SPCC1672.13, len:785aa, similarity: R. norvegicus, O 54923, rsec15, (822aa), fasta scores, opt:642, E():7.1e-28, (23.7% identity in 796 aa overlap)	GenBank
TI4896S000218 218	Schizosaccharomyces pombe	GI:19075385;SPTREMBL:O74830	NC_003421	19075172	putative glutathione synthase	NC_003421	595060-596002	SPCC1183.02, len:220, SIMILARITY: to the N terminal part of Schizosaccharomyces pombe, EF1G_SCHPO, elongation f actor 1-gamma, (409 aa), fasta scores: opt: 432, E():4.3e-2 7, (35.9% identity in 223 aa)	GenBank
TI4896S000219 219	Schizosaccharomyces pombe	GI:19075386;SWISS-PROT:O74831	NC_003421	19075172	putative regulator of mitochondrial iron accumul ation; human frataxin homolog	NC_003421	596368-597078	SPCC1183.03c, len:158, SIMILARITY:Saccharomyces cere visiae, ydl120w, Q07540, regulates mitochondrial iron accum ulation, (174 aa), fasta scores: opt: 271, E():2.2e-17, (44 .7% identity in 103 aa)	GenBank
TI4896S000220 220	Schizosaccharomyces pombe	GI:19075387;SPTREMBL:O74832	NC_003421	19075172	putative mitochondrial translation system compon ent	NC_003421	597614-599237	SPCC1183.04c, len:524, SIMILARITY:Saccharomyces cere visiae, YOR017W, PT27_YEAST, mitochondrial translation syst em component pet127, (800 aa), fasta scores: opt: 418, E(): 0, (39.4% identity in 322 aa)	GenBank
TI4896S000221 221	Schizosaccharomyces pombe	GI:19075388;SPTREMBL:O74833	NC_003421	19075172	dna ligase	NC_003421	599310-602803	SPCC1183.05c, len:923, C term may be incorrectly pre dicted., SIMILARITY:Homo sapiens, DNL4_HUMAN, dna ligase iv , (844 aa), fasta scores: opt: 977, E():0, (32.0% identity in 694 aa)	GenBank
TI4896S000222 222	Schizosaccharomyces pombe	GI:19075389;SWISS-PROT:O74834	NC_003421	19075172	uracil-dna glycosylase	NC_003421	603037-604129	SPCC1183.06, len:322, SIMILARITY:Saccharomyces cerev isiae, UNG_YEAST, uracil-dna glycosylase precursor, (359 aa ), fasta scores: opt: 741, E():0, (47.2% identity in 320 aa )	GenBank
TI4896S000223 223	Schizosaccharomyces pombe	GI:19075390;SPTREMBL:O74835	NC_003421	19075172	putative rRNA biogenesis protein; rrp5 homolog; multiple S1 rna binding domain protein	NC_003421	606337-611409	SPCC1183.07, len:1690, SIMILARITY:Saccharomyces cere visiae, RRP5_YEAST, rrna biogenesis protein rrp5, (1729 aa) , fasta scores: opt: 2863, E():0, (34.7% identity in 1764 a a)	GenBank
TI4896S000224 224	Schizosaccharomyces pombe	GI:19075391;SWISS-PROT:O74836	NC_003421	19075172	60s ribosomal protein l10a.	NC_003421	611900-612550	SPCC1183.08c, len:216	GenBank
TI4896S000225 225	Schizosaccharomyces pombe	GI:19075392;SWISS-PROT:O74837	NC_003421	19075172	hypothetical protein	NC_003421	613345-613725	SPCC1183.09c, len:105, SIMILARITY:Saccharomyces cere visiae, YDL123W, YD23_YEAST, hypothetical protein, (140 aa) , fasta scores: opt: 175, E():7.5e-06, (47.4% identity in 5 7 aa)	GenBank
TI4896S000226 226	Schizosaccharomyces pombe	GI:19075393;SPTREMBL:O74838	NC_003421	19075172	hypothetical wtf protein.	NC_003421	615605-616689	SPCC1183.10, len:258	GenBank
TI4896S000227 227	Schizosaccharomyces pombe	GI:19075394;SPTREMBL:O74839	NC_003421	19075172	hypothetical protein	NC_003421	620024-623059	SPCC1183.11, len:1011, SIMILARITY:Schizosaccharomyce s pombe, O14050, serine/threonine protein kinase., (840 aa) , fasta scores: opt: 667, E():0, (26.9% identity in 788 aa)	GenBank
TI4896S000228 228	Schizosaccharomyces pombe	GI:19075395;SPTREMBL:O74870	NC_003421	19075172	conserved hypothetical; similarity to heatshock protein	NC_003421	623607-624527	SPCC31H12.02c, len:306, SIMILARITY:Saccharomyces cer evisiae, YBR054W, YRO2_YEAST, yro2 protein, (344 aa), fasta scores: opt: 321, E():6.9e-17, (28.8% identity in 240 aa)	GenBank
TI4896S000229 229	Schizosaccharomyces pombe	GI:19075396;SPTREMBL:O74871	NC_003421	19075172	conserved hypothetical protein	NC_003421	625488-626225	SPCC31H12.03c, len:245, SIMILARITY:Saccharomyces cer evisiae, YEP3_YEAST, HYPOTHETICAL PROTEIN, (218 aa), fasta scores, opt:198, E(): 1.8e-07,(27.0% identity in 226 aa ove rlap)	GenBank
TI4896S000230 230	Schizosaccharomyces pombe	GI:19075397;SWISS-PROT:O75000	NC_003421	19075172	60s ribosomal protein l12	NC_003421	627212-627804	SPCC31H12.04c, len:161	GenBank
TI4896S000231 231	Schizosaccharomyces pombe	GI:19075398;SWISS-PROT:P23880	NC_003421	19075172	serine-threonine protein phosphatase pp1-2	NC_003421	628996-630443	SPCC31H12.05c, len:322	GenBank
TI4896S000232 232	Schizosaccharomyces pombe	GI:19075399;SPTREMBL:O74872	NC_003421	19075172	hypothetical protein	NC_003421	632248-633654	SPCC31H12.06, len:468	GenBank
TI4896S000233 233	Schizosaccharomyces pombe	GI:19075400;SPTREMBL:O74873	NC_003421	19075172	protein transport protein sec23 homolog	NC_003421	634309-636761	SPCC31H12.07, len:759, SIMILARITY:Homo sapiens, S23B _HUMAN, protein transport protein sec23 homolog isoform b., (767 aa), fasta scores: opt: 2947, E():0, (57.7% identity in 761 aa)	GenBank
TI4896S000234 234	Schizosaccharomyces pombe	GI:19075401;SPTREMBL:O74874	NC_003421	19075172	putative global transcriptional regulator; putative ccr4 subunit homologue	NC_003421	637461-639533	SPCC31H12.08c, len:690, SIMILARITY:Saccharomyces cer evisiae, YAL021C, CCR4_YEAST, glucose-repressible alcohol dehydrogenase transcriptional effector(carbon catabolite repressor protein 4), (837 aa), fasta scores: opt: 944, E():0, (36.5	GenBank
TI4896S000235 235	Schizosaccharomyces pombe	GI:19075402;SPTREMBL:O13282	NC_003421	19075172	tfiid subunit taf72p.	NC_003421	640145-642444	SPCC5E4.03c, len:643	GenBank
TI4896S000236 236	Schizosaccharomyces pombe	GI:19075403;SWISS-PROT:P18296	NC_003421	19075172	cut1 protein.	NC_003421	643812-649416	SPCC5E4.04, len:1828	GenBank
TI4896S000237 237	Schizosaccharomyces pombe	GI:19075404;SPTREMBL:O94305	NC_003421	19075172	hypothetical protein, possible phosphoslipase	NC_003421	649656-650792	SPCC5E4.05c, len:378, SIMILARITY:Saccharomyces cerevisiae, YKJ4_YEAST, hypothetical 35.5 kd protein in cwp1-mbr1 intergenic region., (313 aa), fasta scores: opt: 459, E():7.8e-19, (31.2% identity in 269 aa)	GenBank
TI4896S000238 238	Schizosaccharomyces pombe	GI:19075405;SPTREMBL:Q9P7Z6	NC_003421	19075172	hypothetical protein	NC_003421	651622-651994	SPCC5E4.10c, len:101	GenBank
TI4896S000239 239	Schizosaccharomyces pombe	GI:19075406;SWISS-PROT:P53692	NC_003421	19075172	dna repair protein rad18	NC_003421	652783-656311	SPCC5E4.06, len:1140	GenBank
TI4896S000240 240	Schizosaccharomyces pombe	GI:19075407;SWISS-PROT:P36585	NC_003421	19075172	60s ribosomal protein L27a.2/L28A	NC_003421	656625-657071	SPCC5E4.07, len:148	GenBank
TI4896S000241 241	Schizosaccharomyces pombe	GI:19075408;SPTREMBL:O94306	NC_003421	19075172	hypothetical protein	NC_003421	657704-658258	SPCC5E4.08, len:184	GenBank
TI4896S000242 242	Schizosaccharomyces pombe	GI:19075409;SPTREMBL:O74446	NC_003421	19075172	hypothetical 51.9 kd protein	NC_003421	658832-659568	SPCC5E4.09, len:191; entirely contained in c16C4, SIMILARITY:Saccharomyces cerevisiae, Q03441, YDL001W, hypothetical 49.9 kd protein., (430 aa), fasta scores: opt: 340, E():1.9e-16, (40.7% identity in 189 aa)	GenBank
TI4896S000243 243	Schizosaccharomyces pombe	GI:19075410;SPTREMBL:O74446	NC_003421	19075172	conserved hypothetical protein	NC_003421	658832-660413	SPCC16C4.01, len:446, SIMILARITY:Saccharomyces cerev isiae, Q03441, hypothetical 49.9 kd protein., (430 aa), fas ta scores: opt: 995, E():0, (54.8% identity in 376 aa)	GenBank
TI4896S000244 244	Schizosaccharomyces pombe	GI:19075411;SPTREMBL:Q9P7Z9	NC_003421	19075172	hypothetical protein	NC_003421	660851-661181	SPCC16C4.20c, len:77	GenBank
TI4896S000245 245	Schizosaccharomyces pombe	GI:19075412;SPTREMBL:O74447	NC_003421	19075172	hypothetical protein	NC_003421	662342-663988	SPCC16C4.02c, len:548	GenBank
TI4896S000246 246	Schizosaccharomyces pombe	GI:19075413;SPTREMBL:O74448	NC_003421	19075172	peptidyl-prolyl cis-trans isomerase.	NC_003421	664668-665340	SPCC16C4.03, len:175, SIMILARITY:Emericella nidulans , O42735, peptidyl-prolyl cis/trans isomerase., (176 aa), f asta scores: opt: 666, E():0, (57.5% identity in 174 aa)	GenBank
TI4896S000247 247	Schizosaccharomyces pombe	GI:19075414;SPTREMBL:O74449	NC_003421	19075172	very hypothetical protein	NC_003421	667171-668069	SPCC16C4.04, len:266	GenBank
TI4896S000248 248	Schizosaccharomyces pombe	GI:19075415;SPTREMBL:O74450	NC_003421	19075172	very hypothetical protein	NC_003421	668586-669306	SPCC16C4.05, len:201	GenBank
TI4896S000249 249	Schizosaccharomyces pombe	GI:19075416;SPTREMBL:O74451	NC_003421	19075172	pseudouridylate synthase	NC_003421	669467-670760	SPCC16C4.06c, len:338, SIMILARITY: Schizosaccharomyces pombe, CAB61835, pseudouridylate synthase lps1, SPCC126, (534 aa), fasta scores: opt: 463, E():2.2e-24, (29.4% identity in 445 aa)	GenBank
TI4896S000250 250	Schizosaccharomyces pombe	GI:19075417;SPTREMBL:O74452	NC_003421	19075172	RNA binding protein	NC_003421	673476-675161	SPCC16C4.07, len:561, SIMILARITY:Saccharomyces cerevisiae, WHI3_YEAST, whi3 protein., (661 aa), fasta scores: opt: 431, E():1.3e-17, (32.5% identity in 406 aa)	GenBank
TI4896S000251 251	Schizosaccharomyces pombe	GI:19075418;SPTREMBL:O74453	NC_003421	19075172	WD repeat protein	NC_003421	675765-677026	SPCC16C4.08c, len:341, SIMILARITY:Saccharomyces cere visiae, MK11_YEAST, mak11 protein., (468 aa), fasta scores: opt: 157, E():2.4e-09, (24.6% identity in 382 aa)	GenBank
TI4896S000252 252	Schizosaccharomyces pombe	GI:19075419;SWISS-PROT:O74454	NC_003421	19075172	sts5p, target of the inhibitor staurosporine.	NC_003421	680362-683562	SPCC16C4.09, len:1066	GenBank
TI4896S000253 253	Schizosaccharomyces pombe	GI:19075420;SWISS-PROT:O74455	NC_003421	19075172	sol1 family protein	NC_003421	685901-686792	SPCC16C4.10, len:257, SIMILARITY:Saccharomyces cerev isiae, SOL1_YEAST, sol1 protein., (321 aa), fasta scores: o pt: 668, E():0, (45.2% identity in 230 aa)	GenBank
TI4896S000254 254	Schizosaccharomyces pombe	GI:19075421;SPTREMBL:O74456	NC_003421	19075172	cyclin-dependent protein kinase phoa.	NC_003421	687754-688671	SPCC16C4.11, len:288, SIMILARITY:Emericella nidulans , G3643645, cyclin-dependent protein kinase phoa(m47)., (32 0 aa), fasta scores: opt: 1425, E():0, (72.2% identity in 2 84 aa) SPCC16C4.11, len:288, SIMILARITY:Emericella nidulans, O74930, cyclin-dependent protein kinase phoa., (366 aa), fasta scores: opt: 1425, E():0, (72.2% identity in 284 aa)	GenBank
TI4896S000255 255	Schizosaccharomyces pombe	GI:19075422;SPTREMBL:O74457	NC_003421	19075172	n-terminal acetyltransferase complex ard1 subunit	NC_003421	689568-690167	SPCC16C4.12, len:180, SIMILARITY:Homo sapiens, Q9Y6D2, n-terminal acetyltransferase complex ard1 subunit., (178 aa), fasta scores: opt: 619, E():0, (58.1% identity in 167 aa)	GenBank
TI4896S000257 257	Schizosaccharomyces pombe	GI:19075424;SPTREMBL:O74458	NC_003421	19075172	RNA polymerase III Transcriptioon factor (TF)IIIC subunit; Brf-associated binding subunit; contains TPR domains	NC_003421	691825-694845	SPCC16C4.14c, len:1006, SIMILARITY:Saccharomyces cerevisiae, TFC4_YEAST, transcription factor tau 131 kd subunit, (1025 aa), fasta scores: opt: 900, E():0, (28.5% identit y in 1067 aa)	GenBank
TI4896S000258 258	Schizosaccharomyces pombe	GI:19075425;SPTREMBL:Q9Y7P4	NC_003421	19075172	mitochondrial ribosomal protein L2	NC_003421	696054-697083	SPCC16C4.15, len:318, similarity: to yeast YEG0_YEAS T, 60S ribosomal protein, (393 aa), fasta scores, opt:1194, E():0, (57.6% identity in 311 aa overlap)	GenBank
TI4896S000259 259	Schizosaccharomyces pombe	GI:19075426;SPTREMBL:O74460	NC_003421	19075172	hypothetical protein	NC_003421	697862-698399	SPCC16C4.16c, len:161	GenBank
TI4896S000260 260	Schizosaccharomyces pombe	GI:19075427;SPTREMBL:O74461	NC_003421	19075172	hypothetical serine rich protein	NC_003421	699038-699745	SPCC16C4.17, len:235	GenBank
TI4896S000261 261	Schizosaccharomyces pombe	GI:19075428;SPTREMBL:O74462	NC_003421	19075172	transcription initiation factor tfiid 62 kd subunit	NC_003421	700165-701681	SPCC16C4.18c, len:452, SIMILARITY:Drosophila melanogaster, T2D5_DROME, transcription initiation factor tfiid 62 kd subunit, (592 aa), fasta scores: opt: 858, E():0, (38.2% identity in 374 aa)	GenBank
TI4896S000262 262	Schizosaccharomyces pombe	GI:19075429;SPTREMBL:Q9C0U7	NC_003421	19075172	sorting nexin-like protein	NC_003421	702607-704337	SPCPJ732.01, len:577, SIMILARITY:Arabidopsis thaliana, BAB10207, sorting nexin-like protein., (402 aa), fasta scores: opt: 352, E():7.1e-13, (24.1% identity in 394 aa)	GenBank
TI4896S000263 263	Schizosaccharomyces pombe	GI:19075430;SPTREMBL:Q9C0U6	NC_003421	19075172	putative xylulose kinase	NC_003421	704973-706776	SPCPJ732.02c, len:556, SIMILARITY:Arabidopsis thaliana, BAA97229, xylulose kinase., (563 aa), fasta scores: opt: 1015, E():0, (37.7% identity in 567 aa)	GenBank
TI4896S000264 264	Schizosaccharomyces pombe	GI:19075431;SPTREMBL:Q9C0U5	NC_003421	19075172	very hypothetical protein	NC_003421	708340-708890		GenBank
TI4896S000265 265	Schizosaccharomyces pombe	GI:19075432;SPTREMBL:Q9C0U4	NC_003421	19075172	MFS brefeldin A efflux transporter	NC_003421	709415-712237		GenBank
TI4896S000266 266	Schizosaccharomyces pombe	PSEUDO:CAB52149.2;REMTREMBL:CAB52149	NC_003421	19075172	cinnamoyl-coa reductase pseudogene	NC_003421	717851-718869	SPCC18B5.02c, len:338, probable pseudogene, as frameshifted - cosmid sequence is accurate. SIMILARITY:Schizosaccharomyces pombe, CAA21909, putative cinnamoyl-coa reductase., (336 aa), fasta scores: opt: 690, E():0, (38.0% identity in 337 aa)	GenBank
TI4896S000267 267	Schizosaccharomyces pombe	GI:19075433;SWISS-PROT:P07527	NC_003421	19075172	mitosis inhibitor protein kinase wee1	NC_003421	722234-724867	SPCC18B5.03, len:877	GenBank
TI4896S000268 268	Schizosaccharomyces pombe	GI:19075434;SPTREMBL:Q9USL7	NC_003421	19075172	putative S18 ribosomal protein	NC_003421	726010-726510	SPCC18B5.04, len:166, SIMILARITY:Saccharomyces cerevisiae, YEO0_YEAST, hypothetical 23.4 kd protein in caj1-hom3 intergenic region., (202 aa), fasta scores: opt: 232, E():2.3e-09, (34.8% identity in 158 aa)	GenBank
TI4896S000269 269	Schizosaccharomyces pombe	GI:19075435;SPTREMBL:Q9USL6	NC_003421	19075172	putative thiamine biosynthesis protein.	NC_003421	727030-728013	SPCC18B5.05c, len:327, SIMILARITY:Schizosaccharomyces pombe, CAA21803, putative thiamine biosynthesis protein., (551 aa), fasta scores: opt: 598, E():2.3e-31, (35.2% identity in 264 aa)	GenBank
TI4896S000270 270	Schizosaccharomyces pombe	GI:19075436;SPTREMBL:Q9USL5	NC_003421	19075172	pelota protein/yeast dom34 homolog; probable involvement in meiotic and mitotic divisions	NC_003421	729133-730522	SPCC18B5.06, len:390, SIMILARITY:Drosophila melanogaster, PELO_DROME, pelota protein., (395 aa), fasta scores: opt: 1293, E():0, (49.9% identity in 383 aa)	GenBank
TI4896S000271 271	Schizosaccharomyces pombe	GI:19075437;SPTREMBL:Q9USL4	NC_003421	19075172	putative nucleoporin; nuclear pore protein; RanBp binding domain	NC_003421	731472-733221	SPCC18B5.07c, len:565, SIMILARITY:Saccharomyces cerevisiae, Q06130, nuclear pore protein, (720 aa), fasta scores: opt: 259, E():9.5e-08, (26.4% identity in 568 aa)	GenBank
TI4896S000272 272	Schizosaccharomyces pombe	GI:19075438;SPTREMBL:Q9USL3	NC_003421	19075172	isoleucyl-trna synthetase	NC_003421	733421-736342	SPCC18B5.08c, len:973, SIMILARITY:Staphylococcus aureus., SYI_STAAU, isoleucyl-trna synthetase, (917 aa), fasta scores: opt: 1670, E():0, (35.8% identity in 962 aa)	GenBank
TI4896S000273 273	Schizosaccharomyces pombe	GI:19075439;SPTREMBL:Q9USL2	NC_003421	19075172	very hypothetical protein	NC_003421	737520-737870	SPCC18B5.09c, len:116	GenBank
TI4896S000274 274	Schizosaccharomyces pombe	GI:19075440;SPTREMBL:Q9USL1	NC_003421	19075172	WD repeat protein	NC_003421	738016-739255	SPCC18B5.10c, len:309, SIMILARITY:Dictyostelium discoideum, AAC3_DICDI, aac-rich mrna clone aac3 protein, (437 aa), fasta scores: opt: 557, E():2e-30, (31.0% identity in 326 aa)	GenBank
TI4896S000275 275	Schizosaccharomyces pombe	GI:19075441;SWISS-PROT:Q09170	NC_003421	19075172	cds1 checkpoint kinase.	NC_003421	739402-741230	SPCC18B5.11c, len:459	GenBank
TI4896S000276 276	Schizosaccharomyces pombe	GI:19075442;SPTREMBL:O74414	NC_003421	19075172	conserved hypothetical protein	NC_003421	741745-742503	SPCC18B5.12, len:236, SIMILARITY:Saccharomyces cerevisiae, YD96_YEAST, hypothetical 27.3 kd protein in ref2-cbs2 intergenic region., (241 aa), fasta scores: opt: 605, E():4.6e-33, (45.8% identity in 216 aa)	GenBank
TI4896S000277 277	Schizosaccharomyces pombe	GI:19075443;SPTREMBL:Q9USL0	NC_003421	19075172	hypothetical protein	NC_003421	743004-744137	SPCC18B5.13, len:363, SIMILARITY:Saccharomyces cerevisiae, YKB4_YEAST, hypothetical 203.3 kd protein in put3-arc19 intergenic region, (1764 aa), fasta scores: opt: 162, E():0.0037, (25.9% identity in 363 aa)	GenBank
TI4896S000278 278	Schizosaccharomyces pombe	GI:19075444;SWISS-PROT:O74416	NC_003421	19075172	putative proteasome maturation factor	NC_003421	748037-748530	SPCC14G10.03c, len:129, SIMILARITY:Saccharomyces cer evisiae, YBR173C, YB23_YEAST, proteasome maturation factor, (148 aa), opt:240, E(): 1.9e-09, (36.8% identity in 125 aa overlap)	GenBank
TI4896S000279 279	Schizosaccharomyces pombe	GI:19075445;SPTREMBL:O74417	NC_003421	19075172	hypothetical proline rich protein	NC_003421	748812-750764	SPCC14G10.04, len:497, SIMILARITY:Zea mays, Q41805, extensin-like protein precursor, (1188 aa), fasta scores: o pt: 196, E():0.0027, (24.9% identity in 313 aa)	GenBank
TI4896S000280 280	Schizosaccharomyces pombe	GI:19075446;SPTREMBL:O59766	NC_003421	19075172	putative phosphpolipase	NC_003421	752474-754631	SPCC14G10.05, len:669, SIMILARITY:Bos Taurus, O46606 , PHOSPHATIDIC ACID-PREFERRING PHOSPHOLIPASE, (875 aa)opt: 186, E(): 6.1e-21, (23.2% identity in 651 aa overlap)	GenBank
TI4896S000281 281	Schizosaccharomyces pombe	GI:19075447;SPTREMBL:O59765	NC_003421	19075172	xap-5-like protein.	NC_003421	755257-755680	SPCC14G10.06, len:119 SIMILARITY: to Homo Sapiens HX C-26, G1842163 HXC-26, (325 aa), opt:133, E(): 1.6e-08, ( 35.4% identity in 130 aa overlap	GenBank
TI4896S000282 282	Schizosaccharomyces pombe	GI:19075448;SPTREMBL:O59764	NC_003421	19075172	very hypothetical protein	NC_003421	757494-757802	SPCC1020.11c, len:102aa	GenBank
TI4896S000283 283	Schizosaccharomyces pombe	GI:19075449;SPTREMBL:O59763	NC_003421	19075172	Protein kinase similar to nitrogen permease reactivator protein	NC_003421	758901-760853	SPCC1020.10, len:649, SIMILARITY:Saccharomyces cerevisiae, NPR1_YEAST, nitrogen permease reactivator protein, (790 aa), fasta scores: opt: 1200, E():0, (36.3% identity in 651 aa)	GenBank
TI4896S000284 284	Schizosaccharomyces pombe	GI:19075450;SPTREMBL:O59762	NC_003421	19075172	similar to guanine nucleotide-binding protein	NC_003421	766170-767369	SPCC1020.09, len:398, SIMILARITY:Mesocricetus auratus, Q60525, guanine nucleotide-binding protein beta 5., (538 aa), fasta scores: opt: 289, E():1.2e-11, (29.3% identity in 352 aa)	GenBank
TI4896S000285 285	Schizosaccharomyces pombe	GI:19075451;SPTREMBL:O59761	NC_003421	19075172	conserved hypothetical protein	NC_003421	767986-770052	SPCC1020.08, len:687, SIMILARITY:Saccharomyces cerevisiae, YP07_YEAST, hypothetical 89.8 kd protein ypl207w., (810 aa), fasta scores: opt: 2165, E():0, (50.6% identity in 676 aa)	GenBank
TI4896S000286 286	Schizosaccharomyces pombe	GI:19075452;SPTREMBL:O59760	NC_003421	19075172	haloacid dehalogenase-like hydrolase	NC_003421	770722-771725	SPCC1020.07, len:235, SIMILARITY:Schizosaccharomyces pombe, YDX1_SCHPO, hypothetical 27.1 kd protein , (246 aa), fasta scores: opt: 734, E():0, (45.3% identity in 232 aa)	GenBank
TI4896S000287 287	Schizosaccharomyces pombe	GI:19075453;SWISS-PROT:O42700	NC_003421	19075172	transaldolase	NC_003421	773498-774466	SPCC1020.06c, len:321	GenBank
TI4896S000288 288	Schizosaccharomyces pombe	GI:19075454;SPTREMBL:O59759	NC_003421	19075172	hypothetical protein.	NC_003421	775041-776570	SPCC1020.05, len:508, SIMILARITY:Arabidopsis thaliana, AAC34232, f14m4.29 protein., (387 aa), fasta scores: opt: 257, E():4.1e-09, (29.9% identity in 344 aa)	GenBank
TI4896S000289 289	Schizosaccharomyces pombe	GI:19075455;SPTREMBL:Q96TJ6	NC_003421	19075172	TF2 type transposable element	NC_003421	778133-782134		GenBank
TI4896S000290 290	Schizosaccharomyces pombe	GI:19075456;SWISS-PROT:P36595	NC_003421	19075172	dna-directed rna polymerases i, ii, and iii 15 kd polypeptide	NC_003421	783101-783747	SPCC1020.04c, len:141	GenBank
TI4896S000291 291	Schizosaccharomyces pombe	GI:19075457;SPTREMBL:O59758	NC_003421	19075172	putative transporter	NC_003421	784250-785705	SPCC1020.03, len:396, SIMILARITY:Saccharomyces cerevisiae, Q08970, chromosome xvi reading frame orf ypl224c., (449 aa), fasta scores: opt: 651, E():0, (33.9% identity in 372 aa)	GenBank
TI4896S000292 292	Schizosaccharomyces pombe	GI:19075458;SPTREMBL:O59757	NC_003421	19075172	hypothetical protein	NC_003421	786520-790614	SPCC1020.02, len:1363, SIMILARITY:Saccharomyces cerevisiae, YGJ3_YEAST, hypothetical 104.8 kd protein, (917 aa), fasta scores: opt: 355, E():2.1e-12, (21.0% identity in 922 aa)	GenBank
TI4896S000293 293	Schizosaccharomyces pombe	GI:19075459	NC_003421	19075172	pma2p plasma membrane atpase	NC_003421	793179-794898	SPCC1020.01c	GenBank
TI4896S000294 294	Schizosaccharomyces pombe	GI:19075460;SPTREMBL:O94714	NC_003421	19075172	hypothetical protein	NC_003421	796749-797969	SPCC1393.02c, len:407, SIMILARITY:Saccharomyces cerevisiae, SPT2_YEAST, spt2 protein, (333 aa), fasta scores: opt: 204, E():0.0015, (29.0% identity in 231 aa)	GenBank
TI4896S000295 295	Schizosaccharomyces pombe	GI:19075461;SWISS-PROT:O94715	NC_003421	19075172	40s ribosomal protein s15	NC_003421	798282-798743	SPCC1393.03, len:154	GenBank
TI4896S000296 296	Schizosaccharomyces pombe	GI:19075462;SPTREMBL:O94716	NC_003421	19075172	hypothetical protein	NC_003421	799843-800618	SPCC1393.04, len:234	GenBank
TI4896S000297 297	Schizosaccharomyces pombe	GI:19075463;SPTREMBL:O94717	NC_003421	19075172	hypothetical protein	NC_003421	801197-804501	SPCC1393.05, len:957	GenBank
TI4896S000298 298	Schizosaccharomyces pombe	GI:19075464;SPTREMBL:O94718	NC_003421	19075172	hypothetical protein	NC_003421	804627-806009	SPCC1393.06c, len:409, SIMILARITY:Saccharomyces cerevisiae, YHO5_YEAST, hypothetical 37.9 kd protein in ste12-nam8 intergenic region., (334 aa), fasta scores: opt: 298, E():4.3e-13, (30.0% identity in 290 aa)	GenBank
TI4896S000299 299	Schizosaccharomyces pombe	GI:19075465;SPTREMBL:O94719	NC_003421	19075172	hypothetical protein	NC_003421	806262-808855	SPCC1393.07c, len:846	GenBank
TI4896S000300 300	Schizosaccharomyces pombe	GI:19075466;SPTREMBL:O94720	NC_003421	19075172	transcription factor gata-type	NC_003421	812655-814328	SPCC1393.08, len:557 SIMILARITY:Mus musculus, GAT5_MOUSE, transcription factor gata-5, (404 aa), fasta scores: opt: 469, E():8.6e-21, (28.7% identity in 348 aa)	GenBank
TI4896S000301 301	Schizosaccharomyces pombe	GI:19075467;SPTREMBL:O94721	NC_003421	19075172	conserved hypothetical protein	NC_003421	815442-816457	SPCC1393.09c, len:215, SIMILARITY:Homo sapiens, Q9Y6B3, ptd013., (243 aa), fasta scores: opt: 346, E():4.7e-15, (33.7% identity in 208 aa)	GenBank
TI4896S000302 302	Schizosaccharomyces pombe	GI:19075468;SWISS-PROT:O94722	NC_003421	19075172	high affinity copper transporter	NC_003421	818459-819328	SPCC1393.10, len:289	GenBank
TI4896S000303 303	Schizosaccharomyces pombe	GI:19075469;SPTREMBL:O94723	NC_003421	19075172	hypothetical protein	NC_003421	821644-822237	SPCC1393.11, len:198	GenBank
TI4896S000304 304	Schizosaccharomyces pombe	GI:19075470;SPTREMBL:O94724	NC_003421	19075172	hypothetical protein	NC_003421	823679-824005	SPCC1393.12, len:108	GenBank
TI4896S000305 305	Schizosaccharomyces pombe	GI:19075471;SPTREMBL:O94725	NC_003421	19075172	hypothetical protein	NC_003421	825105-826540	SPCC1393.13, len:442, SIMILARITY:Schizosaccharomyces pombe, CAB55283, conserved hypothetical protein SPAC806.04c, (429 aa), fasta scores: opt: 1771, E():0, (60.7% identity in 430 aa)	GenBank
TI4896S000306 306	Schizosaccharomyces pombe	GI:19075472;SPTREMBL:Q9Y7Q9	NC_003421	19075172	MFS inorganic phosphate transporter	NC_003421	828546-830297	SPCC2H8.02, len:583, SIMILARITY:Schizosaccharomyces pombe, O42885, inorganic phosphate transporter, (274 aa), fasta scores: opt: 1082, E():0, (61.8% identity in 267 aa)	GenBank
TI4896S000307 307	Schizosaccharomyces pombe	GI:19075473;SPTREMBL:Q9Y7R0	NC_003421	19075172	very hypothetical protein	NC_003421	830489-830777	SPCC2H8.03, len:75	GenBank
TI4896S000308 308	Schizosaccharomyces pombe	GI:19075474;SPTREMBL:Q9Y7R1	NC_003421	19075172	hypothetical protein	NC_003421	831178-832042	SPCC2H8.04, len:266	GenBank
TI4896S000309 309	Schizosaccharomyces pombe	GI:19075475;SPTREMBL:Q9UUN4	NC_003421	19075172	hypothetical coiled coil protein	NC_003421	832347-832976	SPCC2H8.05c, len:203, SIMILARITY:Caenorhabditis elegans, Q22010, r186.4 protein., (643 aa), fasta scores: opt: 139, E():0.28, (29.2% identity in 168 aa)	GenBank
TI4896S000310 310	Schizosaccharomyces pombe	GI:19075476;SPTREMBL:Q9Y7S9	NC_003421	19075172	putative alpha-amylase precursor	NC_003421	833966-835660	SPCC63.02c, len:564, SIMILARITY:Schizosaccharomyces pombe, O74922, alpha-amylase., (625 aa), fasta scores: opt: 1578, E():0, (43.4% identity in 546 aa)	GenBank
TI4896S000311 311	Schizosaccharomyces pombe	GI:19075477;SPTREMBL:Q9Y7T0	NC_003421	19075172	hypothetical DNAJ domain protein	NC_003421	837605-839701	SPCC63.03, len:642, SIMILARITY: C. elegans, P91243, SIMILARITY TO A DNAJ-LIKE DOMAIN, (591 aa), fasta file, opt:246, E():4e-08, (23.1% identity in 628 aa overlap)	GenBank
TI4896S000312 312	Schizosaccharomyces pombe	GI:19075478;SWISS-PROT:Q9Y704	NC_003421	19075172	alpha-glucan synthase	NC_003421	839962-844071	SPCC63.04, len:1369	GenBank
TI4896S000313 313	Schizosaccharomyces pombe	GI:19075479;SWISS-PROT:Q9Y7T1	NC_003421	19075172	putative phosphatase component	NC_003421	844446-845417	SPCC63.05, len:323, SIMILARITY:Saccharomyces cerevisiae, TA42_YEAST, tap42 protein., (366 aa), fasta scores: opt: 329, E():3.3e-13, (27.0% identity in 322 aa)	GenBank
TI4896S000314 314	Schizosaccharomyces pombe	GI:19075480;SPTREMBL:Q9Y7T2	NC_003421	19075172	WD repeat protein	NC_003421	845924-846919	SPCC63.06, len:331, SIMILARITY:Saccharomyces cerevisiae, YND5_YEAST, hypothetical 43.8 kd protein in nce3-hht2 intergenic region., (389 aa), fasta scores: opt: 398, E():2.6e-19, (29.2% identity in 342 aa)	GenBank
TI4896S000315 315	Schizosaccharomyces pombe	GI:19075481;SPTREMBL:Q9Y7T3	NC_003421	19075172	conserved hypothetical protein	NC_003421	848634-849629	SPCC63.07, len:261, SIMILARITY:Saccharomyces cerevisiae, YG1G_YEAST, hypothetical 27.8 kd protein, (237 aa), fasta scores: opt: 775, E():0, (55.0% identity in 218 aa)	GenBank
TI4896S000316 316	Schizosaccharomyces pombe	GI:19075482;SPTREMBL:Q9Y7T4	NC_003421	19075172	serine/threonine-protein kinase	NC_003421	850050-852604	SPCC63.08c, len:830, SIMILARITY:Saccharomyces cerevisiae, APG1_YEAST, autophagy serine/threonine-protein kinase apg1, (897 aa), fasta scores: opt: 1029, E():0, (32.6% identity in 894 aa)	GenBank
TI4896S000317 317	Schizosaccharomyces pombe	GI:19075483;SPTREMBL:Q9Y7T6	NC_003421	19075172	putative dolichol kinase	NC_003421	854651-856213	SPCC63.10c, len:465, SIMILARITY:Saccharomyces cerevisiae, SC59_YEAST, dolichol kinase, (519 aa), fasta scores: opt: 320, E():2.4e-14, (28.2% identity in 457 aa)	GenBank
TI4896S000318 318	Schizosaccharomyces pombe	GI:19075484;SPTREMBL:Q9Y7T7	NC_003421	19075172	u5 snrnp-like RNA helicase subunit	NC_003421	857153-859141	SPCC63.11, len:662, SIMILARITY:Homo sapiens, O43188, u5 snrnp 100 kd protein., (820 aa), fasta scores: opt: 1923, E():0, (47.4% identity in 671 aa)	GenBank
TI4896S000319 319	Schizosaccharomyces pombe	GI:19075485;SWISS-PROT:Q9Y7T8	NC_003421	19075172	putative proteasome component	NC_003421	859779-860393	SPCC63.12c, len:204, SIMILARITY:Saccharomyces cerevisiae, PRCT_YEAST, proteasome component pup3, (205 aa), fasta scores: opt: 915, E():0, (68.3% identity in 199 aa)	GenBank
TI4896S000320 320	Schizosaccharomyces pombe	GI:19075486;SPTREMBL:Q9Y7T9	NC_003421	19075172	hypothetical DNAJ domain protein	NC_003421	861566-862192	SPCC63.13, len:208, SIMILARITY:Arabidopsis thaliana, O80684, putative heat shock protein., (286 aa), fasta scores: opt: 246, E():1.4e-08, (28.7% identity in 195 aa)	GenBank
TI4896S000321 321	Schizosaccharomyces pombe	GI:19075487;SPTREMBL:Q9Y7U0	NC_003421	19075172	coiled coil protein	NC_003421	862712-866266	SPCC63.14, len:1184, SIMILARITY:Trypanosoma cruzi., Q26938, kinetoplast-associated protein, (1052 aa), fasta scores: opt: 214, E():0.00086, (20.2% identity in 969 aa)	GenBank
TI4896S000322 322	Schizosaccharomyces pombe	GI:19075488;SPTREMBL:Q9Y7U1	NC_003421	19075172	hypothetical protein	NC_003421	867996-868982	SPCC63.15, len:328, SIMILARITY:Saccharomyces cerevisiae, YKF1_YEAST, hypothetical 40.5 kd protein, (353 aa), fasta scores: opt: 133, E():0.27, (24.5% identity in 286 aa)	GenBank
TI4896S000323 323	Schizosaccharomyces pombe	GI:19075489;SPTREMBL:Q9USN3	NC_003421	19075172	WD repeat protein	NC_003421	869701-870279	SPCC63.16, len:>180, SIMILARITY:Saccharomyces cerevisiae, Q05946, similar to several proteins of the beta-transducin family., (817 aa), fasta scores: opt: 371, E():1.1e-17, (40.5% identity in 168 aa)	GenBank
TI4896S000324 324	Schizosaccharomyces pombe	GI:19075490;SPTREMBL:Q9USN2	NC_003421	19075172	hypothetical protein	NC_003421	872348-874056	SPCC16A11.03c, len:466, SIMILARITY:Schizosaccharomyces pombe, YD48_SCHPO, hypothetical 56.5 kd protein c22h10.08 in chromosome i., (492 aa), fasta scores: opt: 1132, E():0, (43.5% identity in 407 aa)	GenBank
TI4896S000325 325	Schizosaccharomyces pombe	GI:19075491;SPTREMBL:Q9USN1	NC_003421	19075172	hypothetical structural protein	NC_003421	874608-877640	SPCC16A11.04, len:1010, C-TERMINAL SIMILARITY:Saccharomyces cerevisiae, MDM1_YEAST, structural protein mdm1., (443 aa), fasta scores: opt: 356, E():2.1e-14, (27.4% identity in 423 aa)	GenBank
TI4896S000326 326	Schizosaccharomyces pombe	GI:19075492;SWISS-PROT:P87215	NC_003421	19075172	essential for mitosis dim1p	NC_003421	877939-878634	SPCC16A11.05c, len:142	GenBank
TI4896S000327 327	Schizosaccharomyces pombe	GI:19075493;SPTREMBL:Q9USN0	NC_003421	19075172	putative alpha 1,2 mannosyltransferase	NC_003421	879647-881167	SPCC16A11.06c, len:506, SIMILARITY:Saccharomyces cerevisiae, YGO2_YEAST, hypothetical 72.6 kd protein in mrf1-sec27 intergenic region (616 aa), fasta scores: opt: 186, E():7.5e-06, (27.7% identity in 581 aa)	GenBank
TI4896S000328 328	Schizosaccharomyces pombe	GI:19075494;SPTREMBL:Q9USM9	NC_003421	19075172	hypothetical protein	NC_003421	881166-881660	SPCC16A11.07, len:164. May use alternative initiation Met at codon 19	GenBank
TI4896S000329 329	Schizosaccharomyces pombe	GI:19075495;SPTREMBL:Q9USM8	NC_003421	19075172	hypothetical protein	NC_003421	883392-885173	SPCC16A11.08, len:534, LOW SIMILARITY:Saccharomyces cerevisiae, Q04053, D9461.13p hypothetical protein, (625 aa), fasta scores: opt: 297, E(): 1.6e-09, (22.5% identity in 534 aa)	GenBank
TI4896S000330 330	Schizosaccharomyces pombe	GI:19075496;SWISS-PROT:Q9USM7	NC_003421	19075172	putative mitochondrial import inner membrane translocase subunit	NC_003421	886101-886733	SPCC16A11.09c, len:210, SIMILARITY:Saccharomyces cerevisiae, IM23_YEAST, mitochondrial import inner membrane translocase subunit tim23(mitochondrial protein import protein 3), (222 aa), fasta scores: opt: 600, E():0, (43.7% identity in 222 aa)	GenBank
TI4896S000331 331	Schizosaccharomyces pombe	GI:19075497;SPTREMBL:Q9USM6	NC_003421	19075172	probable cytochrome b5	NC_003421	887406-888387	SPCC16A11.10c, len:129, SIMILARITY:Gallus gallus, CYB5_CHICK, cytochrome b5., (138 aa), fasta scores: opt: 291, E():9.1e-14, (40.5% identity in 121 aa)	GenBank
TI4896S000332 332	Schizosaccharomyces pombe	GI:19075498;SPTREMBL:Q9UR27	NC_003421	19075172	putative mitochondrial 60s ribosomal protein l31 precursor	NC_003421	888858-889205	SPCC16A11.11, len:115, SIMILARITY:Saccharomyces cerevisiae, RM31_YEAST, mitochondrial 60s ribosomal protein l31 precursor, (131 aa), fasta scores: opt: 164, E():8.5e-06, (39.0% identity in 136 aa)	GenBank
TI4896S000333 333	Schizosaccharomyces pombe	GI:19075499;SPTREMBL:Q9USM5	NC_003421	19075172	putative ubiquitin carboxyl-terminal hydrolase	NC_003421	889437-892211	SPCC16A11.12c, len:849, SIMILARITY:Mus musculus, UBP4_MOUSE, ubiquitin carboxyl-terminal hydrolase 4, (962 aa), fasta scores: opt: 793, E():0, (31.7% identity in 923 aa)	GenBank
TI4896S000334 334	Schizosaccharomyces pombe	GI:19075500;SPTREMBL:Q9USM4	NC_003421	19075172	hypothetical coiled-coil protein	NC_003421	892720-893514	SPCC16A11.13, len:264, LOW SIMILARITY:Caenorhabditis elegans., YP68_CAEEL, hypothetical 37.0 kd protein b0495.8 in chromosome ii., (313 aa), fasta scores: opt: 420, E():3.5e-19, (28.7% identity in 254 aa)	GenBank
TI4896S000335 335	Schizosaccharomyces pombe	GI:19075501;SPTREMBL:Q9USM3	NC_003421	19075172	hypothetical protein	NC_003421	894171-895427	SPCC16A11.14, len:418	GenBank
TI4896S000336 336	Schizosaccharomyces pombe	GI:19075502;SPTREMBL:Q9USM2	NC_003421	19075172	hypothetical protein	NC_003421	896182-896535	SPCC16A11.15c, len:117	GenBank
TI4896S000337 337	Schizosaccharomyces pombe	GI:19075503;SPTREMBL:Q9USM1	NC_003421	19075172	hypothetical protein	NC_003421	897682-899155	SPCC16A11.16c, len:388, SIMILARITY:Homo sapiens, G100_HUMAN, 110 kd cell membrane glycoprotein., (407 aa), fasta scores: opt: 207, E():1e-06, (21.9% identity in 338 aa)	GenBank
TI4896S000338 338	Schizosaccharomyces pombe	GI:19075504;SWISS-PROT:P29458	NC_003421	19075172	cdc21 protein	NC_003421	900402-902040	SPCC16A11.17, len:546	GenBank
TI4896S000339 339	Schizosaccharomyces pombe	GI:19075505;SPTREMBL:Q9P7K3	NC_003421	19075172	yeast utr1 protein homolog; possibly associated with ferric reductase activity	NC_003421	903550-904899	SPCC24B10.02c, len:449, SIMILARITY:Saccharomyces cerevisiae, UTR1_YEAST, utr1 protein, (530 aa), fasta scores: opt: 546, E():2.2e-29, (34.8% identity in 422 aa)	GenBank
TI4896S000340 340	Schizosaccharomyces pombe	GI:19075506;SPTREMBL:Q9P7K2	NC_003421	19075172	very hypothetical protein	NC_003421	906321-906894	SPCC24B10.03, len:128	GenBank
TI4896S000341 341	Schizosaccharomyces pombe	GI:19075507;SPTREMBL:Q9P7K1	NC_003421	19075172	hypothetical protein	NC_003421	907686-908285	SPCC24B10.04, len:199	GenBank
TI4896S000342 342	Schizosaccharomyces pombe	GI:19075508;SWISS-PROT:Q9P7K0	NC_003421	19075172	similar to yeast Tim9p essential component of the mitochondrial import machinery; required for transfer of hydrophobic inner membrane carrier proteins across the intermembrane space	NC_003421	908977-909465	SPCC24B10.05, len:84, SIMILARITY:Saccharomyces cerevisiae, O74700, import protein tim9p., (87 aa), fasta scores: opt: 362, E():8.6e-20, (60.7% identity in 84 aa) may be additional small exon	GenBank
TI4896S000343 343	Schizosaccharomyces pombe	GI:19075509;SPTREMBL:Q9P7J9	NC_003421	19075172	hypothetical protein	NC_003421	910510-911259	SPCC24B10.06, len:156	GenBank
TI4896S000344 344	Schizosaccharomyces pombe	GI:19075510;SPTREMBL:Q9P7J8	NC_003421	19075172	putative proliferation-associated serine/threonine protein kinase	NC_003421	913117-914897	SPCC24B10.07, len:569, SIMILARITY:Trichoderma reesei, Q99012, serine/threonine protein kinase., (662 aa), fasta scores: opt: 1704, E():0, (51.5% identity in 606 aa)	GenBank
TI4896S000345 345	Schizosaccharomyces pombe	GI:19075511;SPTREMBL:Q9P7J7	NC_003421	19075172	potential transcriptional adaptor; similar to yeast ada2 component of two nucleosomal histone acetyltransferase complexes; contains Myb binding domain and zinc finger	NC_003421	915382-916695	SPCC24B10.08c, len:437, SIMILARITY:Saccharomyces cerevisiae, ADA2_YEAST, potential transcriptional adaptor., (434 aa), fasta scores: opt: 1269, E():0, (43.8% identity in 436 aa)	GenBank
TI4896S000346 346	Schizosaccharomyces pombe	GI:19075512;SWISS-PROT:Q9P7J6	NC_003421	19075172	40s ribosomal protein s17	NC_003421	917864-918326	SPCC24B10.09, len:132, SIMILARITY:Schizosaccharomyces pombe, RS17_SCHPO, 40s ribosomal protein s17., (131 aa), fasta scores: opt: 735, E():0, (87.9% identity in 132 aa)	GenBank
TI4896S000347 347	Schizosaccharomyces pombe	GI:19075513;SPTREMBL:Q9P7J5	NC_003421	19075172	yeast msp1 protein homolog; putative intra-mitochondrial sorting protein, AAA family of ATPase	NC_003421	918772-919839	SPCC24B10.10c, len:355, SIMILARITY:Saccharomyces cerevisiae, MSP1_YEAST, msp1 protein, (362 aa), fasta scores: opt: 940, E():0, (46.8% identity in 329 aa)	GenBank
TI4896S000348 348	Schizosaccharomyces pombe	GI:19075514;SPTREMBL:Q9P7J4	NC_003421	19075172	hypothetical protein with coiled-coil region	NC_003421	920455-921221	SPCC24B10.11c, len:210, SIMILARITY:Xenopus laevis, Q91864, tropomyosin., (248 aa), fasta scores: opt: 141, E():0.047, (25.9% identity in 170 aa)	GenBank
TI4896S000349 349	Schizosaccharomyces pombe	GI:19075515;SPTREMBL:Q9P7J3	NC_003421	19075172	hypothetical protein	NC_003421	921422-921946	SPCC24B10.12, len:174, possibly spliced at N-term, SIMILARITY:Saccharomyces cerevisiae, YMD6_YEAST, hypothetical 20.7 kd protein in cat2-amd1 intergenic region., (181 aa), fasta scores: opt: 294, E():1.5e-12, (28.1% identity in 178 aa)	GenBank
TI4896S000350 350	Schizosaccharomyces pombe	GI:19075516;SPTREMBL:Q9US59	NC_003421	19075172	shk1 kinase-binding protein 5.	NC_003421	923069-923491	SPCC24B10.13, len:140	GenBank
TI4896S000351 351	Schizosaccharomyces pombe	GI:19075517;SPTREMBL:Q9P7J2	NC_003421	19075172	hypothetical protein	NC_003421	924212-924936	SPCC24B10.14c, len:203	GenBank
TI4896S000352 352	Schizosaccharomyces pombe	GI:19075518;SPTREMBL:Q9P7J1	NC_003421	19075172	similar to yeast orf yor166c.	NC_003421	927999-929387	SPCC24B10.15, len:462, SIMILARITY:Saccharomyces cerevisiae, Q12104, chromosome xv reading frame orf yor166c., (458 aa), fasta scores: opt: 221, E():2.4e-07, (25.8% identity in 411 aa)	GenBank
TI4896S000353 353	Schizosaccharomyces pombe	GI:19075519;SPTREMBL:Q9P7J0	NC_003421	19075172	hypothetical protein	NC_003421	929755-930087	SPCC24B10.16c, len:110	GenBank
TI4896S000354 354	Schizosaccharomyces pombe	GI:19075520;SPTREMBL:Q9P7I9	NC_003421	19075172	putative component of COPII-coated vesicles possibly involved in cargo sorting	NC_003421	930591-931386	SPCC24B10.17, len:199, SIMILARITY:Saccharomyces cerevisiae, EM24_YEAST, endosomal p24b protein precursor, (203 aa), fasta scores: opt: 495, E():1.4e-26, (39.0% identity in 205 aa)	GenBank
TI4896S000355 355	Schizosaccharomyces pombe	GI:19075521;SPTREMBL:Q9P7I8	NC_003421	19075172	hypothetical protein.	NC_003421	932022-932638	SPCC24B10.18, len:93, SIMILARITY:Oryza sativa, BAA90379, hypothetical protein., (86 aa), fasta scores: opt: 119, E():0.032, (36.6% identity in 82 aa)	GenBank
TI4896S000356 356	Schizosaccharomyces pombe	GI:19075522;SPTREMBL:Q9P7I7	NC_003421	19075172	hypothetical protein with possible coiled-coil region	NC_003421	932963-934446	SPCC24B10.19c, len:455, SIMILARITY:Schizosaccharomyces pombe, O94534, putative spindle pole body-associating protein., (809 aa), fasta scores: opt: 141, E():0.71, (24.5% identity in 245 aa)	GenBank
TI4896S000357 357	Schizosaccharomyces pombe	GI:19075523;SPTREMBL:Q9P7I6	NC_003421	19075172	hypothetical short chain dehydrogenase	NC_003421	937803-938567	SPCC24B10.20, len:254, SIMILARITY:Saccharomyces cerevisiae, YKH1_YEAST, hypothetical 28.0 kd protein in lhs1-nup100 intergenic region., (256 aa), fasta scores: opt: 626, E():0, (40.9% identity in 259 aa)	GenBank
TI4896S000358 358	Schizosaccharomyces pombe	GI:19075524;SWISS-PROT:P07669	NC_003421	19075172	triosephosphate isomerase	NC_003421	939945-940694	SPCC24B10.21, len:249	GenBank
TI4896S000359 359	Schizosaccharomyces pombe	GI:19075525;SWISS-PROT:Q12704	NC_003421	19075172	dna polymerase gamma	NC_003421	941416-942664	SPCC24B10.22	GenBank
TI4896S000360 360	Schizosaccharomyces pombe	GI:19075526;SPTREMBL:Q96WV2	NC_003421	19075172	hypothetical protein; contains 2 PH domains; same domain arrangement as human platelet p47 protein	NC_003421	944872-946260		GenBank
TI4896S000361 361	Schizosaccharomyces pombe	GI:19075527;SWISS-PROT:O74928	NC_003421	19075172	putative 5-aminoimidazole-4-carboxamide ribonucleotide (AICAR) transformylase/IMP cyclohydrolase	NC_003421	947832-949589		GenBank
TI4896S000362 362	Schizosaccharomyces pombe	GI:19075528;SPTREMBL:Q96WV1	NC_003421	19075172	putative methyltransferase	NC_003421	951193-952204		GenBank
TI4896S000363 363	Schizosaccharomyces pombe	GI:19075529;SPTREMBL:Q96WV0	NC_003421	19075172	putative urease accessory protein UREG; contains HypB/UreG nucleotide-binding domain	NC_003421	952676-953536		GenBank
TI4896S000364 364	Schizosaccharomyces pombe	GI:19075530;SPTREMBL:Q96WU9	NC_003421	19075172	very hypothetical protein	NC_003421	956424-956804		GenBank
TI4896S000365 365	Schizosaccharomyces pombe	GI:19075531;SPTREMBL:Q96WU8	NC_003421	19075172	hypothetical protein with large repeated threonine-rich region; contains 4 Tryp_mucin, Mucin-like glycoprotein repeat	NC_003421	959281-962870		GenBank
TI4896S000366 366	Schizosaccharomyces pombe	GI:19075532;SPTREMBL:O59776	NC_003421	19075172	very hypothetical protein.	NC_003421	972824-973162	SPCC1795.12c, len:111	GenBank
TI4896S000367 367	Schizosaccharomyces pombe	GI:19075533;SPTREMBL:O13370	NC_003421	19075172	suppressor of uncontrolled mitosis.	NC_003421	974761-976671	SPCC1795.11, len:635	GenBank
TI4896S000368 368	Schizosaccharomyces pombe	GI:19075534;SPTREMBL:O59775	NC_003421	19075172	hypothetical protein	NC_003421	977441-978124	SPCC1795.10c, len:226, SIMILARITY:Saccharomyces cerevisiae, YHY1_YEAST, hypothetical 26.3 kd protein, (228 aa), fasta scores: opt: 521, E():7.9e-27, (44.0% identity in 175 aa)	GenBank
TI4896S000369 369	Schizosaccharomyces pombe	GI:19075535;SPTREMBL:O59774	NC_003421	19075172	aspartic protease	NC_003421	978613-980178	SPCC1795.09, len:520, SIMILARITY:Schizosaccharomyces pombe, SXA1_SCHPO, aspartic proteinase sxa1 precursor, (533 aa), fasta scores: opt: 407, E():1.3e-18, (27.8% identity in 508 aa)	GenBank
TI4896S000370 370	Schizosaccharomyces pombe	GI:19075536;SPTREMBL:O59773	NC_003421	19075172	hypothetical protein	NC_003421	981120-984243	SPCC1795.08c,len:985aa	GenBank
TI4896S000371 371	Schizosaccharomyces pombe	GI:19075537;SPTREMBL:O59772	NC_003421	19075172	mitochondrial ribosomal protein S13	NC_003421	984466-984991	SPCC1795.07, len:150, SIMILARITY:Saccharomyces cerevisiae, YNI1_YEAST, putative mitochondrial 40s ribosomal protein ynl081c., (143 aa), fasta scores: opt: 367, E():2.5e-20, (45.7% identity in 140 aa)	GenBank
TI4896S000372 372	Schizosaccharomyces pombe	GI:19075538;SWISS-PROT:Q09180	NC_003421	19075172	p-factor precursor.	NC_003421	986079-986684	SPCC1795.06, len:200	GenBank
TI4896S000373 373	Schizosaccharomyces pombe	GI:19075539;SWISS-PROT:O59771	NC_003421	19075172	uridylate kinase	NC_003421	988847-989422	SPCC1795.05c, len:190, SIMILARITY:Saccharomyces cerevisiae, UMPK_YEAST, uridylate kinase, (204 aa), fasta scores: opt: 687, E():0, (52.9% identity in 189 aa)	GenBank
TI4896S000374 374	Schizosaccharomyces pombe	GI:19075540;SWISS-PROT:O59770	NC_003421	19075172	proteasome component c1	NC_003421	990713-991628	SPCC1795.04c, proteasome component, len:253aa, simil ar eg. to A. castellanii, P90513, PROTEASOME COMPONENT C8,( 252aa), fasta scores, opt:892, E():0, (50.8% identity in 25 2 aa overlap), also similar eg. to YOR362C, PRC8_YEAST, P21 242, proteasome component c1, (287aa), fasta scores, opt:89 3, E():0, (54.0% identity in 252 aa overlap), contains Pfam match to entry proteasome PF00227, Proteasome …	GenBank
TI4896S000375 375	Schizosaccharomyces pombe	GI:19075541;SWISS-PROT:P87041	NC_003421	19075172	NST UDP-galactose or UDP-N-acetylglucosamine	NC_003421	993568-994804	SPCC1795.03, len:352	GenBank
TI4896S000376 376	Schizosaccharomyces pombe	GI:19075542;SPTREMBL:O59768	NC_003421	19075172	CaCA proton/calcium exchanger	NC_003421	995522-996816	SPCC1795.02c, len:411, SIMILARITY:Pharbitis nil, Q9ZQT4, h+/ca2+ exchanger 2., (435 aa), fasta scores: opt: 873, E():0, (35.7% identity in 412 aa)	GenBank
TI4896S000377 377	Schizosaccharomyces pombe	GI:19075543;SPTREMBL:O59767	NC_003421	19075172	putative checkpoint protein kinase	NC_003421	997688-997898	SPCC1795.01c see full length protein in c895	GenBank
TI4896S000378 378	Schizosaccharomyces pombe	GI:19075544;SPTREMBL:O94530	NC_003421	19075172	similarity to yeast translation initiation protein Sua5p	NC_003421	998942-1000168	SPCC895.03c, len:407, SIMILARITY:Saccharomyces cerevisiae, SUA5_YEAST, sua5 protein., (426 aa), fasta scores: opt: 1012, E():0, (51.3% identity in 419 aa)	GenBank
TI4896S000379 379	Schizosaccharomyces pombe	GI:19075545;SPTREMBL:O94531	NC_003421	19075172	putative snare complex protein; syntaxin like	NC_003421	1001020-1002264	SPCC895.04c, len:319, SIMILARITY:Saccharomyces cerev isiae, UFE1_YEAST, ufe1 protein., (346 aa), fasta scores: o pt: 207, E():1.8e-05, (23.9% identity in 309 aa)	GenBank
TI4896S000380 380	Schizosaccharomyces pombe	GI:19075546;SPTREMBL:O94532	NC_003421	19075172	similar to yeast cytoskeleton control protein Bni1p	NC_003421	1003130-1007515	SPCC895.05, len:1460, SIMILARITY:Saccharomyces cerevisiae, BNI1_YEAST, bni1 protein, (1953 aa), fasta scores: opt: 672, E():1e-20, (24.3% identity in 875 aa)	GenBank
TI4896S000381 381	Schizosaccharomyces pombe	GI:19075547;SPTREMBL:O94533	NC_003421	19075172	hypothetical trp-asp repeat protein	NC_003421	1008473-1010876	SPCC895.06, len:760, SIMILARITY:Saccharomyces cerevi siae, YG4C_YEAST, hypothetical 89.4 kd trp-asp repeats cont aining protein in pmt6-pct1intergenic region., (788 aa), fa sta scores: opt: 685, E():0, (35.0% identity in 792 aa)	GenBank
TI4896S000382 382	Schizosaccharomyces pombe	GI:19075548;SPTREMBL:O94534	NC_003421	19075172	spindle pole body-associating protein Alp4p	NC_003421	1011762-1014191	SPCC895.07, len:808	GenBank
TI4896S000383 383	Schizosaccharomyces pombe	GI:19075549;SPTREMBL:O94535	NC_003421	19075172	hypothetical protein	NC_003421	1014648-1016120	SPCC895.08c, len:490	GenBank
TI4896S000384 384	Schizosaccharomyces pombe	GI:19075550;SPTREMBL:O94536	NC_003421	19075172	putative pre-mrna splicing factor rna helicase	NC_003421	1017094-1021291	SPCC895.09c, len:1327, SIMILARITY:Saccharomyces cere visiae, PR43_YEAST, pre-mrna splicing factor rna helicase p rp43, (767 aa), fasta scores: opt: 806, E():0, (31.2% ident ity in 788 aa)	GenBank
TI4896S000385 385	Schizosaccharomyces pombe	GI:19075551;SPTREMBL:Q9USH9	NC_003421	19075172	putative ABC transporter	NC_003421	1022681-1025149	SPCC825.01, len:822, SIMILARITY:Homo sapiens, CAB43392, hypothetical 72.4 kd protein., (634 aa), fasta scores: opt: 1573, E():0, (41.5% identity in 633 aa)	GenBank
TI4896S000386 386	Schizosaccharomyces pombe	GI:19075552;SPTREMBL:Q9USH8	NC_003421	19075172	putative protein kinase C substrate	NC_003421	1025552-1027438	SPCC825.02, len:506, SIMILARITY:Homo sapiens, G19P_HUMAN, protein kinase c substrate, 80 kd protein, heavy chain, (527 aa), fasta scores: opt: 481, E():1.3e-21, (30.5% identity in 502 aa)	GenBank
TI4896S000387 387	Schizosaccharomyces pombe	GI:19075553;SPTREMBL:Q9USH7	NC_003421	19075172	putative syntaxin	NC_003421	1028292-1029146	SPCC825.03c, len:284, SIMILARITY:Saccharomyces cerevisiae, SSO2_YEAST, sso2 protein., (295 aa), fasta scores: opt: 549, E():7.7e-26, (34.1% identity in 258 aa)	GenBank
TI4896S000388 388	Schizosaccharomyces pombe	GI:19075554;SPTREMBL:Q9USH6	NC_003421	19075172	hypothetical protein	NC_003421	1030256-1030870	SPCC825.04c, len:204, LOW SIMILARITY:Bacillus subtilis., PAIA_BACSU, protease synthase and sporulation negative regulatory protein pai 1., (171 aa), fasta scores: opt: 133, E():0.0053, (30.8% identity in 117 aa)	GenBank
TI4896S000389 389	Schizosaccharomyces pombe	GI:19075555;SPTREMBL:Q9USH5	NC_003421	19075172	putative splicing factor	NC_003421	1031434-1032489	SPCC825.05c, len:301, SIMILARITY:Plasmodium falciparum., O77355, mal3p4.20 protein., (558 aa), fasta scores: opt: 380, E():1.2e-16, (26.6% identity in 312 aa)	GenBank
TI4896S000390 390	Schizosaccharomyces pombe	GI:19075557;SWISS-PROT:O94754	NC_003421	19075172	40s ribosomal protein S18	NC_003421	1032939-1033456	SPCC1259.01c, len:152	GenBank
TI4896S000391 391	Schizosaccharomyces pombe	GI:19075556;SPTREMBL:Q9USH4	NC_003421	19075172	ribosomal protein subunit s18	NC_003421	1032939-1033190	SPCC825.06c, len:83	GenBank
TI4896S000392 392	Schizosaccharomyces pombe	GI:19075558;SPTREMBL:O94702	NC_003421	19075172	conserved hypothetical protein	NC_003421	1034412-1036880	SPCC1259.02c, len:822, SIMILARITY:Caenorhabditis elegans., YP67_CAEEL, hypothetical 98.3 kd protein b0495.7 in chromosome ii., (863 aa), fasta scores: opt: 601, E():1.6e-31, (26.9% identity in 761 aa)	GenBank
TI4896S000393 393	Schizosaccharomyces pombe	GI:19075559;SWISS-PROT:O94703	NC_003421	19075172	dna-directed rna polymerase i subunit	NC_003421	1040133-1040737	SPCC1259.03, len:119, SIMILARITY:Saccharomyces cerevisiae, RPA9_YEAST, dna-directed rna polymerase i 13.7 kd polypeptide, (125 aa), fasta scores: opt: 477, E():9.3e-26, (55.2% identity in 125 aa)	GenBank
TI4896S000394 394	Schizosaccharomyces pombe	GI:19075560;SPTREMBL:O94704	NC_003421	19075172	hypothetical protein	NC_003421	1041374-1041934	SPCC1259.04, len:168	GenBank
TI4896S000395 395	Schizosaccharomyces pombe	GI:19075561;SPTREMBL:O94705	NC_003421	19075172	putative cytochrome c oxidase polypeptide	NC_003421	1042639-1042877	SPCC1259.05c, len:58, SIMILARITY:Saccharomyces cerevisiae, COX9_YEAST, cytochrome c oxidase polypeptide viia precursor, (58 aa), fasta scores: opt: 180, E():3.2e-09, (41.1% identity in 56 aa)	GenBank
TI4896S000396 396	Schizosaccharomyces pombe	GI:19075562;SPTREMBL:O94706	NC_003421	19075172	hypothetical protein	NC_003421	1043831-1044555	SPCC1259.06, len:222, SIMILARITY:Drosophila melanogaster, O18398, prodos protein., (328 aa), fasta scores: opt: 123, E():1.1, (27.5% identity in 182 aa)	GenBank
TI4896S000397 397	Schizosaccharomyces pombe	GI:19075563;SPTREMBL:O94707	NC_003421	19075172	hypothetical protein	NC_003421	1045467-1046568	SPCC1259.07, len:351, SIMILARITY:Saccharomyces cerevisiae, Q07458, chromosome iv reading frame orf ydl076c., (294 aa), fasta scores: opt: 144, E():0.058, (25.5% identity in 255 aa)	GenBank
TI4896S000398 398	Schizosaccharomyces pombe	GI:19075564;SPTREMBL:O94708	NC_003421	19075172	hypothetical protein	NC_003421	1048603-1049787	SPCC1259.08, len:394, N terminal may need truncating	GenBank
TI4896S000399 399	Schizosaccharomyces pombe	GI:19075565;SPTREMBL:O94709	NC_003421	19075172	putative pyruvate dehydrogenase E2 subunit	NC_003421	1050087-1051713	SPCC1259.09c, len:456, SIMILARITY:Schizosaccharomyce s pombe, P78909, fission yeast, (316 aa), fasta scores: opt : 1479, E():0, (84.5% identity in 290 aa)	GenBank
TI4896S000400 400	Schizosaccharomyces pombe	GI:19075566;SPTREMBL:O94710	NC_003421	19075172	putative protease; endopeptidase	NC_003421	1052318-1053649	SPCC1259.10, len:412, SIMILARITY:Saccharomyces cerevisiae, QRI7_YEAST, putative protease qri7, (407 aa), fasta scores: opt: 727, E():0, (38.5% identity in 408 aa)	GenBank
TI4896S000401 401	Schizosaccharomyces pombe	GI:19075567;SPTREMBL:O94711	NC_003421	19075172	similar to yeast mic1 protein	NC_003421	1053866-1056028	SPCC1259.11c, len:720, SIMILARITY:Saccharomyces cerevisiae, MIC1_YEAST, mic1 protein., (950 aa), fasta scores: opt: 1220, E():0, (33.7% identity in 606 aa)	GenBank
TI4896S000402 402	Schizosaccharomyces pombe	GI:19075568;SPTREMBL:O94712	NC_003421	19075172	similar to human ranbpm	NC_003421	1056495-1058189	SPCC1259.12c, len:486, SIMILARITY:Homo sapiens, O94764, ranbpm., (500 aa), fasta scores: opt: 575, E():1.4e-29, (33.7% identity in 303 aa)	GenBank
TI4896S000403 403	Schizosaccharomyces pombe	GI:19075569;SWISS-PROT:O00103	NC_003421	19075172	ubiquitin conjugating enzyme	NC_003421	1058890-1059737	SPCC1259.15c, len:176	GenBank
TI4896S000404 404	Schizosaccharomyces pombe	GI:19075570;SWISS-PROT:P34208	NC_003421	19075172	protein kinase chk1	NC_003421	1060020-1061775	SPCC1259.13, len:496	GenBank
TI4896S000405 405	Schizosaccharomyces pombe	GI:19075571;SPTREMBL:O94713	NC_003421	19075172	pombe specific hypothetical protein	NC_003421	1061985-1064195	SPCC1259.14c, len:736, SIMILARITY:Schizosaccharomyces pombe, O13699, hypothetical 50.4 kd protein c11g7.06c in chromosome i., (430 aa), fasta scores: opt: 316, E():6.5e-13, (28.8% identity in 243 aa)	GenBank
TI4896S000406 406	Schizosaccharomyces pombe	GI:19075572;SPTREMBL:Q9USK7	NC_003421	19075172	conserved hypothetical protein	NC_003421	1146990-1147940	SPCC4B3.18, len:316, SIMILARITY:Drosophila melanogaster, AAD34738, hypothetical 35.8 kd protein., (313 aa), fasta scores: opt: 782, E():0, (42.2% identity in 308 aa)	GenBank
TI4896S000407 407	Schizosaccharomyces pombe	GI:19075573;SPTREMBL:Q9USK6	NC_003421	19075172	yeast mitochondrial CBP3-like protein	NC_003421	1148955-1149806	SPCC4B3.17, len:283, putative transit peptide (1-40aa), SIMILARITY:Saccharomyces cerevisiae, CBP3_YEAST, cbp3 protein precursor., (335 aa), fasta scores: opt: 493, E():2.9e-25, (35.2% identity in 284 aa)	GenBank
TI4896S000408 408	Schizosaccharomyces pombe	GI:19075574;SPTREMBL:Q9USK5	NC_003421	19075172	conserved hypothetical protein	NC_003421	1150282-1151040	SPCC4B3.16, len:252, SIMILARITY:Homo sapiens, O75663, dj69e11.3, (272 aa), fasta scores: opt: 433, E():6.2e-22, (31.2% identity in 250 aa)	GenBank
TI4896S000409 409	Schizosaccharomyces pombe	GI:19075575;SPTREMBL:P78953	NC_003421	19075172	septum positioning protein Dmf1p	NC_003421	1151352-1154114	SPCC4B3.15, len:920	GenBank
TI4896S000410 410	Schizosaccharomyces pombe	GI:19075576;SPTREMBL:Q9USK4	NC_003421	19075172	hypothetical protein	NC_003421	1154741-1155613	SPCC4B3.14, len:290	GenBank
TI4896S000411 411	Schizosaccharomyces pombe	GI:19075577;SPTREMBL:Q9USK3	NC_003421	19075172	conserved hypothetical protein	NC_003421	1156142-1157761	SPCC4B3.13, len:539, SIMILARITY:Schizosaccharomyces pombe, CAB53410, conserved hypothetical protein, upf0013., (533 aa), fasta scores: opt: 1329, E():0, (41.7% identity in 482 aa)	GenBank
TI4896S000412 412	Schizosaccharomyces pombe	GI:19075578;SPTREMBL:Q9USK2	NC_003421	19075172	hypothetical protein	NC_003421	1158180-1159505	SPCC4B3.12, len:441, possibility of splicing at codon 427, LOW SIMILARITY:Caenorhabditis elegans., YQD5_CAEEL, hypothetical 33.2 kd protein c32d5.5 in chromosome ii., (288 aa), fasta scores: opt: 431, E():5.6e-21, (31.3% identity in 233 aa)	GenBank
TI4896S000413 413	Schizosaccharomyces pombe	GI:19075579;SPTREMBL:Q9USK1	NC_003421	19075172	hypothetical BolA domain-containing protein	NC_003421	1160105-1160455	SPCC4B3.11c, len:116, SIMILARITY:Saccharomyces cerevisiae, YAE6_YEAST, hypothetical 13.4 kd protein in acs1-gcv3 intergenic region, (118 aa), fasta scores: opt: 251, E():6.9e-11, (43.1% identity in 109 aa)	GenBank
TI4896S000414 414	Schizosaccharomyces pombe	GI:19075580;SPTREMBL:Q9USK0	NC_003421	19075172	hypothetical protein	NC_003421	1162047-1164025	SPCC4B3.10c, len:640	GenBank
TI4896S000415 415	Schizosaccharomyces pombe	GI:19075581;SPTREMBL:Q9USJ9	NC_003421	19075172	putative 60s ribosomal protein l7/l12	NC_003421	1164310-1164979	SPCC4B3.09c, len:206, SIMILARITY:Saccharomyces cerevisiae, YGG8_YEAST, putative 60s ribosomal protein l7/l12 homolog, mitochondrialprecursor., (194 aa), fasta scores: opt: 321, E():8.9e-13, (58.0% identity in 138 aa)	GenBank
TI4896S000416 416	Schizosaccharomyces pombe	GI:19075582;SPTREMBL:Q9USJ8	NC_003421	19075172	hypothetical protein	NC_003421	1165235-1165891	SPCC4B3.08, len:218	GenBank
TI4896S000417 417	Schizosaccharomyces pombe	GI:19075583;SPTREMBL:Q9USJ7	NC_003421	19075172	hypothetical protein	NC_003421	1166768-1167949	SPCC4B3.07, len:393, SIMILARITY:Saccharomyces cerevisiae, Q08421, chromosome xv reading frame orf yor051c., (412 aa), fasta scores: opt: 173, E():0.00093, (25.6% identity in 407 aa)	GenBank
TI4896S000418 418	Schizosaccharomyces pombe	GI:19075584;SPTREMBL:Q9USJ6	NC_003421	19075172	hypothetical protein	NC_003421	1169087-1169689	SPCC4B3.06c, len:200, SIMILARITY:Saccharomyces cerevisiae, Q07923, chromosome xii reading frame orf ylr011w., (191 aa), fasta scores: opt: 365, E():8.4e-18, (45.8% identity in 168 aa)	GenBank
TI4896S000419 419	Schizosaccharomyces pombe	GI:19075585;SWISS-PROT:Q9USJ5	NC_003421	19075172	probable uroporphyrinogen decarboxylase	NC_003421	1170470-1171736	SPCC4B3.05c, len:370, SIMILARITY:Saccharomyces cerevisiae, DCUP_YEAST, uroporphyrinogen decarboxylase, (362 aa), fasta scores: opt: 811, E():0, (54.6% identity in 370 aa)	GenBank
TI4896S000420 420	Schizosaccharomyces pombe	GI:19075586;SPTREMBL:Q9USJ4	NC_003421	19075172	hypothetical UPF0028 family protein	NC_003421	1172629-1176685	SPCC4B3.04c, len:1316, SIMILARITY:Caenorhabditis elegans., YOL4_CAEEL, hypothetical 152.4 kd protein zk370.4 in chromosome iii., (1351 aa), fasta scores: opt: 1353, E():0, (34.0% identity in 805 aa)	GenBank
TI4896S000421 421	Schizosaccharomyces pombe	GI:19075587;SPTREMBL:Q9USJ3	NC_003421	19075172	conserved hypothetical protein	NC_003421	1177389-1179428	SPCC4B3.03c, len:679, SIMILARITY:Saccharomyces cerevisiae, Q12296, chromosome xv reading frame orf yol060c., (706 aa), fasta scores: opt: 1535, E():0, (42.5% identity in 651 aa)	GenBank
TI4896S000422 422	Schizosaccharomyces pombe	GI:19075588;SPTREMBL:Q9USJ2	NC_003421	19075172	conserved hypothetical transmembrane protein	NC_003421	1180658-1181303	SPCC4B3.02c, len:129, SIMILARITY:Saccharomyces cerevisiae, YM8T_YEAST, hypothetical protein YMR292W, (138 aa), fasta scores: opt: 373, E():1.2e-18, (45.8% identity in 118 aa)	GenBank
TI4896S000423 423	Schizosaccharomyces pombe	GI:19075589;SPTREMBL:Q9USJ1	NC_003421	19075172	putative 3-mercaptopyruvate sulfurtransferase	NC_003421	1181771-1182190	SPCC4B3.01, len:139, SIMILARITY:Rattus norvegicus, THTM_RAT, 3-mercaptopyruvate sulfurtransferase, (296 aa), fasta scores: opt: 303, E():2.8e-13, (44.3% identity in 122 aa)	GenBank
TI4896S000424 424	Schizosaccharomyces pombe	GI:19075590;SPTREMBL:Q9URT3	NC_003421	19075172	probable 3-mercaptopyruvate sulfurtransferase	NC_003421	1182083-1182724	SPCP25A2.01c, len:194, SIMILARITY:Rattus norvegicus, THTM_RAT, 3-mercaptopyruvate sulfurtransferase, (296 aa), fasta scores: opt: 468, E():3.1e-24, (40.4% identity in 171 aa)	GenBank
TI4896S000425 425	Schizosaccharomyces pombe	GI:19075591;SPTREMBL:Q9UR24	NC_003421	19075172	DNA repair and recombination protein Rhp26p	NC_003421	1183535-1186456	SPCP25A2.02c, len:973	GenBank
TI4896S000426 426	Schizosaccharomyces pombe	GI:19075592;SPTREMBL:Q9URT2	NC_003421	19075172	hypothetical protein	NC_003421	1186695-1189067	SPCP25A2.03, len:752, possibility of 3' splicing, SIMILARITY:Homo sapiens, Q15219, protein p84., (657 aa), fasta scores: opt: 388, E():4e-16, (23.8% identity in 505 aa)	GenBank
TI4896S000427 427	Schizosaccharomyces pombe	GI:19075593;SPTREMBL:O59799	NC_003421	19075172	hypothetical protein	NC_003421	1189787-1190066	SPCC550.01c, len:77, SIMILARITY:Saccharomyces cerevisiae, Q05809, chromosome xii cosmid 8167., (150 aa), fasta scores: opt: 213, E():2e-09, (54.0% identity in 50 aa)	GenBank
TI4896S000428 428	Schizosaccharomyces pombe	GI:19075594;SWISS-PROT:O59800	NC_003421	19075172	putative RNA-binding protein	NC_003421	1190292-1191467	SPCC550.02c, len:354, SIMILARITY:Caenorhabditis elegans., Q22412, t11g6.8 protein., (658 aa), fasta scores: opt: 483, E():5.6e-24, (29.8% identity in 363 aa)	GenBank
TI4896S000429 429	Schizosaccharomyces pombe	GI:19075595;SPTREMBL:O59801	NC_003421	19075172	putative DEAD/DEAH box helicase	NC_003421	1191634-1195275	SPCC550.03c, len:1213, SIMILARITY:Caenorhabditis elegans., Q19103, hypothetical protein f01g4.3., (1260 aa), fasta scores: opt: 1853, E():0, (37.8% identity in 1229 aa)	GenBank
TI4896S000430 430	Schizosaccharomyces pombe	GI:19075596;SPTREMBL:O59802	NC_003421	19075172	phosphatidylinositol-glycan-class c	NC_003421	1195836-1196970	SPCC550.04c, len:324, SIMILARITY:Homo sapiens, Q92535, phosphatidylinositol-glycan-class c, (297 aa), fasta scores: opt: 548, E():5.3e-29, (32.0% identity in 278 aa)	GenBank
TI4896S000431 431	Schizosaccharomyces pombe	GI:19075597;SPTREMBL:O59803	NC_003421	19075172	hypothetical protein	NC_003421	1198096-1198707	SPCC550.05, len:203	GenBank
TI4896S000432 432	Schizosaccharomyces pombe	GI:19075598;SWISS-PROT:O59804	NC_003421	19075172	10 kd heat shock protein, mitochondrial	NC_003421	1199317-1199631	SPCC550.06c, len:104	GenBank
TI4896S000433 433	Schizosaccharomyces pombe	GI:19075599;SPTREMBL:O59805	NC_003421	19075172	acetamidase	NC_003421	1202089-1203690	SPCC550.07, len:533, SIMILARITY:Emericella nidulans, AMDS_EMENI, acetamidase, (548 aa), fasta scores: opt: 1072, E():0, (39.7% identity in 549 aa)	GenBank
TI4896S000434 434	Schizosaccharomyces pombe	GI:19075600;SPTREMBL:O59806	NC_003421	19075172	hypothetical protein	NC_003421	1204888-1205631	SPCC550.08, len:247, SIMILARITY:Mycobacterium tuberculosis., P96810, hypothetical 22.8 kd protein., (201 aa), fasta scores: opt: 229, E():3.1e-08, (29.9% identity in 211 aa)	GenBank
TI4896S000435 435	Schizosaccharomyces pombe	GI:19075601;SPTREMBL:O59807	NC_003421	19075172	hypothetical protein	NC_003421	1206434-1208041	SPCC550.09, len:535, LOW SIMILARITY:Saccharomyces cerevisiae, YB18_YEAST, hypothetical 48.6 kd protein in tyr1-sse2 intergenic region., (413 aa), fasta scores: opt: 149, E():0.18, (24.3% identity in 243 aa)	GenBank
TI4896S000436 436	Schizosaccharomyces pombe	GI:19075602;SPTREMBL:O59808	NC_003421	19075172	putative betaine aldehyde dehydrogenase	NC_003421	1208903-1210405	SPCC550.10, len:500, SIMILARITY:Amaranthus hypochondriacus, O22477, betaine aldehyde dehydrogenase, (500 aa), fasta scores: opt: 1445, E():0, (45.6% identity in 491 aa)	GenBank
TI4896S000437 437	Schizosaccharomyces pombe	GI:19075603;SPTREMBL:O59809	NC_003421	19075172	putative RanBP7/importin-beta/Cse1p superfamily RanGTP-binding protein	NC_003421	1211562-1214988	SPCC550.11, len:1029, SIMILARITY:Xenopus laevis, O42480, member of RanBP7/importin-beta/Cse1p superfamily of RanGTP-binding proteins, ranbp7., (1038 aa), fasta scores: opt: 1101, E():0, (28.9% identity in 1040 aa)	GenBank
TI4896S000438 438	Schizosaccharomyces pombe	GI:19075604;SPTREMBL:O94241	NC_003421	19075172	actin-like protein	NC_003421	1215907-1217255	SPCC550.12, len:401, SIMILARITY:Drosophila melanogaster, ACTU_DROME, actin-like protein 13e., (398 aa), fasta scores: opt: 953, E():0, (36.9% identity in 396 aa)	GenBank
TI4896S000439 439	Schizosaccharomyces pombe	GI:19075605;SPTREMBL:O59836	NC_003421	19075172	dbf4 homolog, subunit of Hsk1 protein kinase	NC_003421	1218345-1219982	SPCC550.13, len:545aa	GenBank
TI4896S000440 440	Schizosaccharomyces pombe	GI:19075606;SPTREMBL:O59810	NC_003421	19075172	hypothetical KH domain RNA-binding protein	NC_003421	1221077-1224916	SPCC550.14, len:1279, SIMILARITY:Drosophila melanogaster, AAD34755, hypothetical 100.5 kd protein., (897 aa), fasta scores: opt: 333, E():6.2e-12, (24.6% identity in 760 aa)	GenBank
TI4896S000441 441	Schizosaccharomyces pombe	GI:19075607;SPTREMBL:O59811	NC_003421	19075172	hypothetical C2H2-type zinc-finger protein	NC_003421	1225515-1226906	SPCC550.15c, len:463, SIMILARITY:Saccharomyces cerevisiae, Q06709, chromosome xii cosmid l3502, (432 aa), fasta scores: opt: 418, E():1.7e-18, (30.0% identity in 477 aa)	GenBank
TI4896S000442 442	Schizosaccharomyces pombe	GI:19075608	NC_003421	19075172	meiotic recombination protein Rec11p	NC_003421	1227585-1227868	SPCC550.16c, len:>93	GenBank
TI4896S000443 443	Schizosaccharomyces pombe	GI:19075609;SWISS-PROT:Q92380	NC_003421	19075172	meiotic recombination protein rec11	NC_003421	1227770-1230824	SPCC4E9.01c, len:862	GenBank
TI4896S000444 444	Schizosaccharomyces pombe	GI:19075610;SWISS-PROT:P24865	NC_003421	19075172	g2/mitotic-specific cyclin cig1p	NC_003421	1231444-1232374	SPCC4E9.02, len:310	GenBank
TI4896S000445 445	Schizosaccharomyces pombe	GI:19075611;SPTREMBL:Q9Y7U3	NC_003421	19075172	hypothetical protein	NC_003421	1233623-1234189	SPCC645.02, len:188, SIMILARITY:Saccharomyces cerevisiae, YHQ0_YEAST, hypothetical 20.9 kd protein in hxt5-nrk1 intergenic region., (185 aa), fasta scores: opt: 346, E():3.9e-17, (33.0% identity in 188 aa)	GenBank
TI4896S000446 446	Schizosaccharomyces pombe	GI:19075612;SWISS-PROT:P78859	NC_003421	19075172	hypothetical protein; possible involvement in feS complex formation; hesB/yadR/yfhF family	NC_003421	1234941-1235601	SPCC645.03c, len:190, SIMILARITY:Saccharomyces cerevisiae, YL27_YEAST, hypothetical 27.7 kd protein in prp19-hsp104 intergenic region., (250 aa), fasta scores: opt: 419, E():1.1e-20, (37.6% identity in 157 aa); SIMILARITY: Azotobacter vinelandii, TR:O31271, ISCA. hypothetical protein involved in FeS cluster assembly; similar to Azotobacter vinelandii nif gene cluster Orf6 protein, (107 aa), fasta…	GenBank
TI4896S000447 447	Schizosaccharomyces pombe	GI:19075613;SPTREMBL:Q9Y7U4	NC_003421	19075172	hypothetical protein	NC_003421	1236084-1237070	SPCC645.04, len:328	GenBank
TI4896S000448 448	Schizosaccharomyces pombe	GI:19075614;SWISS-PROT:Q9USI6	NC_003421	19075172	myosin ii	NC_003421	1237349-1241929	SPCC645.05c, len:1526	GenBank
TI4896S000449 449	Schizosaccharomyces pombe	GI:19075615;SPTREMBL:Q9Y7U5	NC_003421	19075172	hypothetical rho1 gdp-gtp exchange protein	NC_003421	1243284-1247111	SPCC645.06c, len:1275, SIMILARITY:Saccharomyces cerevisiae, ROM1_YEAST, rho1 gdp-gtp exchange protein 1, (1155 aa), fasta scores: opt: 448, E():1.6e-17, (22.1% identity in 1296 aa)	GenBank
TI4896S000450 450	Schizosaccharomyces pombe	GI:19075616;SPTREMBL:Q9Y7U6	NC_003421	19075172	rho1 gdp-gtp exchange protein 1	NC_003421	1249162-1253212	SPCC645.07, len:1334, SIMILARITY:Schizosaccharomyces pombe, CAB60236, putative rho1 gdp-gtp exchange protein, SPAC1006.06, (1158 aa), fasta scores: opt: 2652, E():0, (44.1% identity in 1134 aa)	GenBank
TI4896S000451 451	Schizosaccharomyces pombe	GI:19075617;SPTREMBL:Q9Y7U7	NC_003421	19075172	putative transcription factor	NC_003421	1253456-1256092	SPCC645.08c, len:878, SIMILARITY:Ajellomyces capsulatus., O60040, 100 kda protein., (890 aa), fasta scores: opt: 1331, E():0, (36.3% identity in 848 aa), SIMILARITY: H sapiens Q13122 100 KDA COACTIVATOR, (nuclear protein 2 acidic domain forms a complex with a novel cellular coactivator that can interact with TFIIE), (885 aa), fasta scores, opt:926, E():0, (32.6% identity in 866 aa overlap)	GenBank
TI4896S000452 452	Schizosaccharomyces pombe	GI:19075618;SPTREMBL:Q9Y7U8	NC_003421	19075172	hypothetical protein	NC_003421	1258444-1258863	SPCC645.09, len:139, putative transit peptide 1-59 aa, SIMILARITY:Saccharomyces cerevisiae, P36532, 60S ribosomal L37 protein, mitochondrial, (105 aa), fasta scores: opt: 130, E():0.015, (42.9% identity in 70 aa)	GenBank
TI4896S000453 453	Schizosaccharomyces pombe	GI:19075619;SPTREMBL:Q9Y7U9	NC_003421	19075172	putative trna nucleotidyltransferase precursor	NC_003421	1259179-1260692	SPCC645.10, len:484, SIMILARITY:Saccharomyces cerevisiae, CCA1_YEAST, trna nucleotidyltransferase precursor, (546 aa), fasta scores: opt: 788, E():0, (36.8% identity in 516 aa)	GenBank
TI4896S000454 454	Schizosaccharomyces pombe	GI:19075620;SPTREMBL:Q9Y7V0	NC_003421	19075172	hypothetical protein	NC_003421	1260832-1261392	SPCC645.11c, len:196, possibly spliced to SPCC645.12c	GenBank
TI4896S000455 455	Schizosaccharomyces pombe	GI:19075621;SPTREMBL:Q9Y7V1	NC_003421	19075172	hypothetical protein	NC_003421	1261575-1262171	SPCC645.12c, len:196, possibly spliced to SPCC645.11c	GenBank
TI4896S000456 456	Schizosaccharomyces pombe	GI:19075622;SPTREMBL:Q9Y7V2	NC_003421	19075172	hypothetical protein; phd finger-containing	NC_003421	1262533-1264698	SPCC645.13, len:721, SIMILARITY:Homo sapiens, O15043, kiaa0333, (991 aa), fasta scores: opt: 263, E():1.6e-07, (27.1% identity in 328 aa)	GenBank
TI4896S000457 457	Schizosaccharomyces pombe	GI:19075623;SWISS-PROT:Q9USI5	NC_003421	19075172	activator of Hsp70 and Hsp90 chaperones	NC_003421	1265505-1267280	SPCC645.14c, len:591	GenBank
TI4896S000458 458	Schizosaccharomyces pombe	GI:19075624;SPTREMBL:Q9UUA1	NC_003421	19075172	oxysterol-binding protein family	NC_003421	1268629-1270653	SPCC23B6.01c, len:489, SIMILARITY:Neurospora crassa, P87046, oxysterol-binding protein, (360 aa), fasta scores: opt: 1240, E():0, (53.7% identity in 348 aa)	GenBank
TI4896S000459 459	Schizosaccharomyces pombe	GI:19075625;SPTREMBL:Q9UUA0	NC_003421	19075172	hypothetical lysine-rich protein	NC_003421	1271968-1272463	SPCC23B6.02c, len:139	GenBank
TI4896S000460 460	Schizosaccharomyces pombe	GI:19075626;SPTREMBL:O74630	NC_003421	19075172	phosphotidylinositol kinase, tel1p; telomere length control	NC_003421	1272896-1281334	SPCC23B6.03c, len:2812	GenBank
TI4896S000461 461	Schizosaccharomyces pombe	GI:19075627;SPTREMBL:Q9UU99	NC_003421	19075172	conserved CRAL/TRIO domain protein; SEC14 cytosolic factor family	NC_003421	1281772-1284798	SPCC23B6.04c, len:1008, SIMILARITY at C-term:Saccharomyces cerevisiae, YNX1_YEAST, hypothetical 40.7 kd protein in sin4-ure2 intergenic region.hypothetical 40.7 kd protein in bni4-ure2 intergenic region., (351 aa), fasta scores: opt: 780, E():3.3e-32, (49.2% identity in 325 aa)	GenBank
TI4896S000462 462	Schizosaccharomyces pombe	GI:19075628;SWISS-PROT:Q92374	NC_003421	19075172	replication factor-a protein 3	NC_003421	1285785-1286263	SPCC23B6.05c , len:104	GenBank
TI4896S000463 463	Schizosaccharomyces pombe	GI:19075629;SPTREMBL:O94541	NC_003421	19075172	putative ribonuclease II (RNB) family member	NC_003421	1287061-1289075	SPCC23B6.06, len:670, SIMILARITY:Neurospora crassa, CYT4_NEUCR, mitochondrial protein cyt-4, (1117 aa), fasta scores: opt: 254, E():3.4e-08, (32.9% identity in 140 aa)	GenBank
TI4896S000464 464	Schizosaccharomyces pombe	GI:19075630;SPTREMBL:O94542	NC_003421	19075172	hypothetical protein	NC_003421	1290249-1291304	SPCC1322.02, len:351	GenBank
TI4896S000465 465	Schizosaccharomyces pombe	GI:19075631;SPTREMBL:O94543	NC_003421	19075172	hypothetical protein	NC_003421	1292036-1294624	SPCC1322.03, len:862, SIMILARITY to C-term of:Saccha romyces cerevisiae, YAF3_YEAST, putative integral membrane protein, (783 aa), fasta scores: opt: 280, E():3.3e-09, (25 .2% identity in 420 aa)	GenBank
TI4896S000466 466	Schizosaccharomyces pombe	GI:19075632;SWISS-PROT:P78811	NC_003421	19075172	probable utp--glucose-1-phosphate uridylyltransferase	NC_003421	1296077-1297597	SPCC1322.04, len:506, SIMILARITY:Saccharomyces cerevisiae, UDPG_YEAST, probable utp--glucose-1-phosphate uridylyltransferase, (499 aa), fasta scores: opt: 2166, E():0, (63.9% identity in 498 aa)	GenBank
TI4896S000467 467	Schizosaccharomyces pombe	GI:19075633;SPTREMBL:O94544	NC_003421	19075172	probable leukotriene a-4 hydrolase	NC_003421	1297975-1299813	SPCC1322.05c, len:612, SIMILARITY:Saccharomyces cerevisiae, LKHA_YEAST, probable leukotriene a-4 hydrolase, (671 aa), fasta scores: opt: 1595, E():0, (46.7% identity in 625 aa)	GenBank
TI4896S000468 468	Schizosaccharomyces pombe	GI:19075634;SPTREMBL:O94545	NC_003421	19075172	hypothetical protein	NC_003421	1300857-1304085	SPCC1322.06, len:983, SIMILARITY:Saccharomyces cerevisiae, Q02932, lph2p., (1032 aa), fasta scores: opt: 940, E():0, (26.9% identity in 1018 aa)	GenBank
TI4896S000469 469	Schizosaccharomyces pombe	GI:19075635;SPTREMBL:O94546	NC_003421	19075172	very hypothetical protein	NC_003421	1304539-1304853	SPCC1322.07c, len:104	GenBank
TI4896S000470 470	Schizosaccharomyces pombe	GI:19075636;SPTREMBL:O94547	NC_003421	19075172	serine/threonine-protein kinase.	NC_003421	1306799-1308764	SPCC1322.08, len:580, SIMILARITY:Schizosaccharomyces pombe, O42844, serine/threonine-protein kinase, (504 aa), fasta scores: opt: 1231, E():0, (44.3% identity in 515 aa)	GenBank
TI4896S000471 471	Schizosaccharomyces pombe	GI:19075637;SPTREMBL:O94548	NC_003421	19075172	hypothetical protein	NC_003421	1310093-1311672	SPCC1322.09, len:475	GenBank
TI4896S000472 472	Schizosaccharomyces pombe	GI:19075638;SPTREMBL:O94549	NC_003421	19075172	hypothetical serine-rich protein	NC_003421	1313679-1314467	SPCC1322.10, len:262, SIMILARITY:Schizosaccharomyces pombe, O74947, hypothetical 35.9 kd protein, (349 aa), fas ta scores: opt: 383, E():7.8e-12, (38.1% identity in 223 aa )	GenBank
TI4896S000473 473	Schizosaccharomyces pombe	GI:19075639;SWISS-PROT:O42867	NC_003421	19075172	60s ribosomal protein L23.	NC_003421	1315551-1316235	SPCC1322.11, len:139	GenBank
TI4896S000474 474	Schizosaccharomyces pombe	GI:19075640;SWISS-PROT:O94751	NC_003421	19075172	protein kinase bub1p	NC_003421	1316697-1319831	SPCC1322.12c, len:1044	GenBank
TI4896S000475 475	Schizosaccharomyces pombe	GI:19075641;SWISS-PROT:P15567	NC_003421	19075172	phosphoribosylaminoimidazole carboxylase	NC_003421	1320236-1321894	SPCC1322.13, len:552	GenBank
TI4896S000476 476	Schizosaccharomyces pombe	GI:19075642;SPTREMBL:P78810	NC_003421	19075172	hypothetical protein	NC_003421	1322324-1324489	SPCC1322.14c, len:721, SIMILARITY:Saccharomyces cerevisiae, YJB2_YEAST, hypothetical 75.5 kd protein in cct3-cct8 intergenic region., (648 aa), fasta scores: opt: 2272, E():0, (60.3% identity in 580 aa)	GenBank
TI4896S000477 477	Schizosaccharomyces pombe	GI:19075643;SPTREMBL:Q9URT8	NC_003421	19075172	60s ribosomal protein L34.	NC_003421	1325486-1325821	SPCC1322.15, len:111	GenBank
TI4896S000478 478	Schizosaccharomyces pombe	GI:19075644;SPTREMBL:O94550	NC_003421	19075172	putative prohibitin	NC_003421	1327770-1328921	SPCC1322.16, len:279, may use Met at upstream MNRQ, SIMILARITY:Saccharomyces cerevisiae, YG4W_YEAST, prohibitin, antiproliferative protein, (315 aa), fasta scores: opt: 1227, E():0, (68.9% identity in 273 aa)	GenBank
TI4896S000479 479	Schizosaccharomyces pombe	GI:19075645;SPTREMBL:O94551	NC_003421	19075172	conserved hypothetical protein	NC_003421	1329096-1331042	SPCC1322.17c, len:648, SIMILARITY:Candida albicans, O94068, conserved hypothetical protein., (1018 aa), fasta scores: opt: 629, E():1.7e-29, (31.3% identity in 696 aa)	GenBank
TI4896S000480 480	Schizosaccharomyces pombe	GI:19075646;SPTREMBL:Q9USN8	NC_003421	19075172	conserved hypothetical protein	NC_003421	1330514-1332206	SPCC132.01c, len:548, SIMILARITY:Saccharomyces cerevisiae, Q12532, hypothetical 119.1 kd protein ypl009c., (1038 aa), fasta scores: opt: 840, E():0, (33.5% identity in 576 aa)	GenBank
TI4896S000481 481	Schizosaccharomyces pombe	GI:19075647;SPTREMBL:Q9USN7	NC_003421	19075172	putative SIR2-like transcriptional regulatory protein	NC_003421	1332997-1334119	SPCC132.02, len:332, SIMILARITY:Candida albicans, O94066, transcription regulatory protein., (331 aa), fasta scores: opt: 966, E():0, (47.3% identity in 315 aa)	GenBank
TI4896S000482 482	Schizosaccharomyces pombe	GI:19075648;SPTREMBL:Q9USN6	NC_003421	19075172	hypothetical protein	NC_003421	1335454-1336244	SPCC132.03, len:176 - questionable ORF	GenBank
TI4896S000483 483	Schizosaccharomyces pombe	GI:19075649;SPTREMBL:Q9USN5	NC_003421	19075172	nad-specific glutamate dehydrogenase	NC_003421	1336663-1339983	SPCC132.04c, len:1106, SIMILARITY:Agaricus bisporus, CAB40797, nad-specific glutamate dehydrogenase., (1029 aa), fasta scores: opt: 2854, E():0, (46.6% identity in 1044 aa)	GenBank
TI4896S000484 484	Schizosaccharomyces pombe		NC_003421	19075172	trichothecene 3-o-acetyltransferase pseudogene	NC_003421	1342630-1343516	SPCC132.05c, len:292, SIMILARITY:Fusarium sporotrichioides., O94197, trichothecene 3-o-acetyltransferase., (459 aa), fasta scores: opt: 787, E():0, (44.9% identity in 296 aa)	GenBank
TI4896S000485 485	Schizosaccharomyces pombe	GI:19075650;SPTREMBL:O74992	NC_003421	19075172	hypothetical protein	NC_003421	1345168-1345521	SPCC338.18, len:117, SIMILARITY:Caenorhabditis elegans., O44789, d1069.1 protein., (311 aa), fasta scores: opt: 113, E():0.49, (30.7% identity in 88 aa)	GenBank
TI4896S000486 486	Schizosaccharomyces pombe	GI:19075651;SWISS-PROT:P30776	NC_003421	19075172	double-strand-break repair protein rad21	NC_003421	1346991-1348957	SPCC338.17c, len:628	GenBank
TI4896S000487 487	Schizosaccharomyces pombe	GI:19075652;SWISS-PROT:O74991	NC_003421	19075172	F-box domain protein Pof3p	NC_003421	1349293-1351026	SPCC338.16, len:577	GenBank
TI4896S000488 488	Schizosaccharomyces pombe	GI:19075653;SPTREMBL:O59866	NC_003421	19075172	dolichyl-di-phosphooligosaccharide-protein glycotransferase (oligosaccharyltransferase)	NC_003421	1351721-1353297	SPCC338.15, len:437, SIMILARITY:Mus musculus, O54734, dolichyl-di-phosphooligosaccharide-protein glycotransferase (oligosaccharyltransferase)., (441 aa), fasta scores: opt: 655, E():0, (31.3% identity in 435 aa)	GenBank
TI4896S000489 489	Schizosaccharomyces pombe	GI:19075654;SPTREMBL:P78825	NC_003421	19075172	putative adenosine kinase	NC_003421	1353961-1354983	SPCC338.14, len:351, SIMILARITY:Physcomitrella patens, O49923, adenosine kinase, (343 aa), fasta scores: opt: 947, E():0, (44.2% identity in 337 aa)	GenBank
TI4896S000490 490	Schizosaccharomyces pombe	GI:19075655;SPTREMBL:O74990	NC_003421	19075172	hypothetical protein	NC_003421	1355892-1358108	SPCC338.13, len:738, SIMILARITY:Saccharomyces cerevisiae, Q06096, chromosome xvi cosmid 8283., (861 aa), fasta scores: opt: 428, E():5.5e-20, (20.9% identity in 809 aa)	GenBank
TI4896S000491 491	Schizosaccharomyces pombe	GI:19075656;SPTREMBL:O74989	NC_003421	19075172	putative proteinase precursor	NC_003421	1359175-1359408	SPCC338.12, len:77, SIMILARITY:Tritirachium album., PRTR_TRIAL, proteinase r precursor, (387 aa), fasta scores: opt: 165, E():7.7e-05, (39.7% identity in 68 aa)	GenBank
TI4896S000492 492	Schizosaccharomyces pombe	GI:19075657;SWISS-PROT:P40389	NC_003421	19075172	uv-induced protein uvi22	NC_003421	1360225-1361136	SPCC338.11c, len:303	GenBank
TI4896S000493 493	Schizosaccharomyces pombe	GI:19075658;SPTREMBL:O74988	NC_003421	19075172	cytochrome c oxidase polypeptide v precursor	NC_003421	1361801-1362325	SPCC338.10c, len:174, SIMILARITY:Neurospora crassa., COX5_NEUCR, cytochrome c oxidase polypeptide v precursor, (171 aa), fasta scores: opt: 416, E():1e-21, (42.1% identity in 164 aa)	GenBank
TI4896S000494 494	Schizosaccharomyces pombe	GI:19075659;SPTREMBL:O74986	NC_003421	19075172	hypothetical protein	NC_003421	1362861-1363718	SPCC338.08, len:285	GenBank
TI4896S000495 495	Schizosaccharomyces pombe	GI:19075660;SPTREMBL:O74985	NC_003421	19075172	putative n-terminal acetyltransferase 1	NC_003421	1366527-1368767	SPCC338.07c, len:729, SIMILARITY:Saccharomyces cerevisiae, NAT1_YEAST, n-terminal acetyltransferase 1, (853 aa), fasta scores: opt: 528, E():3e-25, (33.2% identity in 713 aa)	GenBank
TI4896S000496 496	Schizosaccharomyces pombe	GI:19075661;SPTREMBL:O74984	NC_003421	19075172	putative heat shock protein 16-Hsp20 family	NC_003421	1369121-1369540	SPCC338.06c, len:139, SIMILARITY:Schizosaccharomyces pombe, O14368, heat shock protein 16., (143 aa), fasta scores: opt: 278, E():4.8e-13, (35.3% identity in 139 aa)	GenBank
TI4896S000497 497	Schizosaccharomyces pombe	GI:19075662;SWISS-PROT:O74983	NC_003421	19075172	ubiquitin-conjugating-enzyme-like protein	NC_003421	1370520-1371376	SPCC338.05c, len:139, SIMILARITY:Saccharomyces italicus, AAC24241, mms2p., (137 aa), fasta scores: opt: 630, E():0, (66.7% identity in 138 aa)	GenBank
TI4896S000498 498	Schizosaccharomyces pombe	GI:19075663;SWISS-PROT:O74982	NC_003421	19075172	Caffeine-induced death protein Cid2p	NC_003421	1371692-1372254	SPCC338.04, len:167	GenBank
TI4896S000499 499	Schizosaccharomyces pombe	GI:19075664;SPTREMBL:O74981	NC_003421	19075172	very hypothetical protein	NC_003421	1372781-1373158	SPCC338.02, len:125, SIMILARITY:Caenorhabditis elegans., O61834, f41a4.1 protein., (644 aa), fasta scores: opt: 112, E():0.47, (31.0% identity in 87 aa)	GenBank
TI4896S000500 500	Schizosaccharomyces pombe	GI:19075665;SWISS-PROT:Q9USK8	NC_003421	19075172	putative cell wall alpha-glucan synthase	NC_003421	1378071-1381701	SPCC338.01c, len:>1209	GenBank
TI4896S000501 501	Schizosaccharomyces pombe	GI:19075666;SPTREMBL:O94519	NC_003421	19075172	hypothetical protein	NC_003421	1386389-1387324	SPCC1281.02c, len:311, SIMILARITY:Homo sapiens, O759 40, 30kda splicing factor., (238 aa), fasta scores: opt: 14 8, E():0.23, (31.3% identity in 150 aa)	GenBank
TI4896S000502 502	Schizosaccharomyces pombe	GI:19075667;SPTREMBL:O94520	NC_003421	19075172	hypothetical protein	NC_003421	1387931-1388512	SPCC1281.03c, len:193, SIMILARITY:Saccharomyces cere visiae, YGY1_YEAST, hypothetical 21.5 kd protein in sec15-s ap4 intergenic region., (190 aa), fasta scores: opt: 405, E ():3.1e-20, (41.1% identity in 180 aa)	GenBank
TI4896S000503 503	Schizosaccharomyces pombe	GI:19075668;SPTREMBL:O94521	NC_003421	19075172	pyridoxal reductase homolog	NC_003421	1390701-1391702	SPCC1281.04, len:333, SIMILARITY:Schizosaccharomyces pombe, O14295, hypothetical 36.8 kd protein c9e9.11 in chr omosome i., (333 aa), fasta scores: opt: 1713, E():0, (74.5 % identity in 333 aa)	GenBank
TI4896S000504 504	Schizosaccharomyces pombe	GI:19075669;SPTREMBL:O94522	NC_003421	19075172	possible involvement in nuclear protein localisation	NC_003421	1392697-1393869	SPCC1281.05, len:390, SIMILARITY:Saccharomyces cerevisiae, NPL6_YEAST, npl6 protein., (435 aa), fasta scores: opt: 607, E():2e-31, (33.7% identity in 359 aa)	GenBank
TI4896S000505 505	Schizosaccharomyces pombe	GI:19075670;SPTREMBL:O94523	NC_003421	19075172	acyl-coa desaturase 1	NC_003421	1396589-1398028	SPCC1281.06c, len:479, SIMILARITY:Ajellomyces capsulata, Q12618, acyl-coa desaturase 1, (476 aa), fasta scores: opt: 1816, E():0, (53.8% identity in 472 aa)	GenBank
TI4896S000506 506	Schizosaccharomyces pombe	GI:19075671;SPTREMBL:O94524	NC_003421	19075172	protein with Glutathione S transferase domain	NC_003421	1401524-1402465	SPCC1281.07c, len:313, SIMILARITY:Synechocystis sp., P74752, hypothetical 36.5 kd protein., (319 aa), fasta sco res: opt: 1019, E():0, (52.3% identity in 306 aa)	GenBank
TI4896S000507 507	Schizosaccharomyces pombe	GI:19075672;REMTREMBL:CAA22829	NC_003421	19075172	hypothetical wtf11 protein	NC_003421	1403278-1404375	SPCC1281.08, len:264, NOTE: shows some variation fro m other wtf genes, so may be a pseudogene, SIMILARITY:Schiz osaccharomyces pombe, O74838, hypothetical wtf7 protein, (2 58 aa), fasta scores: opt: 302, E():1.7e-13, (33.2% identit y in 268 aa)	GenBank
TI4896S000508 508	Schizosaccharomyces pombe	REMTREMBL:CAB63875	NC_003421	19075172	wtf pseudogene	NC_003421	1405429-1405943		GenBank
TI4896S000509 509	Schizosaccharomyces pombe	GI:19075673;SPTREMBL:O94591	NC_003421	19075172	very hypothetical protein	NC_003421	1408205-1408654	SPCC622.01c, len:149	GenBank
TI4896S000510 510	Schizosaccharomyces pombe	GI:19075674;SPTREMBL:O94592	NC_003421	19075172	very hypothetical protein	NC_003421	1408975-1409358	SPCC622.02, len:127	GenBank
TI4896S000511 511	Schizosaccharomyces pombe	GI:19075675;SPTREMBL:O94593	NC_003421	19075172	very hypothetical protein	NC_003421	1409868-1410266	SPCC622.03c, len:132	GenBank
TI4896S000512 512	Schizosaccharomyces pombe	GI:19075676;SPTREMBL:O94594	NC_003421	19075172	very hypothetical protein	NC_003421	1410576-1410998	SPCC622.04, len:140	GenBank
TI4896S000513 513	Schizosaccharomyces pombe	GI:19075677;SPTREMBL:O94595	NC_003421	19075172	very hypothetical protein	NC_003421	1412063-1412410	SPCC622.05, len:115	GenBank
TI4896S000514 514	Schizosaccharomyces pombe	GI:19075678;SPTREMBL:O94596	NC_003421	19075172	very hypothetical protein	NC_003421	1412715-1413083	SPCC622.06c, len:122	GenBank
TI4896S000515 515	Schizosaccharomyces pombe	GI:19075679;SPTREMBL:O94597	NC_003421	19075172	very hypothetical protein	NC_003421	1413396-1413782	SPCC622.07, len:128	GenBank
TI4896S000516 516	Schizosaccharomyces pombe	GI:19075680;SWISS-PROT:P04909	NC_003421	19075172	histone h2a-alpha	NC_003421	1415423-1415821	SPCC622.08c, len:132	GenBank
TI4896S000517 517	Schizosaccharomyces pombe	GI:19075681;SWISS-PROT:P04913	NC_003421	19075172	histone h2b-alpha	NC_003421	1416383-1416763	SPCC622.09, len:126	GenBank
TI4896S000518 518	Schizosaccharomyces pombe	GI:19075682;SPTREMBL:O94598	NC_003421	19075172	hypothetical protein	NC_003421	1417536-1420049	SPCC622.10c, len:815	GenBank
TI4896S000519 519	Schizosaccharomyces pombe	GI:19075683;SPTREMBL:O94599	NC_003421	19075172	hypothetical protein	NC_003421	1420999-1422882	SPCC622.11, len:425, SIMILARITY:Caenorhabditis elega ns., Q18695, hypothetical protein c47g2.4., (644 aa), fasta scores: opt: 252, E():1.9e-15, (24.4% identity in 431 aa)	GenBank
TI4896S000520 520	Schizosaccharomyces pombe	GI:19075684;SPTREMBL:P78804	NC_003421	19075172	nadp-specific glutamate dehydrogenase	NC_003421	1423356-1424711	SPCC622.12c, len:451, SIMILARITY:Emericella nidulans , DHE4_EMENI, nadp-specific glutamate dehydrogenase, (459 a a), fasta scores: opt: 1906, E():0, (64.0% identity in 455 aa)	GenBank
TI4896S000521 521	Schizosaccharomyces pombe	GI:19075685;SPTREMBL:O94600	NC_003421	19075172	hypothetical protein	NC_003421	1426449-1429745	SPCC622.13c, len:1098, LOW SIMILARITY:Homo sapiens, O43156, kiaa0406., (799 aa), fasta scores: opt: 246, E():8. 2e-11, (21.1% identity in 739 aa)	GenBank
TI4896S000522 522	Schizosaccharomyces pombe	GI:19075686;SPTREMBL:O94601	NC_003421	19075172	zinc finger protein, gcs1 homolog, putative ADP-ribosylation factor GTPase-activating protein	NC_003421	1430997-1432421	SPCC622.14, len:309, SIMILARITY:Saccharomyces cerevi siae, YDL226C, GCS1_YEAST, zinc finger protein gcs1., (352 aa), fasta scores: opt: 363, E():0, (35.8% identity in 327 aa)	GenBank
TI4896S000523 523	Schizosaccharomyces pombe	GI:19075687;SPTREMBL:O94602	NC_003421	19075172	hypothetical protein	NC_003421	1433005-1434678	SPCC622.15c, len:557	GenBank
TI4896S000524 524	Schizosaccharomyces pombe	GI:19075688;SPTREMBL:O94603	NC_003421	19075172	conserved hypothetical protein	NC_003421	1435598-1438444	SPCC622.16c, len:948, SIMILARITY:Caenorhabditis eleg ans., Q22796, coded for by c. elegans cdna cm9h11., (1070 a a), fasta scores: opt: 347, E():2.3e-19, (29.4% identity in 293 aa)	GenBank
TI4896S000525 525	Schizosaccharomyces pombe	GI:19075689;SWISS-PROT:P50525	NC_003421	19075172	DNA (apurinic or apyrimidinic site) lyase, endonuclease	NC_003421	1439448-1440548	SPCC622.17, len:366	GenBank
TI4896S000526 526	Schizosaccharomyces pombe	GI:19075690;SWISS-PROT:P79071	NC_003421	19075172	60s ribosomal protein l6	NC_003421	1441052-1441639	SPCC622.18, len:195	GenBank
TI4896S000527 527	Schizosaccharomyces pombe	GI:19075691;SPTREMBL:O94606	NC_003421	19075172	hypothetical protein	NC_003421	1442274-1443738	SPCC622.19, len:473	GenBank
TI4896S000528 528	Schizosaccharomyces pombe	GI:19075692;SPTREMBL:O94607	NC_003421	19075172	putative major facilitator superfamily protein	NC_003421	1443988-1445893	SPCC622.20c, len:597, SIMILARITY:Schizosaccharomyces pombe, E1319469, major facilitator superfamily protein., ( 612 aa), fasta scores: opt: 502, E():0, (31.6% identity in 576 aa)	GenBank
TI4896S000529 529	Schizosaccharomyces pombe	GI:19075693;SWISS-PROT:O14311	NC_003421	19075172	transcriptional regulator	NC_003421	1446901-1447824	SPCC61.02, len:307	GenBank
TI4896S000530 530	Schizosaccharomyces pombe	GI:19075694;SPTREMBL:O94347	NC_003421	19075172	conserved hypothetical protein	NC_003421	1448552-1449535	SPCC61.03, len:327, SIMILARITY:Saccharomyces cerevisiae, YKP1_YEAST, hypothetical 37.4 kd protein, (337 aa), fasta scores: opt: 626, E():0, (43.3% identity in 321 aa)	GenBank
TI4896S000531 531	Schizosaccharomyces pombe	GI:19075695;SPTREMBL:O94348	NC_003421	19075172	putative Golgi membrane protein	NC_003421	1450242-1451276	SPCC61.04c, len:227, SIMILARITY:Saccharomyces cerevi siae, YGR172c, YIPA_YEAST, Golgi membrane protein, (870 aa ), fasta scores: opt: 426, E():8.8e-27, (45.4% identity in 196 aa)	GenBank
TI4896S000532 532	Schizosaccharomyces pombe	GI:19075696;SPTREMBL:O94349	NC_003421	19075172	hypothetical protein	NC_003421	1453505-1454914	SPCC61.05, len:469, signal peptide predicted 1-19aa, SIMILARITY:Schizosaccharomyces pombe, Q9Y7S5, hypothetical 54.3 kd protein., (478 aa), fasta scores: opt: 394, E():1.2e-18, (21.5% identity in 447 aa)	GenBank
TI4896S000533 533	Schizosaccharomyces pombe	GI:19075697;SPTREMBL:O94350	NC_003421	19075172	cystathionine beta-lyase	NC_003421	1457141-1457444	SPCC61.06, len:100, SIMILARITY:Emericella nidulans, Q12607, cystathionine beta-lyase, (439 aa), fasta scores: opt: 352, E():3.2e-19, (58.3% identity in 96 aa)	GenBank
TI4896S000534 534	Schizosaccharomyces pombe	GI:19075698;SPTREMBL:Q9USP5	NC_003421	19075172	putative gpi-anchor transamidase	NC_003421	1458715-1459857	SPCC11E10.02c, len:380, SIMILARITY:Saccharomyces cerevisiae, GPI8_YEAST, gpi-anchor transamidase, (411 aa), fasta scores: opt: 1284, E():0, (66.9% identity in 272 aa)	GenBank
TI4896S000535 535	Schizosaccharomyces pombe	GI:19075699;SPTREMBL:Q9USP4	NC_003421	19075172	hypothetical protein with short coiled-coil region	NC_003421	1460335-1461390	SPCC11E10.03, len:351, SIMILARITY:low to Saccharomyces cerevisiae, JNM1_YEAST, nuclear migration protein jnm1., (373 aa), fasta scores: opt: 172, E():0.0021, (24.4% identity in 308 aa)	GenBank
TI4896S000536 536	Schizosaccharomyces pombe	GI:19075700;SPTREMBL:Q9USP3	NC_003421	19075172	hypothetical protein	NC_003421	1461760-1463091	SPCC11E10.04, len:443	GenBank
TI4896S000537 537	Schizosaccharomyces pombe	GI:19075701;SPTREMBL:Q9USP2	NC_003421	19075172	putative nucleotide phosphatase	NC_003421	1464408-1466126	SPCC11E10.05c, len:572, SIMILARITY:Caenorhabditis elegans., YY4E_CAEEL, hypothetical 54.3 kd protein c33h5.14 in chromosome iv., (485 aa), fasta scores: opt: 741, E():0, (34.7% identity in 447 aa)	GenBank
TI4896S000538 538	Schizosaccharomyces pombe	GI:19075702;SPTREMBL:Q9USP1	NC_003421	19075172	hypothetical protein	NC_003421	1467152-1468237	SPCC11E10.06c, len:361, SIMILARITY:Saccharomyces cerevisiae, Q02884, YPL107W, (456 aa), fasta scores: opt: 207, E():1.9e-06, (25.3% identity in 400 aa)	GenBank
TI4896S000539 539	Schizosaccharomyces pombe	GI:19075703;SPTREMBL:Q9USP0	NC_003421	19075172	translation initiation factor eif-2b alpha subunit	NC_003421	1468672-1469905	SPCC11E10.07c, len:341, SIMILARITY:Saccharomyces cerevisiae, E2BA_YEAST, translation initiation factor eif-2b alpha subunit, (305 aa), fasta scores: opt: 747, E():0, (42.7% identity in 344 aa)	GenBank
TI4896S000540 540	Schizosaccharomyces pombe	GI:19075704;SWISS-PROT:Q10426	NC_003421	19075172	silencing protein	NC_003421	1472073-1475195	SPCC11E10.08, len:1040	GenBank
TI4896S000541 541	Schizosaccharomyces pombe	GI:19075705;SWISS-PROT:Q10427	NC_003421	19075172	putative alpha-amylase precursor	NC_003421	1475680-1477225	SPCC11E10.09c, len:478, SIMILARITY:Schizosaccharomyces pombe, O13996, putative alpha-amylase precursor, (491 aa), fasta scores: opt: 1724, E():0, (52.8% identity in 458 aa)	GenBank
TI4896S000542 542	Schizosaccharomyces pombe	GI:19075706;SWISS-PROT:Q10428	NC_003421	19075172	putative protein phosphatase subunit	NC_003421	1479676-1481877	SPCC188.02, len:547, SIMILARITY:Oryctolagus cuniculus, Q28653, protein phosphatase pp2a0 b' subunit gamma isoform., (586 aa), fasta scores: opt: 1779, E():0, (52.3% identity in 507 aa)	GenBank
TI4896S000543 543	Schizosaccharomyces pombe	GI:19075707;SWISS-PROT:Q10429	NC_003421	19075172	hypothetical protein	NC_003421	1482203-1485040	SPCC188.03, len:874, SIMILARITY:Saccharomyces cerevisiae, Q06680, chromosome iv cosmid 9798., (1051 aa), fasta scores: opt: 406, E():2.4e-18, (30.0% identity in 949 aa)	GenBank
TI4896S000544 544	Schizosaccharomyces pombe	GI:19075708;SWISS-PROT:Q10430	NC_003421	19075172	hypothetical protein	NC_003421	1485037-1485865	SPCC188.04c, len:237, SIMILARITY:Saccharomyces cerevisiae, Q12234, chromosome xv reading frame orf yor216c., (484 aa), fasta scores: opt: 163, E():0.023, (26.8% identity in 194 aa)	GenBank
TI4896S000545 545	Schizosaccharomyces pombe	GI:19075709;SWISS-PROT:P21565	NC_003421	19075172	signal recognition particle 54 kd protein homolog	NC_003421	1486987-1489035	SPCC188.06c, len:521	GenBank
TI4896S000546 546	Schizosaccharomyces pombe	GI:19075710;SWISS-PROT:Q10432	NC_003421	19075172	hypothetical protein	NC_003421	1490202-1492409	SPCC188.07, len:734, LOW SIMILARITY:Rattus norvegicus, GM13_RAT, cis-golgi matrix protein gm130., (912 aa), fasta scores: opt: 201, E():0.00054, (23.0% identity in 391 aa)	GenBank
TI4896S000547 547	Schizosaccharomyces pombe	GI:19075711;SWISS-PROT:Q09879	NC_003421	19075172	putative ubiquitin carboxyl-terminal hydrolase	NC_003421	1492833-1496289	SPCC188.08c, len:1107, SIMILARITY:Saccharomyces cerevisiae, UBPF_YEAST, UBIQUITIN CARBOXYL-TERMINAL HYDROLASE 15 (EC 3.1.2.15), (1230 aa), fasta scores: opt: 1339, E():0, (2.5% identity in 1232 aa)	GenBank
TI4896S000548 548	Schizosaccharomyces pombe	GI:19075712;REMTREMBL:CAB41229	NC_003421	19075172	hypothetical protein	NC_003421	1496837-1498666	SPCC188.09c, len:608, is similar to SPCC188.10c (probable pseudogene) and SPAC1F8.06: contains 6 copies of a 36aa repeat motif	GenBank
TI4896S000549 549	Schizosaccharomyces pombe		NC_003421	19075172		NC_003421	1501879-1504563	SPCC188.10c, len:819, SIMILARITY:Schizosaccharomyces pombe, SPCC188.09c but contains stop codons so is probably a pseudogene; 36 aa repeat containing	GenBank
TI4896S000550 550	Schizosaccharomyces pombe	GI:19075713;SWISS-PROT:Q09882	NC_003421	19075172	nuclear protein	NC_003421	1506591-1508355	SPCC188.11, len:556, SIMILARITY:Arabidopsis thaliana, O80653, putative nuclear protein, (613 aa), fasta scores: opt: 1394, E():0, (42.9% identity in 574 aa)	GenBank
TI4896S000551 551	Schizosaccharomyces pombe	GI:19075714;SWISS-PROT:Q09883	NC_003421	19075172	putative septin homolog; GTP_cdc domain protein	NC_003421	1508840-1510044	SPCC188.12, len:379, SIMILARITY:Schizosaccharomyces pombe, SPN4_SCHPO, septin homolog spn4, (380 aa), fasta scores: opt: 1039, E():0, (40.2% identity in 373 aa)	GenBank
TI4896S000552 552	Schizosaccharomyces pombe	GI:19075715;SPTREMBL:Q9UUN1	NC_003421	19075172	putative ribonuclease protein	NC_003421	1510065-1512027	SPCC188.13c, len:>653, SIMILARITY:Rickettsia prowazekii., E1342429, ribonuclease iii, (225 aa), fasta scores: opt: 241, E():6.6e-09, (30.5% identity in 220 aa)	GenBank
TI4896S000553 553	Schizosaccharomyces pombe	GI:19075716;SWISS-PROT:Q09885	NC_003421	19075172	hypothetical protein	NC_003421	1515482-1517095	SPCC584.11c, len:380, SIMILARITY:Saccharomyces cerev isiae, Q05515, similarity to s. cerevisiae hypothetical pro tein l8083.10., (481 aa), fasta scores: opt: 501, E():1.5e- 25, (31.7% identity in 473 aa)	GenBank
TI4896S000554 554	Schizosaccharomyces pombe	GI:19075717;SWISS-PROT:Q09886	NC_003421	19075172	hypothetical protein	NC_003421	1518694-1519041	SPCC584.12, len:115	GenBank
TI4896S000555 555	Schizosaccharomyces pombe	GI:19075718;SWISS-PROT:Q09887	NC_003421	19075172	putative amino-acid permease.	NC_003421	1520285-1521919	SPCC584.13, len:544, SIMILARITY:Schizosaccharomyces pombe, O74537, putative amino-acid permease., (557 aa), fas ta scores: opt: 1999, E():0, (53.6% identity in 539 aa)	GenBank
TI4896S000556 556	Schizosaccharomyces pombe	GI:19075719;SWISS-PROT:Q09888	NC_003421	19075172	hypothetical protein.	NC_003421	1522824-1524119	SPCC584.14, len:431, SIMILARITY:Arabidopsis thaliana , O81325, f6n15.2 protein., (475 aa), fasta scores: opt: 21 4, E():2e-07, (23.7% identity in 431 aa)	GenBank
TI4896S000557 557	Schizosaccharomyces pombe	GI:19075720;SWISS-PROT:Q09889	NC_003421	19075172	hypothetical protein	NC_003421	1524705-1527090	SPCC584.15c, len:594, SIMILARITY:Schizosaccharomyces pombe, YA4C_SCHPO, hypothetical 65.9 kd protein c31a2.12 i n chromosome i., (596 aa), fasta scores: opt: 917, E():0, ( 32.8% identity in 586 aa)	GenBank
TI4896S000558 558	Schizosaccharomyces pombe	GI:19075721;SWISS-PROT:Q09890	NC_003421	19075172	hypothetical protein	NC_003421	1528416-1529111	SPCC584.16c, len:231	GenBank
TI4896S000559 559	Schizosaccharomyces pombe	GI:19075722;SWISS-PROT:Q09878	NC_003421	19075172	putitive sulfite reductase	NC_003421	1530371-1533391	SPCC584.01c, len:1006, SIMILARITY:Saccharomyces carl sbergensis, Q12684, assimilatory sulfite reductase, (1035 a a), fasta scores: opt: 1571, E():0, (35.0% identity in 1055 aa)	GenBank
TI4896S000560 560	Schizosaccharomyces pombe	GI:19075723;SWISS-PROT:O94588	NC_003421	19075172	putative metal-binding regulatory protein	NC_003421	1536025-1536652	SPCC584.02, len:177, SIMILARITY:Schizosaccharomyces pombe, YA4B_SCHPO, putative metal-binding regulatory protei n c31a2.11c in chromosome i., (411 aa), fasta scores: opt: 218, E():7.8e-08, (40.3% identity in 62 aa)	GenBank
TI4896S000561 561	Schizosaccharomyces pombe	GI:19075724;SPTREMBL:O94589	NC_003421	19075172	hypothetical protein	NC_003421	1536921-1538576	SPCC584.03c, len:551, SIMILARITY:Saccharomyces cerev isiae, YGR4_YEAST, hypothetical 50.3 kd protein in ace1-rad 54 intergenic region., (440 aa), fasta scores: opt: 513, E( ):3.1e-25, (30.3% identity in 449 aa)	GenBank
TI4896S000562 562	Schizosaccharomyces pombe	GI:19075725;SWISS-PROT:O74718	NC_003421	19075172	omnipotent nonsense suppressor, ef1 alpha factor-like gtp-bindingprotein.	NC_003421	1539352-1541423	SPCC584.04, len:662	GenBank
TI4896S000563 563	Schizosaccharomyces pombe	GI:19075726;SPTREMBL:O94590	NC_003421	19075172	syntaxin binding protein 1; sec1 family secretor y protein	NC_003421	1542106-1544441	SPCC584.05, len:693, SIMILARITY:Bos taurus, STX1_BOV IN, syntaxin binding protein 1, (594 aa), fasta scores: opt : 937, E():0, (27.7% identity in 589 aa)	GenBank
TI4896S000564 564	Schizosaccharomyces pombe	GI:19075727;SWISS-PROT:Q92373	NC_003421	19075172	replication factor-a protein 2	NC_003421	1544847-1545717	SPCC584.06c, len:247	GenBank
TI4896S000565 565	Schizosaccharomyces pombe	GI:19075728;SPTREMBL:O94744	NC_003421	19075172	glucose-triggered adenylate cyclase activation p rotein git3p	NC_003421	1547080-1548480	SPCC1753.02c, len:466	GenBank
TI4896S000566 566	Schizosaccharomyces pombe	GI:19075729;SWISS-PROT:P36625	NC_003421	19075172	meiotic recombination protein rec7	NC_003421	1551787-1552968	SPCC1753.03c, len:339	GenBank
TI4896S000567 567	Schizosaccharomyces pombe	GI:19075730;SPTREMBL:O94505	NC_003421	19075172	halotolerance protein homolog; putative inositol metabolism	NC_003421	1553903-1554964	SPCC1753.04, len:353, SIMILARITY:Saccharomyces cerevisiae, YOL064C, HAL2_YEAST, halotolerance protein hal2, (35 7 aa), fasta scores: opt: 838, E():0, (43.6% identity in 34 2 aa)	GenBank
TI4896S000568 568	Schizosaccharomyces pombe	GI:19075731;SPTREMBL:O94506	NC_003421	19075172	hypothetical protein	NC_003421	1555593-1556483	SPCC1753.05, len:296	GenBank
TI4896S000569 569	Schizosaccharomyces pombe	GI:19075732;SPTREMBL:O74428	NC_003421	19075172	hypothetical protein	NC_003421	1556680-1558094	SPCC1753.06c, len:451	GenBank
TI4896S000570 570	Schizosaccharomyces pombe	GI:19075733;SPTREMBL:O74427	NC_003421	19075172	putative Uridine kinase	NC_003421	1560344-1561708	SPCC162.11c, len:454, SIMILARITY:Caenorhabditis elegans., Q19583, f19b6.1a protein., (515 aa), fasta scores: opt: 1058, E():0, (38.5% identity in 431 aa)	GenBank
TI4896S000571 571	Schizosaccharomyces pombe	GI:19075734;SPTREMBL:O74426	NC_003421	19075172	ser-thr protein kinase	NC_003421	1562123-1563139	SPCC162.10, len:338, SIMILARITY:Caenorhabditis elegans., Q21483, m03c11.1 protein., (379 aa), fasta scores: opt: 511, E():2.2e-24, (32.6% identity in 316 aa)	GenBank
TI4896S000572 572	Schizosaccharomyces pombe	GI:19075735;SWISS-PROT:Q10283	NC_003421	19075172	3-hydroxy-3-methylglutaryl-coenzyme a reductase	NC_003421	1565885-1569046	SPCC162.09c, len:1053	GenBank
TI4896S000573 573	Schizosaccharomyces pombe	GI:19075736;SPTREMBL:O74424	NC_003421	19075172	putative nuclear pore complex-associated protein	NC_003421	1569541-1575054	SPCC162.08c, len:1837, SIMILARITY:Homo sapiens, Q99968, nuclear pore complex-associated protein tpr, (2363 aa), fasta scores: opt: 1057, E():0, (22.7% identity in 1831 aa)	GenBank
TI4896S000574 574	Schizosaccharomyces pombe	GI:19075737;SPTREMBL:O74423	NC_003421	19075172	hypothetical protein	NC_003421	1575547-1577949	SPCC162.07, len:706, SIMILARITY:Saccharomyces cerevisiae, Q05785, chromosome xii cosmid 8167., (613 aa), fasta scores: opt: 690, E():1.2e-24, (31.0% identity in 717 aa)	GenBank
TI4896S000575 575	Schizosaccharomyces pombe	GI:19075738;SPTREMBL:O74422	NC_003421	19075172	conserved hypothetical coiled-coil protein	NC_003421	1581039-1581785	SPCC162.06c, len:210, SIMILARITY:Candida albicans, O93996, conserved hypothetical protein, (218 aa), fasta scores: opt: 564, E():1.4e-23, (44.3% identity in 219 aa)	GenBank
TI4896S000576 576	Schizosaccharomyces pombe	GI:19075739;SWISS-PROT:O74421	NC_003421	19075172	putative ubiquinone biosynthesis pathway methyltransferase	NC_003421	1582119-1582934	SPCC162.05, len:271, SIMILARITY:Escherichia coli., UBIG_ECOLI, 3-demethylubiquinone-9 3-methyltransferase, (240 aa), fasta scores: opt: 545, E():6.5e-30, (38.8% identity in 242 aa)	GenBank
TI4896S000577 577	Schizosaccharomyces pombe	GI:19075740;SPTREMBL:O74420	NC_003421	19075172	hypothetical wtf12 protein	NC_003421	1584022-1585593	SPCC162.04, len:418, SIMILARITY:Schizosaccharomyces pombe, O74495, hypothetical wtf5 protein., (402 aa), fasta scores: opt: 1516, E():0, (84.5% identity in 420 aa)	GenBank
TI4896S000578 578	Schizosaccharomyces pombe	GI:19075741;SPTREMBL:O74628	NC_003421	19075172	short chain dehydrogenase	NC_003421	1586803-1587681	SPCC162.03, len:292, SIMILARITY:Streptomyces coelicolor., CAB53269, putative oxidoreductase SCJ9A.08, (282 aa), fasta scores: opt: 477, E():2.1e-24, (32.1% identity in 274 aa)	GenBank
TI4896S000579 579	Schizosaccharomyces pombe	GI:19075742;SPTREMBL:O74419	NC_003421	19075172	putative AMP-binding dehydrogenase protein	NC_003421	1588379-1591324	SPCC162.02c, len:981, SIMILARITY:Streptomyces roseosporus., O30915, daptomycin biosynthetic protein subunit, (1590 aa), fasta scores: opt: 269, E():1.5e-09, (22.8% identity in 602 aa)	GenBank
TI4896S000580 580	Schizosaccharomyces pombe	GI:19075743;SPTREMBL:O74418	NC_003421	19075172	putative nucleic acid binding protein	NC_003421	1591768-1592502	SPCC162.01c, len:244, SIMILARITY:Homo sapiens, Q15410, nucleic acid binding protein, (163 aa), fasta scores: opt: 265, E():4.5e-08, (36.0% identity in 172 aa)	GenBank
TI4896S000581 581	Schizosaccharomyces pombe	GI:19075744;SWISS-PROT:P00332	NC_003421	19075172	alcohol dehydrogenase	NC_003421	1595258-1596310	SPCC13B11.01, len:350	GenBank
TI4896S000582 582	Schizosaccharomyces pombe	GI:19075745;SPTREMBL:O94249	NC_003421	19075172	very hypothetical protein	NC_003421	1597301-1597717	SPCC13B11.02c, len:138, questionable ORF	GenBank
TI4896S000583 583	Schizosaccharomyces pombe	GI:19075746;SPTREMBL:O94250	NC_003421	19075172	putative hydroxyacylglutathione hydrolase	NC_003421	1598941-1599960	SPCC13B11.03c, len:256, SIMILARITY:Schizosaccharomyces pombe, CAB57337, putative hydroxyacylglutathione hydrolase, SPAC824.07, (256 aa), fasta scores: opt: 1005, E():0, (55.9% identity in 254 aa)	GenBank
TI4896S000584 584	Schizosaccharomyces pombe	GI:19075747;SWISS-PROT:O74540	NC_003421	19075172	probable glutathione-dependent formaldehyde dehydrogenase	NC_003421	1601314-1602495	SPCC13B11.04c, len:380, SIMILARITY:Candida maltosa, FADH_CANMA, glutathione-dependent formaldehyde dehydrogenas e, (381 aa), fasta scores: opt: 1813, E():0, (68.8% identit y in 381 aa)	GenBank
TI4896S000585 585	Schizosaccharomyces pombe	GI:19075748;SPTREMBL:O74541	NC_003421	19075172	putative transcriptional activator	NC_003421	1603405-1605072	SPCC777.02, len:555, (region appears to be a duplication of a region of chromosome I cosmid c21D3, region encompasses SPCC777.02 & SPC77703 ), SIMILARITY:Schizosaccharomyces pombe, O74915, putative transcriptional activator, zinc finger containing., (684 aa), fasta scores: opt: 1561, E():0, (42.7% identity in 567 aa)	GenBank
TI4896S000586 586	Schizosaccharomyces pombe	GI:19075749;SPTREMBL:O74542	NC_003421	19075172	nifs homolog, putative aminotransferase	NC_003421	1605411-1606601	SPCC777.03c, len:396, (region appears to be a duplication of a region of chromosome I cosmid c21D3, region encompasses S PCC777.02 & SPC77703), SIMILARITY:Schizosaccharomyces pombe, YAOA_SCHPO, hypothetical 48.2 kd protein c11d3.10 in chromosome i., (434 aa), fasta scores: opt: 1603, E():0, (58.5% identity in 390 aa)	GenBank
TI4896S000587 587	Schizosaccharomyces pombe	GI:19075750;SWISS-PROT:O74543	NC_003421	19075172	putative amino acid permease	NC_003421	1606853-1608418	SPCC777.04, len:521, SIMILARITY:Saccharomyces cerevisiae, DIP5_YEAST, dicarboxylic amino acid permease., (608 aa), fasta scores: opt: 1502, E():0, (45.4% identity in 489 aa)	GenBank
TI4896S000588 588	Schizosaccharomyces pombe	GI:19075751;SPTREMBL:O74544	NC_003421	19075172	yeast gtr2 homolog, novel small GTPase subfamily protein	NC_003421	1609031-1610056	SPCC777.05, len:314, SIMILARITY:Mus musculus, Q9Z124, ygr163w mrna homologue, complete cds., (398 aa), fasta scores: opt: 1317, E():0, (62.8% identity in 312 aa)	GenBank
TI4896S000589 589	Schizosaccharomyces pombe	GI:19075752;SPTREMBL:O74545	NC_003421	19075172	putative hydrolase	NC_003421	1610564-1611631	SPCC777.06c, len:301, SIMILARITY:Arabidopsis thaliana, AAD15317, putative hydrolase., (290 aa), fasta scores: opt: 321, E():4.1e-14, (33.8% identity in 299 aa)	GenBank
TI4896S000590 590	Schizosaccharomyces pombe	GI:19075753;SPTREMBL:O74546	NC_003421	19075172	putative alpha-1,2 mannosyltransferase	NC_003421	1613709-1614925	SPCC777.07, len:378, SIMILARITY:Candida albicans, MNT2_CANAL, probable mannosyltransferase mnt2, (461 aa), fasta scores: opt: 1167, E():0, (48.2% identity in 338 aa)	GenBank
TI4896S000591 591	Schizosaccharomyces pombe	GI:19075754;SPTREMBL:O74547	NC_003421	19075172	hypothetical protein	NC_003421	1615195-1616463	SPCC777.08c, len:422, SIMILARITY:Schizosaccharomyces pombe, YDT3_SCHPO, hypothetical 35.5 kd protein c6b12.03c in chromosome i., (302 aa), fasta scores: opt: 138, E():0.1, (20.2% identity in 173 aa)	GenBank
TI4896S000592 592	Schizosaccharomyces pombe	GI:19075755;SPTREMBL:O74548	NC_003421	19075172	acetylornithine aminotransferase precursor	NC_003421	1617223-1618796	SPCC777.09c, len:441, SIMILARITY:Saccharomyces cerevisiae, ARGD_YEAST, acetylornithine aminotransferase precursor, (423 aa), fasta scores: opt: 1135, E():0, (41.7% identity in 427 aa)	GenBank
TI4896S000593 593	Schizosaccharomyces pombe	GI:19075756;SPTREMBL:O74549	NC_003421	19075172	ubiquitin conjugating enzyme	NC_003421	1618978-1620017	SPCC777.10c, len:177, SIMILARITY:Homo sapiens, O76069, ubiquitin-conjugating enzyme e2, (183 aa), fasta scores: opt: 620, E():0, (50.3% identity in 183 aa)	GenBank
TI4896S000594 594	Schizosaccharomyces pombe	GI:19075757;SPTREMBL:O74550	NC_003421	19075172	very hypothetical protein	NC_003421	1620562-1620948	SPCC777.11, len:128	GenBank
TI4896S000595 595	Schizosaccharomyces pombe	GI:19075758;SPTREMBL:O74551	NC_003421	19075172	hypothetical protein	NC_003421	1621109-1621945	SPCC777.12c, len:238aa	GenBank
TI4896S000596 596	Schizosaccharomyces pombe	GI:19075759;SPTREMBL:Q9P801	NC_003421	19075172	simialrity to 50s ribosomal proteins	NC_003421	1622473-1622957	SPCC777.17c, len:326, NOTE: may have additional splicing at C-term, LOW SIMILARITY:Rickettsia prowazekii, RL9_RICPR, 50S ribosomal protein L9, (171 aa), fasta scores: opt: 124, E():0.026, (40.7% identity in 59 aa4)	GenBank
TI4896S000597 597	Schizosaccharomyces pombe	GI:19075760;SPTREMBL:O74552	NC_003421	19075172	vacuolar protein sorting-associated protein	NC_003421	1623608-1626236	SPCC777.13, len:785, SIMILARITY:Arabidopsis thaliana, O22557, similar to mouse mem3., (848 aa), fasta scores: opt: 834, E():0, (36.4% identity in 777 aa)	GenBank
TI4896S000598 598	Schizosaccharomyces pombe	GI:19075761;SWISS-PROT:Q07538	NC_003421	19075172	serine/threonine-protein kinase prp4	NC_003421	1626636-1628177	SPCC777.14, len:477	GenBank
TI4896S000599 599	Schizosaccharomyces pombe	GI:19075762;SPTREMBL:O74553	NC_003421	19075172	conserved hypothetical protein, UPF0034 family	NC_003421	1628601-1629581	SPCC777.15, len:326, SIMILARITY:Saccharomyces cerevisiae, YL05_YEAST, hypothetical 41.7 kd protein in sfp1-ctr3 intergenic region., (367 aa), fasta scores: opt: 917, E():0, (46.0% identity in 324 aa)	GenBank
TI4896S000600 600	Schizosaccharomyces pombe	GI:19075763;SPTREMBL:O74511	NC_003421	19075172	sap2 family putative cell cycle dependent phosphatase associated protein	NC_003421	1630446-1631527	SPCC777.16c, len:>340, SIMILARITY:Candida albicans, CAB59918, hypothetical phosphatase associated protein., (856 aa), fasta scores: opt: 525, E():6.3e-23, (34.2% identity in 325 aa)	GenBank
TI4896S000601 601	Schizosaccharomyces pombe	GI:19075764;SPTREMBL:O74512	NC_003421	19075172	hypothetical wtf-like protein	NC_003421	1634337-1635125	SPCC663.02, len:222aa	GenBank
TI4896S000602 602	Schizosaccharomyces pombe		NC_003421	19075172	wtf pseudogene	NC_003421	1636724-1637608	SPCC663.17, len:295, wtf pseudogene	GenBank
TI4896S000603 603	Schizosaccharomyces pombe	GI:19075765;SWISS-PROT:P36619	NC_003421	19075172	leptomycin b resistance protein, abc transporter	NC_003421	1639873-1643961	SPCC663.03, len:1362aa	GenBank
TI4896S000604 604	Schizosaccharomyces pombe	GI:19075766;SWISS-PROT:P05767	NC_003421	19075172	60s ribosomal protein l39	NC_003421	1644920-1645075	SPCC663.04, len:51	GenBank
TI4896S000605 605	Schizosaccharomyces pombe	GI:19075767;SPTREMBL:O74515	NC_003421	19075172	strong similarity to yeast anti-silencing protein Asf1p	NC_003421	1647666-1648454	SPCC663.05c, len:262, SIMILARITY:Saccharomyces cerevisiae, ASF1_YEAST, anti-silencing protein 1., (279 aa), fasta scores: opt: 862, E():0, (55.8% identity in 258 aa)	GenBank
TI4896S000606 606	Schizosaccharomyces pombe	GI:19075768;REMTREMBL:CAA20366	NC_003421	19075172	putative short chain dehydrogenase protein	NC_003421	1649014-1649775	SPCC663.06c, len:253, (there are 4 tandem copies of this hypothetical protein, one (SPCC663.07 ) is frameshifted and has been labelled as a pseudogene), SIMILARITY:Saccharomyces cerevisiae, YKH1_YEAST, hypothetical 28.0 kd protein in lhs1-nup100 intergenic region., (256 aa), fasta scores: opt: 661, E():0, (42.6% identity in 256 aa)	GenBank
TI4896S000607 607	Schizosaccharomyces pombe	PSEUDO:CAA20367.1;REMTREMBL:CAA20367	NC_003421	19075172	short chain dehydrogenase pseudogene	NC_003421	1650544-1651295	SPCC663.07c, len:249, (there are 4 tandem copies of this hypothetical protein, this one (SPCC663.07 ) is frameshifted and has been labelled as a pseudogene), SIMILARITY:Saccharomyces cerevisiae, YKH1_YEAST, hypothetical 28.0 kd protein in lhs1-nup100 intergenic region., (256 aa), fasta scores: opt: 612, E():1.1e-31, (41.2% identity in 255 aa)	GenBank
TI4896S000608 608	Schizosaccharomyces pombe	GI:19075769;REMTREMBL:CAA20368	NC_003421	19075172	putative short chain dehydrogenase	NC_003421	1651899-1652660	SPCC663.08c, len:253, (there are 4 tandem copies of this hypo thetical protein, one (SPCC663.07 ) is frameshifted and has been labelled as a pseudogene), SIMILARITY:Saccharomyces cerevisiae, YKH1_YEAST, hypothetical 28.0 kd protein in lhs1-nup100 intergenic region., (256 aa), fasta scores: opt: 676, E():0, (44.3% identity in 255 aa)	GenBank
TI4896S000609 609	Schizosaccharomyces pombe	GI:19075770;REMTREMBL:CAA20369	NC_003421	19075172	putative short chain dehydrogenase	NC_003421	1653427-1654188	SPCC663.09c, len:253, there are 4 tandem copies of this hypo thetical protein, one (SPCC663.07 ) is frameshifted and has been labelled as a pseudogene), SIMILARITY:Saccharomyces cerevisiae, YKH1_YEAST, hypothetical 28.0 kd protein in lhs1-nup100 intergenic region., (256 aa), fasta scores: opt: 641, E():0, (42.6% identity in 256 aa)	GenBank
TI4896S000610 610	Schizosaccharomyces pombe	GI:19075771;SPTREMBL:O74516	NC_003421	19075172	hypothetical protein	NC_003421	1655171-1656679	SPCC663.10, len:502, SIMILARITY:Saccharomyces cerevisiae, Q02648, lpb1p., (567 aa), fasta scores: opt: 679, E():0, (34.9% identity in 547 aa)	GenBank
TI4896S000611 611	Schizosaccharomyces pombe	GI:19075772;SPTREMBL:O74517	NC_003421	19075172	hypothetical protein	NC_003421	1657775-1658611	SPCC663.11, unknown, len:278aa	GenBank
TI4896S000612 612	Schizosaccharomyces pombe	GI:19075773;SPTREMBL:O74518	NC_003421	19075172	putative topoisomerase 1-related protein	NC_003421	1659568-1660578	SPCC663.12, len:336, SIMILARITY:Schizosaccharomyces pombe, CAA91508, putative topoisomerase 1-related protein, SPAC12G12.13C, (616 aa), fasta scores: opt: 394, E():1.6e-19, (26.3% identity in 338 aa)	GenBank
TI4896S000613 613	Schizosaccharomyces pombe	GI:19075774;SPTREMBL:O74519	NC_003421	19075172	hypothetical acetyltransferase protein	NC_003421	1660981-1661415	SPCC663.13c, len:144, SIMILARITY:Caenorhabditis elegans., Q20220, similarity to procollagen alpha chain 1(v) chain., (697 aa), fasta scores: opt: 212, E():3.2e-08, (30.3% identity in 152 aa)	GenBank
TI4896S000614 614	Schizosaccharomyces pombe	GI:19075775;SPTREMBL:O74520	NC_003421	19075172	hypothetical transmembrane protein	NC_003421	1661530-1663682	SPCC663.14c, len:646, SIMILARITY:Schizosaccharomyces pombe, YAK3_SCHPO, hypothetical 80.0 kd protein C1F7.03, (710 aa), fasta scores: opt: 435, E():56.1e-20, (21.4% identity in 555 aa)	GenBank
TI4896S000615 615	Schizosaccharomyces pombe	GI:19075776;SPTREMBL:O74521	NC_003421	19075172	hypothetical protein	NC_003421	1664181-1666154	SPCC663.15c, len:657	GenBank
TI4896S000616 616	Schizosaccharomyces pombe	GI:19075777;SPTREMBL:Q9Y7P6	NC_003421	19075172	hypothetical protein	NC_003421	1666794-1668697	SPCC1902.02, len:574, SIMILARITY:Schizosaccharomyces pombe, YAI7_SCHPO, hypothetical 62.5 kd protein , (561 aa), fasta scores: opt: 368, E():1.2e-14, (25.9% identity in 517 aa)	GenBank
TI4896S000617 617	Schizosaccharomyces pombe	GI:19075778;SWISS-PROT:Q10280	NC_003421	19075172	gata-type transcription factor family	NC_003421	1670209-1672392	SPCC1902.01, len:727	GenBank
TI4896S000618 618	Schizosaccharomyces pombe	GI:19075779;SWISS-PROT:O94483	NC_003421	19075172	very hypothetical protein	NC_003421	1674220-1674504	SPCC417.02, len:100, questionable ORF	GenBank
TI4896S000619 619	Schizosaccharomyces pombe	GI:19075780;SPTREMBL:O94484	NC_003421	19075172	very hypothetical protein	NC_003421	1675902-1676263	SPCC417.03, len:100, questionable ORF	GenBank
TI4896S000620 620	Schizosaccharomyces pombe	GI:19075781;SPTREMBL:O94485	NC_003421	19075172	hypothetical protein	NC_003421	1677213-1677755	SPCC417.04, len:180	GenBank
TI4896S000621 621	Schizosaccharomyces pombe	GI:19075782;SPTREMBL:O94486	NC_003421	19075172	hypothetical protein	NC_003421	1679317-1680855	SPCC417.05c, len:512, LOW SIMILARITY:Schizosaccharomyces pombe, YAIA_SCHPO, hypothetical 103.2 kd protein c24b11.10c in chromosome i, (932 aa), fasta scores: opt: 468, E():1.9e-29, (25.9% identity in 513 aa)	GenBank
TI4896S000622 622	Schizosaccharomyces pombe	GI:19075783;SPTREMBL:O94487	NC_003421	19075172	probable serine-threonine-protein kinase	NC_003421	1681370-1683335	SPCC417.06c, len:624, SIMILARITY:Schizosaccharomyces pombe, KAIB_SCHPO, probable serine/threonine-protein kinase c24b11.11c, (607 aa), fasta scores: opt: 1564, E():0, (44.5% identity in 494 aa)	GenBank
TI4896S000623 623	Schizosaccharomyces pombe	GI:19075784;SPTREMBL:O94488	NC_003421	19075172	putative coiled-coil protein	NC_003421	1683823-1687170	SPCC417.07c, len:1115, SIMILARITY:Emericella nidulans, O60039, apsb gene., (1051 aa), fasta scores: opt: 305, E():1e-17, (22.3% identity in 1032 aa)	GenBank
TI4896S000624 624	Schizosaccharomyces pombe	GI:19075785;SWISS-PROT:O94489	NC_003421	19075172	putative elongation factor 3	NC_003421	1689565-1692708	SPCC417.08, len:1047, SIMILARITY:Candida albicans, EF3_CANAL, elongation factor 3, (1049 aa), fasta scores: opt: 4378, E():0, (64.1% identity in 1053 aa)	GenBank
TI4896S000625 625	Schizosaccharomyces pombe	GI:19075786;SPTREMBL:O94490	NC_003421	19075172	putative zinc-finger protein	NC_003421	1695681-1698331	SPCC417.09c, len:767, SIMILARITY:Emericella nidulans, O42805, prna protein, (818 aa), fasta scores: opt: 547, E():0, (25.7% identity in 643 aa)	GenBank
TI4896S000626 626	Schizosaccharomyces pombe	GI:19075787;SPTREMBL:O94491	NC_003421	19075172	putative allantoate permease	NC_003421	1699625-1701151	SPCC417.10, len:508, SIMILARITY:Saccharomyces cerevisiae, DAL5_YEAST, allantoate permease., (543 aa), fasta scores: opt: 1054, E():0, (45.2% identity in 535 aa)	GenBank
TI4896S000627 627	Schizosaccharomyces pombe	GI:19075788;SPTREMBL:O94492	NC_003421	19075172	putative glutamate-1-semialdehyde aminotransferase	NC_003421	1702089-1703396	SPCC417.11c, len:435, SIMILARITY:Archaeoglobus fulgidus., O29027, glutamate-1-semialdehyde aminotransferase, (418 aa), fasta scores: opt: 383, E():4.4e-30, (31.4% identity in 411 aa)	GenBank
TI4896S000628 628	Schizosaccharomyces pombe	GI:19075789;SPTREMBL:O94493	NC_003421	19075172	putative carboxylesterase-lipase family member	NC_003421	1703638-1705200	SPCC417.12, len:520, SIMILARITY:Candida rugosa, LIP4_CANRU, lipase 4 precursor, (549 aa), fasta scores: opt: 365, E():2.4e-18, (28.0% identity in 429 aa)	GenBank
TI4896S000629 629	Schizosaccharomyces pombe	GI:19075790;SPTREMBL:O94733	NC_003421	19075172	hypothetical protein	NC_003421	1710360-1710896	SPCC417.13, len:178	GenBank
TI4896S000630 630	Schizosaccharomyces pombe	GI:19075791;SWISS-PROT:P78773	NC_003421	19075172	putative acetate-coa ligase	NC_003421	1712133-1712648	SPCC417.14c, len:171, SIMILARITY:Coprinus cinereus, O13441, acetate--coa ligase, (661 aa), fasta scores: opt: 763, E():0, (67.6% identity in 170 aa)	GenBank
TI4896S000631 631	Schizosaccharomyces pombe	GI:19075792;SPTREMBL:Q9Y7P7	NC_003421	19075172	very hypothetical protein	NC_003421	1714840-1715193	SPCC191.03c, len:117, very questionable ORF	GenBank
TI4896S000632 632	Schizosaccharomyces pombe	GI:19075793;SPTREMBL:Q9Y7P8	NC_003421	19075172	hypothetical protein	NC_003421	1715421-1715723	SPCC191.04c, len:100, questionable ORF	GenBank
TI4896S000633 633	Schizosaccharomyces pombe	GI:19075794;SPTREMBL:Q9Y7P9	NC_003421	19075172	hypothetical protein	NC_003421	1716218-1716853	SPCC191.05c, len:211	GenBank
TI4896S000634 634	Schizosaccharomyces pombe	GI:19075795;SPTREMBL:Q9Y7Q0	NC_003421	19075172	very hypothetical protein	NC_003421	1718038-1718454	SPCC191.06, len:138, questionable ORF	GenBank
TI4896S000635 635	Schizosaccharomyces pombe	GI:19075796;SWISS-PROT:P00046	NC_003421	19075172	cytochrome c.	NC_003421	1718634-1718963	SPCC191.07, len:109	GenBank
TI4896S000636 636	Schizosaccharomyces pombe	GI:19075797;SPTREMBL:Q9Y7Q1	NC_003421	19075172	hypothetical protein	NC_003421	1720650-1721054	SPCC191.08, len:134	GenBank
TI4896S000637 637	Schizosaccharomyces pombe	GI:19075798;SPTREMBL:Q9Y7Q2	NC_003421	19075172	putative glutathione s-transferase	NC_003421	1723224-1723913	SPCC191.09c, len:229, SIMILARITY:Schizosaccharomyces pombe, O59827, glutathione s-transferase., (230 aa), fasta scores: opt: 1220, E():0, (78.8% identity in 226 aa)	GenBank
TI4896S000638 638	Schizosaccharomyces pombe	GI:19075799;SPTREMBL:Q9Y7Q3	NC_003421	19075172	hypothetical protein	NC_003421	1725727-1726176	SPCC191.10, len:149	GenBank
TI4896S000639 639	Schizosaccharomyces pombe	GI:19075800;SWISS-PROT:O59852	NC_003421	19075172	invertase	NC_003421	1728205-1729950	SPCC191.11, len:581	GenBank
TI4896S000640 640	Schizosaccharomyces pombe		NC_003421	19075172	hypothetical protein	NC_003421	1730072-1731015	SPCC191.12c, len:192, ##NOTE## probable pseudogene :FASTA alignments with top hits is missing a large section and can't find splicing to join to Met. Base-checking found no errors. SIMILARITY:Escherichia coli, YCJY_ECOLI, hypothetical 34.1 kd protein in tpx-fnr intergenic region, (310 aa), fasta scores: opt: 425, E():3.3e-21, (36.3% identity in 273 aa)	GenBank
TI4896S000641 641	Schizosaccharomyces pombe	GI:19075801;SPTREMBL:Q9UUN2	NC_003421	19075172	hypothetical protein	NC_003421	1732760-1733092	SPCC191.13, len:110	GenBank
TI4896S000642 642	Schizosaccharomyces pombe	GI:19075802;SPTREMBL:Q9Y7N1	NC_003421	19075172	hypothetical protein	NC_003421	1735328-1736050	SPCC1450.03, len:240	GenBank
TI4896S000643 643	Schizosaccharomyces pombe	GI:19075803;SWISS-PROT:O74173	NC_003421	19075172	elongation factor 1 beta	NC_003421	1736673-1737564	SPCC1450.04, len:214	GenBank
TI4896S000644 644	Schizosaccharomyces pombe	GI:19075804;SPTREMBL:Q9Y7N2	NC_003421	19075172	hypothetical protein	NC_003421	1738666-1739082	SPCC1450.05c, len:138	GenBank
TI4896S000645 645	Schizosaccharomyces pombe	GI:19075805;SPTREMBL:Q9Y7N3	NC_003421	19075172	putative glutaredoxin-like protein	NC_003421	1739326-1739826	SPCC1450.06c, len:166, SIMILARITY:Saccharomyces cerevisiae, YBM4_YEAST, similarity to glutaredoxin, (203 aa), fasta scores: opt: 260, E():6.1e-11, (35.4% identity in 96 aa)	GenBank
TI4896S000646 646	Schizosaccharomyces pombe	GI:19075806;SPTREMBL:Q9Y7N4	NC_003421	19075172	putative d-amino acid oxidase	NC_003421	1740505-1741551	SPCC1450.07c, len:348, SIMILARITY:Rhodotorula gracilis, and rhodosporidium toruloides, OXDA_RHOGC, d-amino acid oxidase, (368 aa), fasta scores: opt: 540, E():5.5e-28, (32.1% identity in 358 aa)	GenBank
TI4896S000647 647	Schizosaccharomyces pombe	GI:19075807;SPTREMBL:Q9Y7N5	NC_003421	19075172	hypothetical wtf protein	NC_003421	1743237-1744547	SPCC1450.08c, len:349, SIMILARITY:Schizosaccharomyces pombe, O74495, hypothetical wtf5 protein, (402 aa), fasta scores: opt: 1246, E():0, (63.8% identity in 403 aa)	GenBank
TI4896S000648 648	Schizosaccharomyces pombe	GI:19075808;SPTREMBL:Q9Y7N6	NC_003421	19075172	putative lysophospholipase precursor	NC_003421	1745350-1747358	SPCC1450.09c, len:633, SIMILARITY:Schizosaccharomyces pombe, O13857, putative lysophospholipase precursor, (624 aa), fasta scores: opt: 2588, E():0, (61.9% identity in 583 aa)	GenBank
TI4896S000649 649	Schizosaccharomyces pombe	GI:19075809;SPTREMBL:Q9Y7N7	NC_003421	19075172	hypothetical protein	NC_003421	1750193-1751887	SPCC1450.10c, len:538, SIMILARITY:Saccharomyces cerevisiae, YNY0_YEAST, hypothetical 54.2 kd protein in zwf1-blh1/lap3 intergenic region., (491 aa), fasta scores: opt: 357, E():4.6e-15, (33.3% identity in 541 aa)	GenBank
TI4896S000650 650	Schizosaccharomyces pombe	GI:19075810;SWISS-PROT:P38938	NC_003421	19075172	ser/thr protein kinase cek1	NC_003421	1752532-1756548	SPCC1450.11c, len:1338	GenBank
TI4896S000651 651	Schizosaccharomyces pombe	GI:19075811;SPTREMBL:Q9Y7N9	NC_003421	19075172	hypothetical protein	NC_003421	1758186-1761106	SPCC1450.12, len:821, SIMILARITY:Saccharomyces cerevisiae, Q06839, chromosome xvi cosmid 9513., (1073 aa), fasta scores: opt: 478, E():9.1e-21, (26.0% identity in 611 aa)	GenBank
TI4896S000652 652	Schizosaccharomyces pombe	GI:19075812;SPTREMBL:Q9Y7P0	NC_003421	19075172	riboflavin synthase alpha chain	NC_003421	1761386-1762012	SPCC1450.13c, len:184, SIMILARITY:Saccharomyces cerevisiae, RISA_YEAST, riboflavin synthase alpha chain, (238 aa), fasta scores: opt: 582, E():1.5e-32, (52.5% identity in 181 aa)	GenBank
TI4896S000653 653	Schizosaccharomyces pombe	GI:19075813;SPTREMBL:Q9Y7P1	NC_003421	19075172	conserved hypothetical protein	NC_003421	1763194-1765027	SPCC1450.14c, len:571, SIMILARITY:Homo sapiens, AAF06104, ero1l, (385 aa), fasta scores: opt: 593, E():6e-30, (35.2% identity in 392 aa)	GenBank
TI4896S000654 654	Schizosaccharomyces pombe	GI:19075814;SPTREMBL:Q9Y7P2	NC_003421	19075172	putative short-chain dehydrogenase	NC_003421	1765415-1766976	SPCC1450.15, len:503, SIMILARITY:Homo sapiens, FVT1_HUMAN, follicular variant translocation protein 1 precursor, (332 aa), fasta scores: opt: 454, E():2.9e-22, (33.3% identity in 294 aa)	GenBank
TI4896S000655 655	Schizosaccharomyces pombe	GI:19075815;SPTREMBL:Q9Y7P3	NC_003421	19075172	hypothetical protein	NC_003421	1767396-1768937	SPCC1450.16c, len:513, SIMILARITY:Saccharomyces cerevisiae, YK69_YEAST, hypothetical 102.7 kd protein in prp16-srp40 intergenic region., (910 aa), fasta scores: opt: 686, E():0, (30.7% identity in 495 aa)	GenBank
TI4896S000656 656	Schizosaccharomyces pombe	GI:19075816;SWISS-PROT:P26674	NC_003421	19075172	guanine-nucleotide releasing factor, Ste6p	NC_003421	1769985-1772720	SPCC1450.17, len:911	GenBank
TI4896S000657 657	Schizosaccharomyces pombe	GI:19075817;SPTREMBL:O94575	NC_003421	19075172	hypothetical protein	NC_003421	1772892-1774637	SPCC1450.18, len:562	GenBank
TI4896S000658 658	Schizosaccharomyces pombe	GI:19075818;SPTREMBL:O94576	NC_003421	19075172	putative mitochondrial carrier protein	NC_003421	1775391-1776530	SPCC1450.19, len:338, SIMILARITY:Saccharomyces cerevisiae, YM39_YEAST, putative mitochondrial carrier ymr166c., (368 aa), fasta scores: opt: 960, E():0, (46.6% identity in 322 aa)	GenBank
TI4896S000659 659	Schizosaccharomyces pombe	GI:19075819;SPTREMBL:O94578	NC_003421	19075172	very hypothetical protein	NC_003421	1780497-1781030	SPCC1442.05c, len:177, questionalble ORF	GenBank
TI4896S000660 660	Schizosaccharomyces pombe	GI:19075820;SWISS-PROT:O94579	NC_003421	19075172	20s proteasome component C3	NC_003421	1782059-1783098	SPCC1442.06, len:245, SIMILARITY:Saccharomyces cerev isiae, YML092C, PRC3_YEAST, proteasome component y7, (250 a a), fasta scores: opt: 1072, E():0, (67.3% identity in 248 aa)	GenBank
TI4896S000661 661	Schizosaccharomyces pombe	GI:19075821;SPTREMBL:O94580	NC_003421	19075172	putative Zn-protease	NC_003421	1783515-1784363	SPCC1442.07c, len:282, LOW SIMILARITY:Saccharomyces cerevisiae, YHR134W, YHT4_YEAST, hypothetical 30.6 kd prote in in act5-yck1 intergenic region., (269 aa), fasta scores: opt: 181, E():0.0043, (28.5% identity in 144 aa)	GenBank
TI4896S000662 662	Schizosaccharomyces pombe	GI:19075822;SPTREMBL:O94581	NC_003421	19075172	cytochrome c oxidase polypeptide vib	NC_003421	1785408-1785817	SPCC1442.08c, len:83, SIMILARITY:Saccharomyces cerev isiae, YLR038C, COXG_YEAST, cytochrome c oxidase polypeptid e vib, (82 aa), fasta scores: opt: 349, E():2.6e-31, (60.9% identity in 64 aa)	GenBank
TI4896S000663 663	Schizosaccharomyces pombe	GI:19075823;SPTREMBL:O94582	NC_003421	19075172	anthranilate synthase component i	NC_003421	1787689-1789341	SPCC1442.09, len:489, SIMILARITY:Saccharomyces cerev isiae, YER090W, TRPE_YEAST, anthranilate synthase component i, (506 aa), fasta scores: opt: 1772, E():0, (58.7% identi ty in 499 aa)	GenBank
TI4896S000664 664	Schizosaccharomyces pombe	GI:19075824;SWISS-PROT:P37382	NC_003421	19075172	dna-directed rna polymerase ii subunit	NC_003421	1789901-1790882	SPCC1442.10c, len:297	GenBank
TI4896S000665 665	Schizosaccharomyces pombe	GI:19075825;SPTREMBL:O94583	NC_003421	19075172	hypothetical protein	NC_003421	1791905-1792453	SPCC1442.11c, len:182	GenBank
TI4896S000666 666	Schizosaccharomyces pombe	GI:19075826;SPTREMBL:O94584	NC_003421	19075172	cdp-diacylglycerol--serine o-phosphatidyltransfe rase	NC_003421	1793499-1794621	SPCC1442.12, len:250, SIMILARITY:Saccharomyces cerev isiae, YER026C, PSS_YEAST, cdp-diacylglycerol--serine o-pho sphatidyltransferase, (275 aa), fasta scores: opt: 771, E() :0, (54.6% identity in 211 aa)	GenBank
TI4896S000667 667	Schizosaccharomyces pombe	GI:19075827;SPTREMBL:O94585	NC_003421	19075172	hypothetical protein	NC_003421	1795249-1795812	SPCC1442.13c, len:187, SIMILARITY:Schizosaccharomyce s pombe, E1315387, hypothetical 79.1 kd protein., (695 aa), fasta scores: opt: 178, E():4.5e-06, (30.5% identity in 19 7 aa)	GenBank
TI4896S000668 668	Schizosaccharomyces pombe	GI:19075828;SPTREMBL:O94586	NC_003421	19075172	hypothetical HIT-family protein	NC_003421	1796740-1797141	SPCC1442.14c, len:133, SIMILARITY:Saccharomyces cere visiae, YDL125C, HNT1_YEAST, hit family protein 1, (158 aa) , fasta scores: opt: 510, E():0, (53.8% identity in 132 aa)	GenBank
TI4896S000669 669	Schizosaccharomyces pombe	GI:19075829;SPTREMBL:O94587	NC_003421	19075172	putative cytochrome C oxidase biogenesis protein	NC_003421	1797669-1798277	SPCC1442.15c, len:202, SIMILARITY:Homo sapiens, Q150 70, oxa1hs mrna., (435 aa), fasta scores: opt: 216, E():1.2 e-15, (27.8% identity in 212 aa)	GenBank
TI4896S000670 670	Schizosaccharomyces pombe	GI:19075830;SPTREMBL:O74489	NC_003421	19075172	putative quinone oxidoreductase	NC_003421	1798882-1799871	SPCC1442.16c, len:329, SIMILARITY:Mycobacterium tube rculosis., O53146, quinone oxidoreductase., (328 aa), fasta scores: opt: 723, E():0, (39.2% identity in 324 aa)	GenBank
TI4896S000671 671	Schizosaccharomyces pombe	GI:19075831;SPTREMBL:O74490	NC_003421	19075172	hypothetical protein	NC_003421	1800184-1801143	SPCC1442.17c, len:271, SIMILARITY:Saccharomyces cere visiae, YNL265C, YN05_YEAST, hypothetical 34.5 kd protein i n pik1-pol2 intergenic region., (298 aa), fasta scores: opt : 245, E():2.7e-17, (25.9% identity in 290 aa)	GenBank
TI4896S000672 672	Schizosaccharomyces pombe	GI:19075832;SPTREMBL:O74491	NC_003421	19075172	DEAD box ATP-dependent RNA helicase	NC_003421	1801895-1803709	SPCC285.03, len:604, similarity: YNR038W, SW:DBP6_YEAST, probable ATP-dependant RNA helicase (DPB6), fasta scor es, opt:494, (34.6% identity in 598 aa overlap)	GenBank
TI4896S000673 673	Schizosaccharomyces pombe	GI:19075833;SPTREMBL:O74492	NC_003421	19075172	putative transthyretin precursor	NC_003421	1804974-1805348	SPCC285.04, len:124, SIMILARITY:Caenorhabditis elegans., TTH2_CAEEL, hypothetical transthyretin-like protein zk697.8 in chromosome v., (190 aa), fasta scores: opt: 273, E():3.7e-12, (42.6% identity in 115 aa)	GenBank
TI4896S000674 674	Schizosaccharomyces pombe	GI:19075834;SPTREMBL:O74493	NC_003421	19075172	putative purine nucleoside permease	NC_003421	1806565-1807611	SPCC285.05, len:348, SIMILARITY:Candida albicans, O93844, purine nucleoside permease., (406 aa), fasta scores: opt: 842, E():0, (42.2% identity in 329 aa)	GenBank
TI4896S000675 675	Schizosaccharomyces pombe		NC_003421	19075172	wtf-pseudo	NC_003421	1809072-1810353	SPCC285.06c	GenBank
TI4896S000676 676	Schizosaccharomyces pombe	GI:19075835;SPTREMBL:O74495	NC_003421	19075172	hypothetical wtf protein	NC_003421	1810907-1812437	SPCC285.07c, len:402	GenBank
TI4896S000677 677	Schizosaccharomyces pombe	GI:19075836;SPTREMBL:O74496	NC_003421	19075172	putative coatmer delta subunit	NC_003421	1813268-1814162	SPCC285.08, len:240, SIMILARITY:Saccharomyces cerevisiae, COPD_YEAST, coatomer delta subunit, (545 aa), fasta scores: opt: 643, E():7.4e-32, (48.4% identity in 248 aa)	GenBank
TI4896S000678 678	Schizosaccharomyces pombe	GI:19075837;SWISS-PROT:P36599	NC_003421	19075172	3',5'-cyclic-nucleotide phosphodiesterase	NC_003421	1814935-1816534	SPCC285.09c, len:346	GenBank
TI4896S000679 679	Schizosaccharomyces pombe	GI:19075838;SPTREMBL:O74497	NC_003421	19075172	hypothetical protein with SPRY domain	NC_003421	1818238-1819386	SPCC285.10c, len:382, SIMILARITY:Saccharomyces cerevisiae, YM40_YEAST, hypothetical 62.5 kd protein in ald5-ddr48 intergenic region., (550 aa), fasta scores: opt: 284, E():3e-10, (36.7% identity in 300 aa)	GenBank
TI4896S000680 680	Schizosaccharomyces pombe	GI:19075839;SPTREMBL:O74498	NC_003421	19075172	hypothetical protein with UBX, Domain present in ubiquitin-regulatory proteins	NC_003421	1820005-1821475	SPCC285.11, len:427, SIMILARITY:Homo sapiens, O94963, kiaa0887 protein, (443 aa), fasta scores: opt: 434, E():1.9e-19, (26.9% identity in 417 aa)	GenBank
TI4896S000681 681	Schizosaccharomyces pombe	GI:19075840;SPTREMBL:O74499	NC_003421	19075172	putative snRNP splicing factor; with Sm domain	NC_003421	1822327-1822722	SPCC285.12, len:113, SIMILARITY:Homo sapiens, AAD56231, u6 snrna-associated sm-like protein lsm7., (103 aa), fasta scores: opt: 378, E():6.1e-20, (59.8% identity in 97 aa)	GenBank
TI4896S000682 682	Schizosaccharomyces pombe	GI:19075841;SPTREMBL:O74500	NC_003421	19075172	hypothetical protein	NC_003421	1823020-1825230	SPCC285.13c, len:736, SIMILARITY:Saccharomyces cerevisiae, AMYH_YEAST, glucoamylase s1/s2 precursor, (1367 aa), fasta scores: opt: 312, E():3.9e-09, (23.3% identity in 748 aa)	GenBank
TI4896S000683 683	Schizosaccharomyces pombe	GI:19075842;SWISS-PROT:O74501	NC_003421	19075172	hypothetical protein	NC_003421	1827277-1830952	SPCC285.14, len:1150, SIMILARITY:Homo sapiens, AAB58468, gt334 protein., (1259 aa), fasta scores: opt: 184, E():0.0005, (21.0% identity in 806 aa)	GenBank
TI4896S000684 684	Schizosaccharomyces pombe	GI:19075843;SWISS-PROT:Q10421	NC_003421	19075172	probable 40s ribosomal protein 28s	NC_003421	1831007-1831263	SPCC285.15c, len:68	GenBank
TI4896S000685 685	Schizosaccharomyces pombe	GI:19075844;SPTREMBL:O74502	NC_003421	19075172	mutS family DNA mismatch repair protein msh6	NC_003421	1831705-1835584	SPCC285.16c, len:1254	GenBank
TI4896S000686 686	Schizosaccharomyces pombe	GI:19075845;SPTREMBL:O74503	NC_003421	19075172	hypothetical protein	NC_003421	1835886-1836963	SPCC285.17, len:233, SIMILARITY:Saccharomyces cerevisiae, YM74_YEAST, hypothetical 26.5 kd protein, (226 aa), fasta scores: opt: 382, E():1.6e-15, (33.2% identity in 214 aa)	GenBank
TI4896S000687 687	Schizosaccharomyces pombe	GI:19075846;SPTREMBL:O74404	NC_003421	19075172	hypothetical zinc-finger protein	NC_003421	1838516-1839516	SPCC285.18, SIMILARITY:Saccharomyces cerevisiae, Q05580, chromosome iv cosmid 9954., (639 aa), fasta scores: opt: 604, E():1.9e-31, (36.4% identity in 294 aa)	GenBank
TI4896S000688 688	Schizosaccharomyces pombe	GI:19075847;SWISS-PROT:P36597	NC_003421	19075172	pyrimidine precursor biosynthesis enzyme thi3	NC_003421	1842388-1843428	SPCC1223.02, len:346	GenBank
TI4896S000689 689	Schizosaccharomyces pombe	GI:19075848;SWISS-PROT:O14400	NC_003421	19075172	glycerol-3-phosphate dehydrogenase, mitochondrial precursor(ec 1.1.99.5)	NC_003421	1844590-1846539	SPCC1223.03c, len:649	GenBank
TI4896S000690 690	Schizosaccharomyces pombe	GI:19075849;SWISS-PROT:O74405	NC_003421	19075172	hypothetical protein	NC_003421	1848863-1850097	SPCC1223.04c, len:381, SIMILARITY:Schizosaccharomyces pombe, O74738, conserved hypothetical protein., (547 aa), fasta scores: opt: 216, E():4.7e-07, (24.3% identity in 259 aa)	GenBank
TI4896S000691 691	Schizosaccharomyces pombe	GI:19075850;SWISS-PROT:P05733	NC_003421	19075172	60s ribosomal protein L37	NC_003421	1851421-1851756	SPPCC1223.05c, len:91	GenBank
TI4896S000692 692	Schizosaccharomyces pombe	GI:19075851;SWISS-PROT:P87061	NC_003421	19075172	cell polarity protein tea1.tip elongation aberrant protein 1	NC_003421	1852921-1856364	SPCC1223.06, len:1147	GenBank
TI4896S000693 693	Schizosaccharomyces pombe	GI:19075852;SPTREMBL:O74407	NC_003421	19075172	aspartyl-trna synthetase, cytoplasmic	NC_003421	1856615-1858415	SPCC1223.07c, len:580, SIMILARITY:Saccharomyces cerevisiae, SYDC_YEAST, YLL018c, aspartyl-trna synthetase, cytoplasmic, (556 aa), fasta scores: opt: 1118, E():0, (56.5% identity in 584 aa)	GenBank
TI4896S000694 694	Schizosaccharomyces pombe	GI:19075853;SWISS-PROT:P36591	NC_003421	19075172	dihydrofolate reductase	NC_003421	1859372-1860959	SPCC1223.08c, len:461	GenBank
TI4896S000695 695	Schizosaccharomyces pombe	GI:19075854;SWISS-PROT:O74409	NC_003421	19075172	uricase	NC_003421	1861246-1862136	SPCC1223.09c, len:296, SIMILARITY:Emericella nidulans, URIC_EMENI, uricase, (301 aa), fasta scores: opt: 893, E():0, (49.3% identity in 288 aa)	GenBank
TI4896S000696 696	Schizosaccharomyces pombe	GI:19075855;SPTREMBL:O74410	NC_003421	19075172	very hypothetical protein	NC_003421	1864670-1865752	SPCC1223.10c, len:220	GenBank
TI4896S000697 697	Schizosaccharomyces pombe	GI:19075856;SWISS-PROT:Q09172	NC_003421	19075172	protein phosphatase 2c homolog 2	NC_003421	1867660-1868772	SPCC1223.11, len:370	GenBank
TI4896S000698 698	Schizosaccharomyces pombe	GI:19075857;SPTREMBL:O74411	NC_003421	19075172	hypothetical protein	NC_003421	1872383-1873633	SPCC1223.12c, len:416, SIMILARITY:Schizosaccharomyces pombe, O13960, hypothetical 43.4 kd protein c23h4.19 in chromosome i precursor., (421 aa), fasta scores: opt: 848, E():0, (35.9% identity in 396 aa)	GenBank
TI4896S000699 699	Schizosaccharomyces pombe	GI:19075858;SPTREMBL:O74412	NC_003421	19075172	hypothetical protein	NC_003421	1875653-1878544	SPCC1223.13, low similarity: H. sapiens, tr:O08674, TRANSCRIPTION FACTOR RBP-L, len:(515 aa), fasta scores, opt :137, E():5.9e-10, (24.9% identity in 429 aa overlap)	GenBank
TI4896S000700 700	Schizosaccharomyces pombe	GI:19075859;SWISS-PROT:O74413	NC_003421	19075172	chorismate synthase	NC_003421	1880202-1880572	SPCC1223.14, SIMILARITY:Saccharomyces cerevisiae, AROC_YEAST, chorismate synthase, (376 aa), fasta scores: opt: 710, E():0, (78.9% identity in 123 aa)	GenBank
TI4896S000701 701	Schizosaccharomyces pombe	GI:19075860;SWISS-PROT:P50526	NC_003421	19075172	serine/threonine-protein kinase ssp1	NC_003421	1882617-1884575	SPCC297.03, len:652	GenBank
TI4896S000702 702	Schizosaccharomyces pombe	GI:19075861;SPTREMBL:Q9Y7Q6	NC_003421	19075172	hypothetical protein	NC_003421	1885219-1885975	SPCC297.04c, len:147, SIMILARITY:Paramecium bursaria chlorella virus 1, O41094, a612l protein., (119 aa), fasta scores: opt: 153, E():0.00014, (28.3% identity in 120 aa)	GenBank
TI4896S000703 703	Schizosaccharomyces pombe	GI:19075862;SPTREMBL:Q9Y7Q7	NC_003421	19075172	hypothetical protein	NC_003421	1886671-1889592	SPCC297.05, len:973, SIMILARITY:Homo sapiens, O75064, kiaa0476 protein., (1386 aa), fasta scores: opt: 251, E():3.2e-08, (24.0% identity in 321 aa)	GenBank
TI4896S000704 704	Schizosaccharomyces pombe	GI:19075863;SPTREMBL:Q9UUN3	NC_003421	19075172	hypothetical protein	NC_003421	1889865-1890006	SPCC297.06c, len:46	GenBank
TI4896S000705 705	Schizosaccharomyces pombe	GI:19075864;SWISS-PROT:O74533	NC_003421	19075172	ubiquinol-cytochrome c reductase complex subunit	NC_003421	1891445-1891858	SPCC737.02c, len:137, SIMILARITY:Kluyveromyces lacti s, UCR7_KLULA, ubiquinol-cytochrome c reductase complex 14 kd protein, (127 aa), fasta scores: opt: 399, E():2.6e-21, (52.9% identity in 121 aa)	GenBank
TI4896S000706 706	Schizosaccharomyces pombe	GI:19075865;SWISS-PROT:O13681	NC_003421	19075172	hypothetical protein	NC_003421	1892528-1894375	SPCC737.03c, len:615	GenBank
TI4896S000707 707	Schizosaccharomyces pombe	GI:19075866;SPTREMBL:O94245	NC_003421	19075172	pombe specific conserved hypothetical protein	NC_003421	1896000-1897265	SPCC737.04, len:421, SIMILARITY:Schizosaccharomyces pombe, O13699, hypothetical 50.4 kd protein c11g7.06c in ch romosome i., (430 aa), fasta scores: opt: 447, E():3e-21, ( 26.8% identity in 365 aa)	GenBank
TI4896S000708 708	Schizosaccharomyces pombe	GI:19075867;SWISS-PROT:O13679	NC_003421	19075172	hypothetical protein	NC_003421	1898968-1899762	SPCC737.05, len:264aa	GenBank
TI4896S000709 709	Schizosaccharomyces pombe	GI:19075868;SPTREMBL:O94246	NC_003421	19075172	putative glutamate--cysteine ligase regulatory s ubunit	NC_003421	1900177-1901331	SPCC737.06c, len:287, SIMILARITY:Rattus norvegicus, GSH0_RAT, glutamate--cysteine ligase regulatory subunit, (2 74 aa), fasta scores: opt: 256, E():1.7e-09, (29.8% identit y in 141 aa)	GenBank
TI4896S000710 710	Schizosaccharomyces pombe	GI:19075869;SPTREMBL:O94247	NC_003421	19075172	putative dna-binding protein	NC_003421	1902054-1904192	SPCC737.07c, len:660, SIMILARITY:Arabidopsis thalian a, O81047, putative dna-binding protein, (635 aa), fasta sc ores: opt: 1007, E():0, (38.2% identity in 638 aa)	GenBank
TI4896S000711 711	Schizosaccharomyces pombe	GI:19075870;SPTREMBL:O94248	NC_003421	19075172	hypothetical coiled-coil protein	NC_003421	1904407-1918560	SPCC737.08, len:4717, SIMILARITY:Saccharomyces cerev isiae, Q12019, similarity near n-terminus to s. cerevisiae dynein heavy chain, (4910 aa), fasta scores: opt: 6106, E() :0, (36.5% identity in 4790 aa)	GenBank
TI4896S000712 712	Schizosaccharomyces pombe	GI:19075871;SWISS-PROT:Q02592	NC_003421	19075172	heavy metal tolerance protein precursor	NC_003421	1918831-1920350	SPCC737.09c, len:>505	GenBank
TI4896S000713 713	Schizosaccharomyces pombe	GI:19075872;SWISS-PROT:Q02592	NC_003421	19075172	heavy metal tolerance protein precursor	NC_003421	1920111-1921445	SPCC74.08c	GenBank
TI4896S000714 714	Schizosaccharomyces pombe	GI:19075873;SWISS-PROT:O13674	NC_003421	19075172	RNA-binding protein	NC_003421	1923185-1925149	SPCC74.09, len:653, SIMILARITY:Schizosaccharomyces pombe, NRD1_SCHPO, negative regulator of differentiation 1.negative regulator of differentiation 1., (529 aa), fasta scores: opt: 871, E():0, (31.6% identity in 516 aa)	GenBank
TI4896S000715 715	Schizosaccharomyces pombe	GI:19075874;SPTREMBL:O74534	NC_003421	19075172	stxbp-unc-18-sec1 family protien transport protein	NC_003421	1927100-1929278	SPCC74.01, len:638, SIMILARITY:Arabidopsis thaliana, AAD20128, putative sec1 family transport protein., (627 aa), fasta scores: opt: 1123, E():0, (34.8% identity in 638 aa)	GenBank
TI4896S000716 716	Schizosaccharomyces pombe	GI:19075875;SPTREMBL:O74535	NC_003421	19075172	hypothetical serine-rich protein	NC_003421	1929649-1932110	SPCC74.02c, len:710, SIMILARITY:Sus scrofa, Q29071, gastric mucin, (528 aa), fasta scores: opt: 191, E():0.0038 , (24.2% identity in 417 aa) SPCC74.02c, len:709, SIMILARITY:Sus scrofa, Q29071, gastric mucin, (528 aa), fasta scores: opt: 191, E():0.0044, (24.2% identity in 417 aa)	GenBank
TI4896S000717 717	Schizosaccharomyces pombe	GI:19075876;SWISS-PROT:O74536	NC_003421	19075172	carbon catabolite derepressing protein kinase	NC_003421	1933720-1935760	SPCC74.03c, len:576, SIMILARITY:Saccharomyces cerevi siae, SNF1_YEAST, carbon catabolite derepressing protein ki nase, (633 aa), fasta scores: opt: 1355, E():0, (46.4% iden tity in 608 aa) SPCC74.03c, len:575, SIMILARITY:Candida tropicalis, SNF1_CANTR, carbon catabolite derepressing protein kinase, (619 aa), fasta scores: opt: 1412, E():0, (47.9% identity in 587 aa)	GenBank
TI4896S000718 718	Schizosaccharomyces pombe	GI:19075877;SWISS-PROT:O74537	NC_003421	19075172	putative amino-acid permease	NC_003421	1940733-1942406	SPCC74.04, len:557, SIMILARITY:Schizosaccharomyces p ombe, YAHB_SCHPO, hypothetical amino-acid permease c8a4.11, (544 aa), fasta scores: opt: 1987, E():0, (53.7% identity in 534 aa) SPCC74.04, len:556, SIMILARITY:Schizosaccharomyces pombe, CAB63537, amino-acid permease., (567 aa), fasta scores: opt: 2304, E():0, (62.5% identity in 520 aa)	GenBank
TI4896S000719 719	Schizosaccharomyces pombe	GI:19075878;SWISS-PROT:O74538	NC_003421	19075172	60s ribosomal protein l27	NC_003421	1943168-1943647	SPCC74.05, len:136	GenBank
TI4896S000720 720	Schizosaccharomyces pombe	GI:19075879;SPTREMBL:O74539	NC_003421	19075172	putative sensor-like histidine kinase	NC_003421	1944352-1951386	SPCC74.06, len:2343, SIMILARITY:Schizosaccharomyces pombe, O14002, putative sensor-like histidine kinase c27e2.09, (2310 aa), fasta scores: opt: 1776, E():0, (25.2% identity in 2403 aa)	GenBank
TI4896S000721 721	Schizosaccharomyces pombe	GI:19075880;SPTREMBL:O74851	NC_003421	19075172	hypothetical serine-rich protein	NC_003421	1952481-1955747		GenBank
TI4896S000722 722	Schizosaccharomyces pombe	GI:19075881;SPTREMBL:O74852	NC_003421	19075172	putative vesicular acetylcholine transporter	NC_003421	1957558-1958904	SPCC18.02, len:448, SIMILARITY:Drosophila melanogaster, O17444, vesicular acetylcholine transporter, (578 aa), fasta scores: opt: 273, E():3.5e-10, (23.9% identity in 443 aa)	GenBank
TI4896S000723 723	Schizosaccharomyces pombe	GI:19075882;SPTREMBL:O74853	NC_003421	19075172	shuttle craft like transcriptional regulator with 8 zf-NF-X1 zinc fingers and R3H domain	NC_003421	1959667-1962900	SPCC18.03, len:1077, SIMILARITY:Drosophila melanogas ter, STC_DROME, shuttle craft protein., (1106 aa), fasta sc ores: opt: 775, E():0, (34.1% identity in 880 aa) SPCC18.03, len:1077, SIMILARITY:Saccharomyces cerevisiae, YNC3_YEAST, hypothetical 108.5 kd protein in ume3-hda1 intergenic region., (965 aa), fasta scores: opt: 1628, E():0, (34.1% identity in 933 aa)	GenBank
TI4896S000724 724	Schizosaccharomyces pombe	GI:19075883;SPTREMBL:O74854	NC_003421	19075172	hypothetical protein	NC_003421	1964033-1966701	SPCC18.04, len:872, SIMILARITY:Saccharomyces cerevis iae, P87193, orf yjl204c, (193 aa), fasta scores: opt: 442, E():2.9e-22, (36.5% identity in 192 aa) SPCC18.04, len:872, SIMILARITY:Yarrowia lipolytica, O93954, sls2 protein, (937 aa), fasta scores: opt: 698, E():0, (28.2% identity in 896 aa)	GenBank
TI4896S000725 725	Schizosaccharomyces pombe	GI:19075884;SPTREMBL:O74855	NC_003421	19075172	notchless-like; WD repeat protein	NC_003421	1967011-1968677	SPCC18.05c, len:502, SIMILARITY:Saccharomyces cerevisiae, YCW2_YEAST, hypothetical 57.0 kd trp-asp repeats containing protein, (515 aa), fasta scores: opt: 1989, E():0, (56.2% identity in 516 aa)	GenBank
TI4896S000726 726	Schizosaccharomyces pombe	GI:19075885;SPTREMBL:O74856	NC_003421	19075172	putative ccr4-associated factor 1	NC_003421	1969742-1970740	SPCC18.06c, len:332, SIMILARITY:Mus musculus, CAF1_MOUSE, ccr4-associated factor 1, (285 aa), fasta scores: opt: 973, E():0, (55.6% identity in 277 aa)	GenBank
TI4896S000727 727	Schizosaccharomyces pombe	GI:19075886;SPTREMBL:O74857	NC_003421	19075172	DNA directed RNA polmerase III subunit	NC_003421	1973240-1974232	SPCC18.07, len:330	GenBank
TI4896S000728 728	Schizosaccharomyces pombe	GI:19075887;SPTREMBL:O74858	NC_003421	19075172	lysyl-trna synthetase	NC_003421	1974920-1976515	SPCC18.08, len:531, SIMILARITY:Synechocystis sp., SYK_SYNY3, lysyl-trna synthetase, (510 aa), fasta scores: opt: 973, E():0, (36.1% identity in 513 aa)	GenBank
TI4896S000729 729	Schizosaccharomyces pombe	GI:19075888;SPTREMBL:O74859	NC_003421	19075172	hypothetical protein	NC_003421	1976660-1977593	SPCC18.09c, len:232, SIMILARITY:Saccharomyces cerevisiae, Q08702, chromosome xv reading frame orf yor258w., (217 aa), fasta scores: opt: 242, E():2.1e-09, (34.3% identity in 210 aa)	GenBank
TI4896S000730 730	Schizosaccharomyces pombe	GI:19075889;SPTREMBL:O74860	NC_003421	19075172	pyridoxine-pyridoxal-pyridoxamine kinase	NC_003421	1978674-1979974	SPCC18.10, len:340, SIMILARITY:Schizosaccharomyces pombe, O14242, putative pyridoxine kinase, (309 aa), fasta scores: opt: 646, E():0, (36.8% identity in 321 aa)	GenBank
TI4896S000731 731	Schizosaccharomyces pombe	GI:19075890;SPTREMBL:O74861	NC_003421	19075172	hypothetical protein	NC_003421	1979926-1980339	SPCC18.11c, len:109, SIMILARITY:Caenorhabditis elegans., DP30_CAEEL, dpy-30 protein., (123 aa), fasta scores: opt: 179, E():0.00018, (44.4% identity in 63 aa)	GenBank
TI4896S000732 732	Schizosaccharomyces pombe	GI:19075891;SPTREMBL:O74862	NC_003421	19075172	conserved protein; putative tRNA synthetase class II	NC_003421	1981126-1982204	SPCC18.12c, len:260, SIMILARITY:Saccharomyces cerevisiae, Q12339, chromosome xv reading frame orf yor004w., (254 aa), fasta scores: opt: 574, E():5.5e-29, (46.6% identity in 262 aa)	GenBank
TI4896S000733 733	Schizosaccharomyces pombe	GI:19075892;SPTREMBL:O74863	NC_003421	19075172	WD repeat protein.	NC_003421	1982798-1984136	SPCC18.13, len:421, SIMILARITY:Saccharomyces cerevisiae, Q03774, hypothetical 50.5 kd protein., (444 aa), fasta scores: opt: 297, E():4.2e-12, (26.6% identity in 369 aa)	GenBank
TI4896S000734 734	Schizosaccharomyces pombe	GI:19075893;SPTREMBL:O74864	NC_003421	19075172	putative 60s acidic ribosomal protein p0	NC_003421	1984532-1985794	SPCC18.14c, len:312, SIMILARITY:Saccharomyces cerevisiae, RLA0_YEAST, 60s acidic ribosomal protein p0, (312 aa), fasta scores: opt: 1217, E():0, (60.0% identity in 310 aa)	GenBank
TI4896S000735 735	Schizosaccharomyces pombe	GI:19075894;SPTREMBL:O74865	NC_003421	19075172	hypothetical protein	NC_003421	1987275-1988785	SPCC18.15, len:310, SIMILARITY:Saccharomyces cerevisiae, YB96_YEAST, hypothetical 43.3 kd protein, (387 aa), fasta scores: opt: 206, E():5.4e-07, (30.2% identity in 367 aa)	GenBank
TI4896S000736 736	Schizosaccharomyces pombe	GI:19075895;SPTREMBL:O74866	NC_003421	19075172	putative riboflavin kinase	NC_003421	1989354-1989845	SPCC18.16c, len:163, SIMILARITY:Arabidopsis thaliana, O65412, hypothetical 31.5 kd protein., (282 aa), fasta scores: opt: 482, E():2e-26, (49.4% identity in 160 aa)	GenBank
TI4896S000737 737	Schizosaccharomyces pombe	GI:19075896;SPTREMBL:O74867	NC_003421	19075172	hypothetical protein	NC_003421	1990576-1992042	SPCC18.17c, len:488	GenBank
TI4896S000738 738	Schizosaccharomyces pombe	GI:19075897;SPTREMBL:O94552	NC_003421	19075172	fumarate hydratase	NC_003421	1992534-1992779	SPCC18.18c, len:81, SIMILARITY:Myxococcus xanthus., P95331, fumarate hydratase, (466 aa), fasta scores: opt: 332, E():5e-19, (66.7% identity in 78 aa)	GenBank
TI4896S000739 739	Schizosaccharomyces pombe	GI:19075898;SWISS-PROT:O94553	NC_003421	19075172	dna-directed rna polymerase iii subunit	NC_003421	1996669-1997748	SPCC290.02, len:301	GenBank
TI4896S000740 740	Schizosaccharomyces pombe	GI:19075899;SPTREMBL:P78847	NC_003421	19075172	hypothetical protein	NC_003421	1998225-2003219	SPCC290.03c, len:1647, SIMILARITY:Saccharomyces cere visiae, YJL039C, YJD9_YEAST, hypothetical 191.5 kd protein in nsp1-kar2 intergenic region., (1683 aa), fasta scores: o pt: 130, E():1.5e-19, (21.7% identity in 1714 aa)	GenBank
TI4896S000742 742	Schizosaccharomyces pombe	GI:19075901;SWISS-PROT:P40371	NC_003421	19075172	protein phosphatase 2c homolog 1	NC_003421	2008582-2009625	SPCC4F11.02, len:347	GenBank
TI4896S000743 743	Schizosaccharomyces pombe	GI:19075902;SPTREMBL:Q9UT68	NC_003421	19075172	similar to GLFG family nucleoporins	NC_003421	2010635-2011642	SPCC4F11.03c, len:335, shows similarity to FG repeat units of GLFG family of nucleoporins SIMILARITY:Saccharomyces cerevisiae, N100_YEAST, nucleoporin nup100/nsp100, (959 aa), fasta scores: opt: 159, E():0.026, (26.9% identity in 264 aa) possible alternative inframe intron at 5894..5962, does not improve homology	GenBank
TI4896S000744 744	Schizosaccharomyces pombe	GI:19075903;SPTREMBL:Q9UT67	NC_003421	19075172	similar to yeast Sur1 protein	NC_003421	2012062-2013099	SPCC4F11.04c, len:349, SIMILARITY:Schizosaccharomyces pombe, YD6B_SCHPO, hypothetical 42.2 kd protein c17g8.11c in chromosome i, (356 aa), fasta scores: opt: 969, E():0, (51.4% identity in 259 aa)	GenBank
TI4896S000745 745	Schizosaccharomyces pombe	GI:19075904;SPTREMBL:Q9UT66	NC_003421	19075172	very hypothetical protein	NC_003421	2014405-2014692	SPCC4F11.05, len:80	GenBank
TI4896S000746 746	Schizosaccharomyces pombe	GI:19075905;SPTREMBL:O74484	NC_003421	19075172	mannose-1-phosphate guanyltransferase	NC_003421	2016745-2017836	SPCC1906.01, len:362, SIMILARITY:Trichoderma reesei, O74624, mannose-1-phosphate guanyltransferase, (364 aa), fasta scores: opt: 1881, E():0, (76.1% identity in 364 aa)	GenBank
TI4896S000747 747	Schizosaccharomyces pombe	GI:19075906;SPTREMBL:O74485	NC_003421	19075172	hypothetical protein	NC_003421	2018736-2020481	SPCC1906.02c, len:581aa, low similarity: YGL110C, YG L0_YEAST, P53137, hypothetical 72.0 kd protein, (624aa), fa sta scores, opt:211, E():4.8e-05, (24.3% identity in 416 aa overlap)	GenBank
TI4896S000748 748	Schizosaccharomyces pombe	GI:19075907;SPTREMBL:O74486	NC_003421	19075172	hypothetical wtf protein	NC_003421	2021620-2023191	SPCC1906.03	GenBank
TI4896S000749 749	Schizosaccharomyces pombe	GI:19075908;SPTREMBL:O74487	NC_003421	19075172	hypothetical wtf protein	NC_003421	2024104-2025260	SPCC1906.04	GenBank
TI4896S000750 750	Schizosaccharomyces pombe	GI:19075909;SPTREMBL:O74488	NC_003421	19075172	putative zinc-finger protein	NC_003421	2029482-2030728	SPCC1906.05, len:378, SIMILARITY:Schizosaccharomyces pombe, O14117, spindle poison sensitivity related protein., (583 aa), fasta scores: opt: 386, E():1.5e-14, (28.2% identity in 390 aa)	GenBank
TI4896S000751 751	Schizosaccharomyces pombe	GI:19075910;SPTREMBL:O74464	NC_003421	19075172	putative ribosomal protein-mitochondrial	NC_003421	2032184-2032933	SPCC1739.02c, len:248, SIMILARITY:Saccharomyces cerevisiae, YNR7_YEAST, hypothetical 34.9 kd protein, (309 aa), fasta scores: opt: 239, E():2.2e-08, (28.1% identity in 203 aa)	GenBank
TI4896S000752 752	Schizosaccharomyces pombe	GI:19075911;SPTREMBL:O74465	NC_003421	19075172	hypothetical protein	NC_003421	2033558-2036688	SPCC1739.03, len:1014, SIMILARITY:Caenorhabditis elegans., Q23388, zk1067.2 protein., (2219 aa), fasta scores: opt: 674, E():0, (25.6% identity in 1119 aa)	GenBank
TI4896S000753 753	Schizosaccharomyces pombe	GI:19075912;SPTREMBL:O74466	NC_003421	19075172	hypothetical protein	NC_003421	2036935-2037909	SPCC1739.04c	GenBank
TI4896S000754 754	Schizosaccharomyces pombe	GI:19075913;SPTREMBL:O74467	NC_003421	19075172	putative zinc finger by similarity	NC_003421	2039664-2040623	SPCC1739.05	GenBank
TI4896S000755 755	Schizosaccharomyces pombe	GI:19075914;SPTREMBL:O74468	NC_003421	19075172	uroporphyrin methyltransferase	NC_003421	2041855-2043345	SPCC1739.06c, len:495, SIMILARITY:Saccharomyces cerevisiae, SUMT_YEAST, probable uroporphyrin-iii c-methyltransferase, (593 aa), fasta scores: opt: 926, E():0, (37.9% identity in 496 aa)	GenBank
TI4896S000756 756	Schizosaccharomyces pombe	GI:19075915;SPTREMBL:O74469	NC_003421	19075172	hypothetical protein	NC_003421	2045187-2045588	SPCC1739.07, len:132, SIMILARITY:Mus musculus, O35473, small unique nuclear receptor co-repressor., (141 aa), fasta scores: opt: 181, E():7.7e-05, (29.5% identity in 129 aa)	GenBank
TI4896S000757 757	Schizosaccharomyces pombe	GI:19075916;SPTREMBL:O74470	NC_003421	19075172	short chain dehydrogenase	NC_003421	2047185-2047970	SPCC1739.08c, len:260, SIMILARITY:Schizosaccharomyces pombe, O13908, hypothetical 27.9 kd protein c22a12.17c in chromosome i., (261 aa), fasta scores: opt: 855, E():0, (51.5% identity in 262 aa)	GenBank
TI4896S000758 758	Schizosaccharomyces pombe	GI:19075917;SWISS-PROT:O74471	NC_003421	19075172	putative Cytochrome C oxidase subunit via	NC_003421	2050564-2051238	SPCC1739.09c, len:130, similarity: YGL191W, COXE_YEA ST, CYTOCHROME C OXIDASE POLYPEPTIDE VIA PRECURSOR, (129aa) , fasta scores, opt:291,E():3.5e-14, (37.9% identity in 124 aa overlap) SPCC1739.09c, len:129, SIMILARITY:Saccharomyces cerevisiae, COXE_YEAST, cytochrome c oxidase polypeptide via precursor, (129 aa), fasta scores: opt: 291, E():1.5e-14, (37.9% identity in 124 aa)	GenBank
TI4896S000759 759	Schizosaccharomyces pombe	GI:19075918;SPTREMBL:O74472	NC_003421	19075172	putative signal transduction component protein	NC_003421	2051839-2052849	SPCC1739.10, len:335, SIMILARITY:Emericella nidulans, O93956, pali protein., (601 aa), fasta scores: opt: 371, E():2.1e-15, (25.7% identity in 339 aa)	GenBank
TI4896S000760 760	Schizosaccharomyces pombe	GI:19075919;SPTREMBL:O74473	NC_003421	19075172	putative protein phosphatase regulatory subunit; leucine repeat containing	NC_003421	2053318-2056455	SPCC1739.11c, len:1044, SIMILARITY:Caenorhabditis elegans., YNZ9_CAEEL, hypothetical 37.4 kd protein t09a5.9 in chromosome iii., (326 aa), fasta scores: opt: 326, E():2.8e-11, (27.2% identity in 261 aa)	GenBank
TI4896S000761 761	Schizosaccharomyces pombe	GI:19075920;SWISS-PROT:P36614	NC_003421	19075172	serine/threonine protein phosphatase ppe1	NC_003421	2057521-2058438	SPCC1739.12, len:305	GenBank
TI4896S000762 762	Schizosaccharomyces pombe	GI:19075921;SPTREMBL:O59855	NC_003421	19075172	heat shock protein 70 family	NC_003421	2061146-2063089	SPCC1739.13, len:647	GenBank
TI4896S000763 763	Schizosaccharomyces pombe	GI:19075922;SPTREMBL:O14310	NC_003421	19075172	nucleoporin complex subunit	NC_003421	2063832-2066795	SPCC1739.14, len:933	GenBank
TI4896S000764 764	Schizosaccharomyces pombe	GI:19075923;SPTREMBL:O74474	NC_003421	19075172	hypothetical wtf protein	NC_003421	2068355-2069684	SPCC1739.15, len:328	GenBank
TI4896S000765 765	Schizosaccharomyces pombe	GI:19075924;SPTREMBL:Q9C0V1	NC_003421	19075172	putative ammonium transporter, by similarity to S. cerevisiae MEP genes	NC_003421	2073709-2075202		GenBank
TI4896S000766 766	Schizosaccharomyces pombe	GI:19075925;SPTREMBL:Q9C0V0	NC_003421	19075172	putative amino acid permease	NC_003421	2076870-2078387		GenBank
TI4896S000767 767	Schizosaccharomyces pombe	GI:19075926;SPTREMBL:Q9C0U9	NC_003421	19075172	putative membrane transporter	NC_003421	2080986-2082698	pB1C11.cand.3 score = 31.74	GenBank
TI4896S000768 768	Schizosaccharomyces pombe	GI:19075927;SPTREMBL:Q9C0U8	NC_003421	19075172	hypothetical protein; sequence orphan; very low similarity to alpha-ketoglutarate-dependent taurine dioxygenase	NC_003421	2083324-2084163	pB1C11.C.cand.1 score = 18.28	GenBank
TI4896S000769 769	Schizosaccharomyces pombe	GI:19075928;SPTREMBL:Q9C0V2	NC_003421	19075172	very hypothetical protein	NC_003421	2085150-2085509	SPCC576.19c, len:119	GenBank
TI4896S000770 770	Schizosaccharomyces pombe	GI:19075929;SPTREMBL:O74886	NC_003421	19075172	putative hydantoin racemase	NC_003421	2086550-2087260	SPCC576.02, len:236, SIMILARITY:Schizosaccharomyces pombe, YAKA_SCHPO, hypothetical 25.4 kd protein c1f7.10 in chromosome i., (238 aa), fasta scores: opt: 628, E():0, (44.6% identity in 233 aa)	GenBank
TI4896S000771 771	Schizosaccharomyces pombe	GI:19075930;SPTREMBL:O74887	NC_003421	19075172	thioredoxin peroxidase	NC_003421	2088939-2089517	SPCC576.03c, len:192, SIMILARITY:Homo sapiens, TDX1_HUMAN, thioredoxin peroxidase 1, (198 aa), fasta scores: opt: 895, E():0, (68.1% identity in 191 aa)	GenBank
TI4896S000772 772	Schizosaccharomyces pombe	GI:19075931;SPTREMBL:O74888	NC_003421	19075172	putative receptor-associated protein	NC_003421	2090780-2091580	SPCC576.04, len:266, SIMILARITY:Emericella nidulans, O74710, hypothetical 30.8 kd protein., (270 aa), fasta scores: opt: 611, E():2.3e-31, (38.7% identity in 269 aa)	GenBank
TI4896S000773 773	Schizosaccharomyces pombe	GI:19075932;SPTREMBL:O74889	NC_003421	19075172	leucine permease transcriptional regulator	NC_003421	2092449-2095881	SPCC576.05, len:1024, SIMILARITY:Saccharomyces cerevisiae, SAC3_YEAST, leucine permease transcriptional regulator., (1301 aa), fasta scores: opt: 915, E():0, (26.8% identity in 1033 aa)	GenBank
TI4896S000774 774	Schizosaccharomyces pombe	GI:19075933;SPTREMBL:O74890	NC_003421	19075172	tyrosyl-trna synthetase, mitochondrial	NC_003421	2096105-2097540	SPCC576.06c, len:445, SIMILARITY:Saccharomyces cerevisiae, SYYM_YEAST, tyrosyl-trna synthetase, mitochondrial precursor, (492 aa), fasta scores: opt: 873, E():0, (35.9% identity in 459 aa)	GenBank
TI4896S000775 775	Schizosaccharomyces pombe	GI:19075934;SWISS-PROT:O74891	NC_003421	19075172	putative coatomer zeta subunit	NC_003421	2097744-2098316	SPCC576.07, len:190, SIMILARITY:Saccharomyces cerevisiae, COPZ_YEAST, coatomer zeta subunit, (189 aa), fasta scores: opt: 519, E():1.8e-27, (44.1% identity in 188 aa)	GenBank
TI4896S000776 776	Schizosaccharomyces pombe	GI:19075935;SWISS-PROT:O74892	NC_003421	19075172	40s ribosomal protein S2	NC_003421	2099130-2099891	SPCC576.08c, len:253	GenBank
TI4896S000777 777	Schizosaccharomyces pombe	GI:19075936;SWISS-PROT:O74893	NC_003421	19075172	40s ribosomal protein s20	NC_003421	2100461-2100817	SPCC576.09, len:118	GenBank
TI4896S000778 778	Schizosaccharomyces pombe	GI:19075937;SPTREMBL:O74894	NC_003421	19075172	19s proteasome regulatory subunit	NC_003421	2101582-2102751	SPCC576.10c, len:389, SIMILARITY:Aspergillus niger., PRS6_ASPNG, 26s protease regulatory subunit 6b homolog., (423 aa), fasta scores: opt: 1934, E():0, (78.9% identity in 384 aa)	GenBank
TI4896S000779 779	Schizosaccharomyces pombe	GI:19075938;SWISS-PROT:O74895	NC_003421	19075172	60s ribosomal protein L15	NC_003421	2103782-2104387	SPCC576.11, len:201	GenBank
TI4896S000780 780	Schizosaccharomyces pombe	GI:19075939;SPTREMBL:O74896	NC_003421	19075172	conserved hypothetical protein	NC_003421	2105335-2105646	SPCC576.12c, len:89, SIMILARITY:Mus musculus, O08693, d9 splice variant 1., (111 aa), fasta scores: opt: 124, E():0.0078, (35.4% identity in 79 aa)	GenBank
TI4896S000781 781	Schizosaccharomyces pombe	GI:19075940;SPTREMBL:O74897	NC_003421	19075172	hypothetical protein; similar to S. cerevisiae YBR1529	NC_003421	2105656-2106303	SPCC576.13, len:215, SIMILARITY:Saccharomyces cerevisiae, YB81_YEAST, hypothetical 34.3 kd protein in fat2-pbp2 intergenic region., (303 aa), fasta scores: opt: 233, E():5.8e-06, (24.0% identity in 208 aa)	GenBank
TI4896S000782 782	Schizosaccharomyces pombe	GI:19075941;SPTREMBL:O74898	NC_003421	19075172	putative diphthine synthase	NC_003421	2106490-2107717	SPCC576.14, len:283, SIMILARITY:Saccharomyces cerevisiae, DPH5_YEAST, diphthine synthase, (300 aa), fasta scores: opt: 1134, E():0, (62.0% identity in 276 aa)	GenBank
TI4896S000783 783	Schizosaccharomyces pombe	GI:19075942;SPTREMBL:Q12701	NC_003421	19075172	protein kinase	NC_003421	2108274-2110161	SPCC576.15c, len:592	GenBank
TI4896S000784 784	Schizosaccharomyces pombe		NC_003421	19075172	wtf-pseudo	NC_003421	2113084-2114431	SPCC576.16	GenBank
TI4896S000785 785	Schizosaccharomyces pombe	GI:19075943;SPTREMBL:O74899	NC_003421	19075172	MFS drug efflux transporter of unknown specificity	NC_003421	2115541-2117293	SPCC576.17c, len:525, SIMILARITY:Schizosaccharomyces pombe, CAR1_SCHPO, amiloride resistance protein car1., (526 aa), fasta scores: opt: 1505, E():0, (43.6% identity in 509 aa)	GenBank
TI4896S000786 786	Schizosaccharomyces pombe	GI:19075944;SPTREMBL:O74900	NC_003421	19075172	WD repeat protein	NC_003421	2119219-2119638	SPCC576.18c, len:139, SIMILARITY:Saccharomyces cerevisiae, MT30_YEAST, met30 protein., (640 aa), fasta scores: opt: 192, E():2.4e-06, (33.0% identity in 97 aa)	GenBank
TI4896S000787 787	Schizosaccharomyces pombe	GI:19075945;SPTREMBL:O94395	NC_003421	19075172	putative ATP-dependent DNA helicase	NC_003421	2121190-2123321	SPCC126.02c, len:607, SIMILARITY:Mus musculus, KU70_ MOUSE, ATP-dependent DNA helicaseII, 70kD subunit, (595 aa) , fasta scores: opt: 746, E():3.3e-31, (28.7% identity in 6 17 aa) SPCC126.02c, len:606, SIMILARITY:Xenopus laevis, Q9W626, human ku70 autoantigen homologue, (611 aa), fasta scores: opt: 777, E():0, (29.8% identity in 621 aa)	GenBank
TI4896S000788 788	Schizosaccharomyces pombe	GI:19075946;SPTREMBL:O94396	NC_003421	19075172	pseudouridylate synthase	NC_003421	2124568-2126276	SPCC126.03, len:533	GenBank
TI4896S000789 789	Schizosaccharomyces pombe	GI:19075947;SPTREMBL:O94397	NC_003421	19075172	hypothetical proten	NC_003421	2126654-2127759	SPCC126.04c, len:344, SIMILARITY:Saccharomyces cerev isiae, YGL066W, YGG6_YEAST, hypothetical 72.9 kd protein, ( 657 aa), fasta scores: opt: 352, E():3.5e-24, (28.3% identi ty in 332 aa)	GenBank
TI4896S000790 790	Schizosaccharomyces pombe	GI:19075948;SPTREMBL:O94398	NC_003421	19075172	60s ribosomal protein l30, mitochondrial precursor	NC_003421	2128448-2129563	SPCC126.05c, len:267, SIMILARITY:Saccharomyces cerevisiae, RM30_YEAST, 60s ribosomal protein l30, mitochondrial precursor, (281 aa), fasta scores: opt: 184, E():2.8e-05, (29.9% identity in 281 aa)	GenBank
TI4896S000791 791	Schizosaccharomyces pombe	GI:19075949;SPTREMBL:O94399	NC_003421	19075172	putative tyrosine kinase	NC_003421	2129853-2131185	SPCC126.06, len:328, SIMILARITY:Mus musculus, O09132 , a6 protein tyrosine kinase homolog, (350 aa), fasta score s: opt: 318, E():9.4e-12, (26.8% identity in 340 aa)	GenBank
TI4896S000792 792	Schizosaccharomyces pombe	GI:19075950;SPTREMBL:O94400	NC_003421	19075172	putative PHD-type zinc finger	NC_003421	2131637-2133352	SPCC126.07c, len:571, SIMILARITY:Saccharomyces cerev isiae, YPR093C, Q06834, ring type zinc finger., (310 aa), f asta scores: opt: 104, E():1.8e-05, (22.1% identity in 272 aa)	GenBank
TI4896S000793 793	Schizosaccharomyces pombe	GI:19075951;SPTREMBL:O94401	NC_003421	19075172	putative lectin precursor; possible vesicular protein	NC_003421	2133944-2134882	SPCC126.08c, len:311, SIMILARITY:Canis familiaris, VP36_CANFA, vesicular integral-membrane protein vip36 precursor, (356 aa), fasta scores: opt: 426, E():2e-21, (28.8% identity in 326 aa)	GenBank
TI4896S000794 794	Schizosaccharomyces pombe	GI:19075952;SPTREMBL:O94402	NC_003421	19075172	hypothetical protein	NC_003421	2136105-2137361	SPCC126.09, len:417, SIMILARITY:Saccharomyces cerevisiae, YKR5_YEAST, hypothetical 55.4 kd protein, (503 aa), fasta scores: opt: 273, E():2.2e-10, (27.9% identity in 258 aa)	GenBank
TI4896S000795 795	Schizosaccharomyces pombe	GI:19075953;SPTREMBL:O74648	NC_003421	19075172	isoamyl acetate hydrolytic enzyme homolog	NC_003421	2138605-2139345	SPCC126.10, len:246	GenBank
TI4896S000796 796	Schizosaccharomyces pombe	GI:19075954;SPTREMBL:O94403	NC_003421	19075172	putative RNA-binding protein	NC_003421	2140104-2140757	SPCC126.11c, len:182, SIMILARITY:Schizosaccharomyces pombe, PABP_SCHPO, polyadenylate-binding protein, (653 aa), fasta scores: opt: 135, E():0.11, (29.5% identity in 95 aa)	GenBank
TI4896S000797 797	Schizosaccharomyces pombe	GI:19075955;SPTREMBL:O94404	NC_003421	19075172	similar to yeast ngg1-interacting factor 3	NC_003421	2142024-2143030	SPCC126.12, len:277, SIMILARITY:Saccharomyces cerevisiae, NIF3_YEAST, ngg1-interacting factor 3., (288 aa), fasta scores: opt: 669, E():0, (44.0% identity in 293 aa)	GenBank
TI4896S000798 798	Schizosaccharomyces pombe	GI:19075956;SPTREMBL:O94405	NC_003421	19075172	hypothetical protein	NC_003421	2144473-2145077	SPCC126.13c, len:144, SIMILARITY: LOW to Caenorhabditis elegans., YQ54_CAEEL, hypothetical 19.0 kd protein c16c10.4 in chromosome iii., (166 aa), fasta scores: opt: 123, E():0.056, (26.1% identity in 119 aa)	GenBank
TI4896S000799 799	Schizosaccharomyces pombe	GI:19075957;SPTREMBL:O94406	NC_003421	19075172	putative mRNA splicing factor	NC_003421	2145093-2146169	SPCC126.14, len:342, SIMILARITY:Homo sapiens, Q99633, hprp18., (342 aa), fasta scores: opt: 359, E():3.7e-13, (28.4% identity in 349 aa)	GenBank
TI4896S000800 800	Schizosaccharomyces pombe	GI:19075958;SPTREMBL:O94407	NC_003421	19075172	putative signal recognition particle subunit	NC_003421	2146582-2147234	SPCC126.15c, len:199, SIMILARITY:Kluyveromyces lactis, SC65_KLULA, signal recognition particle SEC65 subunit, ( 181 aa), fasta scores: opt: 275, E():1.8e-14, (37.6% identi ty in 149 aa)	GenBank
TI4896S000801 801	Schizosaccharomyces pombe	GI:19075959;SPTREMBL:O94408	NC_003421	19075172	U6-associated Sm snRNP core protein	NC_003421	2148074-2148827	SPCC1620.01c, len:91, SIMILARITY:Saccharomyces cerev isiae, YBL026W, SNP3_YEAST, small nuclear ribonucleoprotein d homolog snp3, (95 aa), fasta scores: opt: 396, E():0, (6 0.0% identity in 95 aa)	GenBank
TI4896S000802 802	Schizosaccharomyces pombe	GI:19075960;SPTREMBL:O94409	NC_003421	19075172	hypothetical wtf10 protein	NC_003421	2149664-2151161	SPCC1620.02, len:368, see note for SPCC1906.03 in entry EM:AL031538, SIMILARITY:Schizosaccharomyces pombe, E131 9655, hypothetical wtf1 protein, (393 aa), fasta scores: op t: 1318, E():0, (87.3% identity in 401 aa)	GenBank
TI4896S000803 803	Schizosaccharomyces pombe	GI:19075961;SPTREMBL:O94410	NC_003421	19075172	hypothetical protein	NC_003421	2152631-2153191	SPCC1620.03, len:186	GenBank
TI4896S000804 804	Schizosaccharomyces pombe	GI:19075962;SPTREMBL:O94411	NC_003421	19075172	putative WD-domain protein	NC_003421	2153282-2154811	SPCC1620.04c, len:509, SIMILARITY:Schizosaccharomyce s pombe, YA98_SCHPO, hypothetical 60.5 kd protein c13g6.08 in chromosome I, (535 aa), fasta scores: opt: 1109, E():0, (39.6% identity in 487 aa)	GenBank
TI4896S000805 805	Schizosaccharomyces pombe	GI:19075963;SPTREMBL:O94412	NC_003421	19075172	putative rab geranylgeranyltransferase alpha sub unit	NC_003421	2156092-2157540	SPCC1620.05, len:344, SIMILARITY:Rattus norvegicus, PGTA_RAT, rab geranylgeranyltransferase alpha subunit, (567 aa), fasta scores: opt: 593, E():0, (37.8% identity in 251 aa)	GenBank
TI4896S000806 806	Schizosaccharomyces pombe	GI:19075964;SPTREMBL:O94413	NC_003421	19075172	ribose-phosphate pyrophosphokinase	NC_003421	2157788-2158973	SPCC1620.06c, len:321, SIMILARITY:Homo sapiens, KPR1 _HUMAN, ribose-phosphate pyrophosphokinase i, (317 aa), fas ta scores: opt: 1453, E():0, (70.6% identity in 316 aa)	GenBank
TI4896S000807 807	Schizosaccharomyces pombe	GI:19075965;SPTREMBL:O94414	NC_003421	19075172	hypothetical protein	NC_003421	2160207-2161353	SPCC1620.07c, len:334	GenBank
TI4896S000808 808	Schizosaccharomyces pombe	GI:19075966;SPTREMBL:O94415	NC_003421	19075172	atp-specific succinyl-coa synthetase beta subuni t	NC_003421	2163502-2164803	SPCC1620.08, len:509, SIMILARITY:Mus musculus, G3766 201, atp-specific succinyl-coa synthetase beta subunit, (42 6 aa), fasta scores: opt: 1541, E():0, (55.9% identity in 4 15 aa)	GenBank
TI4896S000809 809	Schizosaccharomyces pombe	GI:19075967;SPTREMBL:O94416	NC_003421	19075172	similar to yeast transcription initiation factor iif, alpha subunit	NC_003421	2165430-2167026	SPCC1620.09c, len:490, SIMILARITY:Saccharomyces cere visiae, YGR186W, T2FA_YEAST, transcription initiation facto r iif, alpha subunit, (735 aa), fasta scores: opt: 709, E() :2.2e-25, (36.8% identity in 345 aa)	GenBank
TI4896S000810 810	Schizosaccharomyces pombe	GI:19075968;SPTREMBL:O94417	NC_003421	19075172	conserved hypothetical protein	NC_003421	2167108-2168025	SPCC1620.10, len:305, SIMILARITY:Caenorhabditis eleg ans., YNE1_CAEEL, hypothetical 52.8 kd protein r08d7.1 in c hromosome iii, (458 aa), fasta scores: opt: 291, E():1.3e-1 3, (29.6% identity in 230 aa)	GenBank
TI4896S000811 811	Schizosaccharomyces pombe	GI:19075969;SPTREMBL:O94418	NC_003421	19075172	putative nucleoporin complex subunit	NC_003421	2168935-2171539	SPCC1620.11, len:851, SIMILARITY:Schizosaccharomyces pombe, O14310, nucleoporin., (933 aa), fasta scores: opt: 857, E():0, (29.2% identity in 927 aa)	GenBank
TI4896S000812 812	Schizosaccharomyces pombe	GI:19075970;SPTREMBL:O94419	NC_003421	19075172	hypothetical protein	NC_003421	2171702-2173489	SPCC1620.12c, len:595, SIMILARITY:Saccharomyces cere visiae, YPL249c, Q12344, similarity to mouse Tbc1 protein, (894 aa), fasta scores: opt: 214, E():9.6e-08, (20.1% ident ity in 627 aa)	GenBank
TI4896S000813 813	Schizosaccharomyces pombe	GI:19075971;SPTREMBL:O94420	NC_003421	19075172	putative phosphoglycerate mutase family member	NC_003421	2175371-2176219	SPCC1620.13, len:282, SIMILARITY:Aquifex aeolicus., O67630, phosphoglycerate mutase, (220 aa), fasta scores: op t: 203, E():4.3e-09, (29.1% identity in 182 aa)	GenBank
TI4896S000814 814	Schizosaccharomyces pombe	GI:19075972;SPTREMBL:O94421	NC_003421	19075172	putative transcriptional regulator	NC_003421	2176526-2177818	SPCC1620.14c, len:430, SIMILARITY:Schizosaccharomyces pombe, CAB54824, putative transcriptional regulator,SPAC1250.01 , (1199 aa), fasta scores: opt: 1256, E():0, (52.6% identity in 397 aa)	GenBank
TI4896S000815 815	Schizosaccharomyces pombe	PSEUDO:CAB52875.1;REMTREMBL:CAB52875	NC_003421	19075172	hypothetical wtf protein	NC_003421	2185107-2186407	SPCC830.02, len:346, SIMILARITY:Schizosaccharomyces pombe, CAB40175, hypothetical wtf protein., (349 aa), fasta scores: opt: 1833, E():0, (78.9% identity in 355 aa)	GenBank
TI4896S000816 816	Schizosaccharomyces pombe	GI:19075973;SPTREMBL:Q9UU96	NC_003421	19075172	hypothetical protein	NC_003421	2187710-2189997	SPCC830.03, len:736, SIMILARITY:some to, Saccharomyces cerevisiae, Q07845, chromosome xii reading frame orf yll035w., (632 aa), fasta scores: opt: 345, E():1.1e-14, (23.0% identity in 686 aa)	GenBank
TI4896S000817 817	Schizosaccharomyces pombe	GI:19075974;SPTREMBL:Q9UU95	NC_003421	19075172	very hypothetical protein	NC_003421	2190626-2191057	SPCC830.04c, len:143	GenBank
TI4896S000818 818	Schizosaccharomyces pombe	GI:19075975;SPTREMBL:Q9UU94	NC_003421	19075172	hypothetical protein	NC_003421	2192438-2194632	SPCC830.05c, len:557, SIMILARITY:Saccharomyces cerevisiae, YFC4_YEAST, hypothetical 96.7 kd protein in ste2-frs2 intergenic region., (832 aa), fasta scores: opt: 417, E():1.6e-15, (31.3% identity in 528 aa)	GenBank
TI4896S000819 819	Schizosaccharomyces pombe	GI:19075976;SWISS-PROT:Q9UU93	NC_003421	19075172	probable calcineurin b subunit	NC_003421	2196107-2196939	SPCC830.06, len:173, SIMILARITY:Neurospora crassa, CALB_NEUCR, calcineurin b subunit, (174 aa), fasta scores: opt: 718, E():0, (66.7% identity in 150 aa)	GenBank
TI4896S000820 820	Schizosaccharomyces pombe	GI:19075977;SWISS-PROT:Q09912	NC_003421	19075172	psi protein	NC_003421	2197856-2198995	SPCC830.07c, len:379	GenBank
TI4896S000821 821	Schizosaccharomyces pombe	GI:19075978;SPTREMBL:Q9UU91	NC_003421	19075172	putative transport protein	NC_003421	2200211-2201015	SPCC830.08c, len:182, SIMILARITY:Saccharomyces cerevisiae, Q12402, hypothetical 20.3 kd protein ypr027w., (180 aa), fasta scores: opt: 254, E():1.7e-10, (31.7% identity in 189 aa)	GenBank
TI4896S000822 822	Schizosaccharomyces pombe	GI:19075979;SPTREMBL:Q9UU90	NC_003421	19075172	putative pre-tRNA/pre-rRNA processing protein	NC_003421	2203177-2203596	SPCC830.09c, len:139, SIMILARITY:Saccharomyces cerevisiae, YAD3_YEAST, hypothetical 19.6 kd protein in pyk1-snc1 intergenic region., (173 aa), fasta scores: opt: 211, E():1.6e-08, (39.7% identity in 141 aa)	GenBank
TI4896S000823 823	Schizosaccharomyces pombe	GI:19075980;SPTREMBL:Q9UU89	NC_003421	19075172	conserved hypothetical protein	NC_003421	2205421-2206416	SPCC830.10, len:188, SIMILARITY:Homo sapiens, O14878, putative oncogene protein, (157 aa), fasta scores: opt: 540, E():4e-29, (47.7% identity in 151 aa)	GenBank
TI4896S000824 824	Schizosaccharomyces pombe	GI:19075981;SPTREMBL:Q9UU88	NC_003421	19075172	conserved hypothetical protein	NC_003421	2207087-2207709	SPCC830.11c, len:175, SIMILARITY:Homo sapiens, AAD34132, cgi-137 protein., (172 aa), fasta scores: opt: 520, E():1.7e-26, (44.0% identity in 168 aa)	GenBank
TI4896S000825 825	Schizosaccharomyces pombe	GI:19075982;SPTREMBL:Q9UU87	NC_003421	19075172	putative protein kinase	NC_003421	2208201-2208771	SPCC830.12, len:150, SIMILARITY:Emericella nidulans, AAD38851, calcium/calmodulin dependent protein kinase c., (518 aa), fasta scores: opt: 135, E():0.06, (28.8% identity in 111 aa). NOTE: spliced to SPCC1919.01, cosmid c1919	GenBank
TI4896S000826 826	Schizosaccharomyces pombe	GI:19075983;SPTREMBL:O94471	NC_003421	19075172	putative calcium/calmodulin dependent ser-thr protein kinase	NC_003421	2208869-2209638	SPCC1919.01, , SIMILARITY:Emericella nidulans, Q9Y898, calcium/calmodulin dependent protein kinase c., (518 aa), fasta scores: opt: 488, E():1.5e-23, (37.9% identity in 198 aa)	GenBank
TI4896S000827 827	Schizosaccharomyces pombe	GI:19075984;SPTREMBL:O94472	NC_003421	19075172	hypothetical protein	NC_003421	2210276-2211373	SPCC1919.02, len:332	GenBank
TI4896S000828 828	Schizosaccharomyces pombe	GI:19075985;SPTREMBL:P78789	NC_003421	19075172	5'-amp-activated protein kinase	NC_003421	2211639-2212902	SPCC1919.03c, len:298, SIMILARITY:Rattus norvegicus, AAF01293, amp-activated protein kinase beta-2 regulatory subunit., (271 aa), fasta scores: opt: 458, E():7.6e-22, (38.9% identity in 198 aa)	GenBank
TI4896S000829 829	Schizosaccharomyces pombe	GI:19075986;SPTREMBL:O94473	NC_003421	19075172	hypothetical protein	NC_003421	2215006-2215776	SPCC1919.04, len:256	GenBank
TI4896S000830 830	Schizosaccharomyces pombe	GI:19075987;SPTREMBL:O94474	NC_003421	19075172	hypothetical TPR domain protein	NC_003421	2216663-2220832	SPCC1919.05, len:1389, SIMILARITY:Saccharomyces cerevisiae, Q06585, hypothetical 163.7 kd protein., (1432 aa), fasta scores: opt: 1238, E():0, (25.7% identity in 1453 aa)	GenBank
TI4896S000831 831	Schizosaccharomyces pombe	GI:19075988;REMTREMBL:CAA22637	NC_003421	19075172	wtf protein pseudogene	NC_003421	2223030-2224094	SPCC1919.06c, len:249, SIMILARITY:Schizosaccharomyces pombe, O74494, hypothetical wtfw protein., (262 aa), fasta scores: opt: 1375, E():0, (82.7% identity in 248 aa)	GenBank
TI4896S000832 832	Schizosaccharomyces pombe	GI:19075989;SPTREMBL:O94475	NC_003421	19075172	hypothetical protein	NC_003421	2225486-2226106	SPCC1919.07, len:206	GenBank
TI4896S000833 833	Schizosaccharomyces pombe	GI:19075990;SPTREMBL:O59856	NC_003421	19075172	mitochondrial 60s ribosomal protein	NC_003421	2226126-2226474	SPCC1919.08c, len:97, SIMILARITY:Saccharomyces cerevisiae, RM33_YEAST, mitochondrial 60s ribosomal protein l33, (85 aa), fasta scores: opt: 203, E():3e-09, (43.2% identity in 81 aa)	GenBank
TI4896S000834 834	Schizosaccharomyces pombe	GI:19075991;SWISS-PROT:O94476	NC_003421	19075172	eukaryotic translation initiation factor 6	NC_003421	2227057-2228160	SPCC1919.09, len:244, SIMILARITY:Saccharomyces cerev isiae, YPR015C, IF6_YEAST, eukaryotic translation initiatio n factor 6, (245 aa), fasta scores: opt: 1267, E():0, (77.1 % identity in 245 aa) SPCC1919.09, len:244	GenBank
TI4896S000835 835	Schizosaccharomyces pombe	GI:19075992;SPTREMBL:O94477	NC_003421	19075172	putative myosin heavy chain	NC_003421	2228951-2233634	SPCC1919.10c, len:1516, SIMILARITY:Saccharomyces cerevisiae, MYS4_YEAST, myosin-4 isoform., (1471 aa), fasta scores: opt: 2688, E():0, (38.6% identity in 1460 aa)	GenBank
TI4896S000836 836	Schizosaccharomyces pombe	GI:19075993;SPTREMBL:O94478	NC_003421	19075172	SH3 domain protein	NC_003421	2235664-2237284	SPCC1919.11, len:420, SIMILARITY:Schizosaccharomyces pombe, CAB52037, hypothetical sh3-containing protein., (501 aa), fasta scores: opt: 354, E():2.2e-14, (26.0% identity in 323 aa)	GenBank
TI4896S000837 837	Schizosaccharomyces pombe	GI:19075994;SPTREMBL:O94479	NC_003421	19075172	conserved hypothetical protein	NC_003421	2237351-2239882	SPCC1919.12c, len:843, SIMILARITY:Saccharomyces cerevisiae, YBS4_YEAST, hypothetical 47.8 kd protein in hsp26-tif32 intergenic region., (413 aa), fasta scores: opt: 703, E():0, (40.2% identity in 363 aa)	GenBank
TI4896S000838 838	Schizosaccharomyces pombe	GI:19075995;SPTREMBL:O94480	NC_003421	19075172	hypothetical protein	NC_003421	2240055-2241026	SPCC1919.13c, len:282, SIMILARITY:Arabidopsis thaliana, Q9ZWE5, f20n2.6., (437 aa), fasta scores: opt: 340, E():1.4e-15, (30.1% identity in 186 aa)	GenBank
TI4896S000839 839	Schizosaccharomyces pombe	GI:19075996;SPTREMBL:O94481	NC_003421	19075172	putative transcription factor tfiiib component	NC_003421	2241450-2243105	SPCC1919.14c, len:507, LOW SIMILARITY:Saccharomyces cerevisiae, YNL039W, TFC5_YEAST, transcription factor tfiii b component, (594 aa), fasta scores: opt: 339, E():2.2e-17, (23.7% identity in 498 aa) SPCC1919.14c, len:507, SIMILARITY:Saccharomyces cerevisiae, TFC5_YEAST, transcription factor tfiiib b component, (594 aa), fasta scores: opt: 339, E():5.6e-12, (23.7% identity in 498 aa)	GenBank
TI4896S000840 840	Schizosaccharomyces pombe	GI:19075997;SPTREMBL:O74924	NC_003421	19075172	hypothetical zinc-finger zf-c3HC4 protein	NC_003421	2243878-2245956	SPCC1919.15, len:692, SIMILARITY:Schizosaccharomyces pombe, O74563, hypothetical zinc finger protein., (680 aa), fasta scores: opt: 355, E():6.4e-13, (22.2% identity in 706 aa)	GenBank
TI4896S000841 841	Schizosaccharomyces pombe	GI:19075998;SPTREMBL:O74925	NC_003421	19075172	putative vacuolar membrane protein	NC_003421	2246408-2249257	SPCC790.02, len:900, NOTE: May have an additional C-term exon, SIMILARITY:Drosophila melanogaster, DOR_DROME, deep orange protein., (1002 aa), fasta scor es: opt: 677, E():4.7e-25, (24.9% identity in 947 aa)	GenBank
TI4896S000842 842	Schizosaccharomyces pombe	GI:19075999;SPTREMBL:O74926	NC_003421	19075172	hypothetical protein	NC_003421	2249872-2250818	SPCC790.03, len:248, SIMILARITY:Saccharomyces cerevi siae, YPL246C, Q12270, chromosome xvi reading frame orf ypl 246c, (262 aa), fasta scores: opt: 250, E():2.7e-07, (27.0% identity in 211 aa)	GenBank
TI4896S000843 843	Schizosaccharomyces pombe	GI:19076000;SPTREMBL:O75002	NC_003421	19075172	hypothetical 20.9 kd protein.	NC_003421	2251495-2252067	SPCC790.04c, len:190, SEE spcc1840.01c	GenBank
TI4896S000844 844	Schizosaccharomyces pombe	GI:19076001;SPTREMBL:O74475	NC_003421	19075172	putative 1,3-beta-glucan synthase component	NC_003421	2253182-2259049	SPCC1840.02c, len:1955, similarity: to S. pombe, put ative 1,3-beta-glucan synthase component, fasta scores, opt :6360, (60.3% identity in 1889 aa overlap)	GenBank
TI4896S000845 845	Schizosaccharomyces pombe	GI:19076002;SPTREMBL:O74476	NC_003421	19075172	importin beta subunit	NC_003421	2264185-2267472	SPCC1840.03, len:1095, similarity: to yeast IMB3_YEA ST, importin beta subunit, fasta scores, opt:2516, (38.8% i dentity in 1094 aa overlap)	GenBank
TI4896S000846 846	Schizosaccharomyces pombe	GI:19076003;SPTREMBL:O74477	NC_003421	19075172	hypothetical protein	NC_003421	2267870-2269359	SPCC1840.04, len:424, similarity: to yeast Q08601, hypothetical protein, fasta scores, opt:1274, E():0, (49.4% identity in 443 aa overlap)	GenBank
TI4896S000847 847	Schizosaccharomyces pombe	GI:19076004;SPTREMBL:O74478	NC_003421	19075172	similarity to phosphomannomutases	NC_003421	2269561-2271823	SPCC1840.05c, len:587, similarity: to yeast YM8L_YEA ST, similarity to phosphomannomutases, fasta scores, opt:69 9, E():0, (43.2% identity in 606 aa overlap)	GenBank
TI4896S000848 848	Schizosaccharomyces pombe	GI:19076005;SPTREMBL:O74479	NC_003421	19075172	atp synthase delta chain family; oligomycin sensitivity conferring protein	NC_003421	2272787-2273624	SPCC1840.06c, len:216, similarity: to K. lactis G327 3480, oligomycin sensitivity conferring protein, fasta scores, opt:486, E():1.1e-28, (40.8% identity in 196 aa overlap )	GenBank
TI4896S000849 849	Schizosaccharomyces pombe	GI:19076006;SPTREMBL:O74480	NC_003421	19075172	serine-threonine protein phosphatase	NC_003421	2274540-2275538	SPCC1840.07c, len:332, similarity: C. elegans, Q2750 0, serine-threonine protein phosphatase, fasta scores, opt: 97, E(): 0.0031, (23.5% identity in 260 aa overlap)	GenBank
TI4896S000850 850	Schizosaccharomyces pombe	GI:19076007;SPTREMBL:O74481	NC_003421	19075172	hypothetical protein	NC_003421	2276062-2277747	SPCC1840.08c, len:561, similarity: to S. pombe YB1D_ SCHPO, hypothetical, fasta scores, opt:317, E(): 1.1e-05, ( 22.7% identity in 497 aa overlap), contains #	GenBank
TI4896S000851 851	Schizosaccharomyces pombe	GI:19076008;SPTREMBL:O74482	NC_003421	19075172	hypothetical protein	NC_003421	2278271-2279101	SPCC1840.09c, len:276, similarity: to yeast YLR290C, Q05892, hypothetical, fasta scores, opt:424, E():2.5e-18, (34.3% identity in 286 aa overlap)	GenBank
TI4896S000852 852	Schizosaccharomyces pombe	GI:19076009;SPTREMBL:O74483	NC_003421	19075172	splicing factor	NC_003421	2281805-2282206	SPCC1840.10, len:94, similarity: to yeast YJZ2_YEAST , splicing factor, (128 aa), fasta scores, opt:170, E():1.2 e-09, (38.5%% identity in 78 aa overlap)	GenBank
TI4896S000853 853	Schizosaccharomyces pombe	GI:19076010;SPTREMBL:O59821	NC_003421	19075172	hypothetical protein	NC_003421	2283236-2283781	SPCC1840.11	GenBank
TI4896S000854 854	Schizosaccharomyces pombe	GI:19076012;SPTREMBL:O59822	NC_003421	19075172	hypothetical protein	NC_003421	2285515-2288004	SPCC965.02, S. pombe sp4 homologue len:791aa, similar eg. to S. pombe, O14031,hy pothetical 96.3 kd protein., (851aa), fasta scores, opt:148 7, E():0, (35.7% identity in 719 aa overlap), also similar to YJL212C, YJV2_YEAST, P40897, strong similarity to S.pombe isp4 protein, (799aa), fasta scores, opt:1453, E():0,(3 1.8% identity in 758 aa overlap)	GenBank
TI4896S000855 855	Schizosaccharomyces pombe	GI:19076011;SPTREMBL:O59822	NC_003421	19075172	major facilitator superfamily member	NC_003421	2285515-2285728	SPCC1840.12, see SPCC965.02	GenBank
TI4896S000856 856	Schizosaccharomyces pombe	GI:19076013;SWISS-PROT:O59823	NC_003421	19075172	vacuolar ATP synthase subunit D	NC_003421	2288976-2290132	SPCC965.03, vacuolar ATP synthase subunit, len:285aa , similar eg. to YEL051W, VATD_YEAST, P32610, vacuolar ATPs ynthase subunit d, (256aa), fasta scores, opt:913, E():0,(6 2.9% identity in 221 aa overlap)	GenBank
TI4896S000857 857	Schizosaccharomyces pombe	GI:19076014;SPTREMBL:O59824	NC_003421	19075172	putative metallopeptidase	NC_003421	2290900-2293130	SPCC965.04c, len:709aa, similar eg. to YPR024W, YME1_YEAST, P32795, protease of theS EC18/CDC48/PAS1 family of ATPases (AAA) , (747aa), fasta sc ores, opt:1739, E():0, (47.8% identity in 651 aa overlap),a lso similar eg. to E. coli, FTSH_ECOLI, P28691, cell divisi on protein ftsh; atp-dependent zinc metallopeptidase, (644a a), fasta scores, opt:1361, E():0, (44.5% identity in 542aa overlap)	GenBank
TI4896S000858 858	Schizosaccharomyces pombe	GI:19076015;SWISS-PROT:O59825	NC_003421	19075172	putative mismatch-specific thymine dna glycosylase	NC_003421	2294907-2295884	SPCC965.05c, len:325aa, similar eg. to H. sapiens, Q13569, g/t mismatch-specific thymine dna glycosylase, (410aa), fasta scores, opt:362, E():2.2e-10, (35.8% ide ntity in 179 aa overlap)	GenBank
TI4896S000859 859	Schizosaccharomyces pombe	GI:19076016;SPTREMBL:O59826	NC_003421	19075172	putative potassium channel subunit	NC_003421	2297190-2298224	SPCC965.06, len: 344aa, similar eg. to , E1249836, potassium channel beta subunit fragment, (328aa), fasta scores, opt:1033, E():0, (47 .4% identity in 325 aa overlap) also similar eg. to O23016 T1G11.6 PROTEIN, (328 aa), fasta scores, opt:1033, E():0, (48.9% identity in 325 aa overlap)	GenBank
TI4896S000860 860	Schizosaccharomyces pombe	GI:19076017;SPTREMBL:O59827	NC_003421	19075172	Glutathione S-transferase	NC_003421	2299278-2299970	SPCC965.07c, len:230aa, similar eg. (to the terminal 2/3 of) to YNL229C, URE2_YEAST, P23202, nitrogen catabolite repression regulator, (354aa),fasta scores, opt:433, E():0, (36.8% identity in 247 aa over lap), also similar eg. (along full length) to B. cepacia, Q 45073, hypothetical 23.3 kd protein, (205aa), fasta scores, opt:331, E():4.3e-18, (35.7% identity in 210 aa overlap)	GenBank
TI4896S000861 861	Schizosaccharomyces pombe	GI:19076018;SWISS-PROT:O59828	NC_003421	19075172	putative alanine racemase	NC_003421	2301466-2302593	SPCC965.08c, len:375aa, s imilar eg. to E. coli, ALR1_ECOLI, P29743, alanine racemase , (359aa), fasta scores, opt:858, E():0, (43.9% identity in 376 aa overlap), also similar eg. to S. typhimurium, ALR1_S ALTY, P06655, alanine racemase, (359aa), fasta scores, opt: 823, E():0, (43.1% identity in 376 aa overlap)	GenBank
TI4896S000862 862	Schizosaccharomyces pombe	GI:19076019;SPTREMBL:O59829	NC_003421	19075172	hypothetical protein	NC_003421	2304599-2305417	SPCC965.09, putative nitrilase, len:272aa, similar eg . to YLR351C, YL85_YEAST, P49954, nitrilase, (291aa), fastas cores, opt:236, E():5.9e-23, (28.8% identity in 281 aa over lap)	GenBank
TI4896S000863 863	Schizosaccharomyces pombe	GI:19076020;SPTREMBL:O59830	NC_003421	19075172	putative transcriptional activator	NC_003421	2306452-2308029	SPCC965.10, len:525aa, similar eg. to YDR034C, LY14_YEAST, P4097 1, transcriptional activator of lysine pathway genes, (790a a), fasta scores, opt:160, E():1.1e-09, (22.3% identity in4 94 aa overlap)	GenBank
TI4896S000864 864	Schizosaccharomyces pombe	GI:19076021;SWISS-PROT:O59831	NC_003421	19075172	amino acid permease	NC_003421	2308040-2309653	SPCC965.11c, len:537aa, simila r eg. to YFL055W, AGP3_YEAST, P43548, amino acid permease,( 558aa), fasta scores, opt:1592, E():0, (46.2% identity in52 2 aa overlap)	GenBank
TI4896S000865 865	Schizosaccharomyces pombe	GI:19076022;SPTREMBL:O59832	NC_003421	19075172	putative dipeptidase	NC_003421	2310195-2311445	SPCC965.12, len:416aa, similar eg. to S. pombe, O14124, dipeptidase, (409aa), fasta score s, opt:978, E():0, (46.8% identity in 361 aa overlap), also similar eg. to R. norvegicus, MDP1_RAT, P31430, microsoma l dipeptidase precursor, (410aa), fasta scores, opt:949, E( ):0, (43.6% identity in 376 aa overlap)	GenBank
TI4896S000866 866	Schizosaccharomyces pombe	GI:19076023;SPTREMBL:O59833	NC_003421	19075172	putative MFS amorilide transporter	NC_003421	2316383-2317996	SPCC965.13, len:537aa, similar eg.to S. pombe, CAR1_SCHPO, P33532, amiloride resistance protein ; car1, (526aa), fasta scores, opt:1360, E():0, (43.3% iden tity in 487 aa overlap), contains PS00216 Sugar transport p roteins signature 1)	GenBank
TI4896S000867 867	Schizosaccharomyces pombe	GI:19076024;SPTREMBL:O59834	NC_003421	19075172	putative Cytidine and deoxycytidylate deaminase zinc-binding protein	NC_003421	2318705-2319193	SPCC965.14c, len:161aa	GenBank
TI4896S000868 868	Schizosaccharomyces pombe	GI:19076026;SPTREMBL:O60075	NC_003421	19075172	hypothetical protein	NC_003421	2320345-2321351	SPCC1494.01, len:320, SIMILARITY:Acinetobacter sp. adp1., O24838, hypothetical 38.3 kd protein., (333 aa), fasta scores: opt: 400, E():1.1e-19, (29.8% identity in 315 aa)	GenBank
TI4896S000869 869	Schizosaccharomyces pombe	GI:19076025;SPTREMBL:O60075	NC_003421	19075172	Iron/Ascorbate oxidoreductase family protein	NC_003421	2320345-2320663	SPCC965.15, len:<106aa, similar eg . to P. americana, Q40754, flavanone 3-hydroxylase, (369aa) , fasta scores, opt:175, E():7.2e-10, (29.0% identity in 10 7 aa overlap)	GenBank
TI4896S000870 870	Schizosaccharomyces pombe	GI:19076027;SPTREMBL:O60076	NC_003421	19075172	putative transcription initiation factor tfiid 19 kd subunit	NC_003421	2321891-2322869	SPCC1494.02c, len:85, splicing very tentative, 1st exon may not be real - also last two exons, SIMILARITY:Homo sapiens, T2DB_HUMAN, transcription initiation factor tfiid 18 kd subunit TAFII-18, (124 aa), fasta scores: opt: 258, E():8e-12, (44.3% identity in 79 aa)	GenBank
TI4896S000872 872	Schizosaccharomyces pombe	GI:19076028;SPTREMBL:O60077	NC_003421	19075172	hypothetical protein	NC_003421	2329075-2330553	SPCC1494.03, len:491	GenBank
TI4896S000873 873	Schizosaccharomyces pombe	GI:19076029;SPTREMBL:O60078	NC_003421	19075172	putative prephenate dehydrogenase [nadp+]	NC_003421	2331057-2332451	SPCC1494.04c, len:430, SIMILARITY:Saccharomyces cerevisiae, TYR1_YEAST, prephenate dehydrogenase [nadp+], (452 aa), fasta scores: opt: 1595, E():0, (55.6% identity in 432 aa)	GenBank
TI4896S000874 874	Schizosaccharomyces pombe	GI:19076030;SPTREMBL:O60079	NC_003421	19075172	putative ubiquitin carboxyl-terminal hydrolase	NC_003421	2333371-2336310	SPCC1494.05c, len:978, SIMILARITY:Schizosaccharomyces pombe, CAB53084, putative ubiquitin carboxyl-terminal hydrolase SPCC16A11.12c., (849 aa), fasta scores: opt: 1104, E():0, (32.6% identity in 933 aa)	GenBank
TI4896S000875 875	Schizosaccharomyces pombe	GI:19076031;SPTREMBL:O60080	NC_003421	19075172	probable atp-dependent rna helicase	NC_003421	2336832-2338619	SPCC1494.06c, len:594, SIMILARITY:Saccharomyces cerevisiae, DBP9_YEAST, probable atp-dependent rna helicase dbp9., (594 aa), fasta scores: opt: 1019, E():0, (51.1% identity in 595 aa)	GenBank
TI4896S000876 876	Schizosaccharomyces pombe	GI:19076032;SPTREMBL:O60081	NC_003421	19075172	hypothetical protein	NC_003421	2340693-2345201	SPCC1494.07, len:1501, SIMILARITY:Saccharomyces cerevisiae, YM8B_YEAST, hypothetical 163.6 kd protein in pet111-tif11 intergenic region., (1420 aa), fasta scores: opt: 426, E():5.8e-20, (24.4% identity in 1496 aa)	GenBank
TI4896S000877 877	Schizosaccharomyces pombe	GI:19076033;SPTREMBL:O60082	NC_003421	19075172	hypothetical protein	NC_003421	2345462-2346286	SPCC1494.08c, len:274, SIMILARITY:Saccharomyces cerevisiae, YBI6_YEAST, hypothetical 52.0 kd protein in rpl23a-bob1 intergenic region., (466 aa), fasta scores: opt: 110, E():1.2, (23.5% identity in 345 aa)	GenBank
TI4896S000878 878	Schizosaccharomyces pombe	GI:19076034;SPTREMBL:O60083	NC_003421	19075172	hypothetical protein	NC_003421	2346959-2347500	SPCC1494.09c, len:157	GenBank
TI4896S000879 879	Schizosaccharomyces pombe	GI:19076035;SPTREMBL:O74522	NC_003421	19075172	hypothetical protein	NC_003421	2349270-2350807	SPCC1494.10, len:>512, SIMILARITY:Rattus norvegicus, Q62901, atrophin-1 related protein., (1006 aa), fasta scores: opt: 252, E():2.2e-05, (24.2% identity in 525 aa)	GenBank
TI4896S000880 880	Schizosaccharomyces pombe	GI:19076036;SWISS-PROT:O74523	NC_003421	19075172	putative atpase inhibitor, mitochondrial precursor	NC_003421	2353268-2353540	SPCC70.02c, len:90, predicted transit peptide 1-19 aa, SIMILARITY:Saccharomyces cerevisiae, IATP_YEAST, atpase inhibitor, mitochondrial precursor., (85 aa), fasta scores: opt: 188, E():1.9e-06, (44.0% identity in 75 aa)	GenBank
TI4896S000881 881	Schizosaccharomyces pombe	GI:19076037;SWISS-PROT:O74524	NC_003421	19075172	putative proline oxidase precursor	NC_003421	2354631-2356109	SPCC70.03c, len:492, predicted transit peptide 1-35 aa, SIMILARITY:Drosophila melanogaster, PUT1_DROME, proline oxidase precursor, (669 aa), fasta scores: opt: 407, E():5.3e-19, (26.2% identity in 538 aa)	GenBank
TI4896S000882 882	Schizosaccharomyces pombe	GI:19076038;SPTREMBL:O74525	NC_003421	19075172	hypothetical transmembrane protein	NC_003421	2357474-2358312	SPCC70.04c, len:244	GenBank
TI4896S000883 883	Schizosaccharomyces pombe	GI:19076039;SPTREMBL:O74526	NC_003421	19075172	ser/thr protein kinase	NC_003421	2362981-2365326	SPCC70.05c, len:781, SIMILARITY:Schizosaccharomyces pombe, O94647, protein kinase., (461 aa), fasta scores: opt: 654, E():1.5e-23, (29.9% identity in 431 aa)	GenBank
TI4896S000884 884	Schizosaccharomyces pombe	GI:19076041;SPTREMBL:Q9USI4	NC_003421	19075172	similar to N-term of leucine permease transcriptional regulator	NC_003421	2368800-2370255	SPCC70.06, len:458, SIMILARITY:Schizosaccharomyces pombe, O74889, putative leucine permease transcriptional regulator., (1024 aa), fasta scores: opt: 706, E():0, (38.9% identity in 422 aa)	GenBank
TI4896S000885 885	Schizosaccharomyces pombe	GI:19076040;SPTREMBL:O74527	NC_003421	19075172	putative leucine permease transcriptional regulator	NC_003421	2368800-2370074	SPCC70.06, len:412, SIMILARITY:Schizosaccharomyces pombe, O74889, putative leucine permease transcriptional regulator., (1024 aa), fasta scores: opt: 706, E():0, (41.4% identity in 374 aa)	GenBank
TI4896S000886 886	Schizosaccharomyces pombe	GI:19076042;SWISS-PROT:P36590	NC_003421	19075172	thymidylate kinase	NC_003421	2370467-2371244	SPCC70.07c, len:210	GenBank
TI4896S000887 887	Schizosaccharomyces pombe	GI:19076043;SPTREMBL:O74529	NC_003421	19075172	probable methyltransferase	NC_003421	2371707-2372539	SPCC70.08c, len:260, SIMILARITY:Mycobacterium tuberculosis., TAM_MYCTU, probable trans-aconitate methyltransferase, (261 aa), fasta scores: opt: 211, E():1e-06, (28.1% identity in 270 aa)	GenBank
TI4896S000888 888	Schizosaccharomyces pombe	GI:19076044;SPTREMBL:O94243	NC_003421	19075172	hypothetical protein	NC_003421	2373011-2373693	SPCC70.09c, len:208, SIMILARITY:Schizosaccharomyces pombe, O60153, hypothetical 14.7 kd protein., (124 aa), fasta scores: opt: 214, E():7.4e-07, (57.6% identity in 59 aa)	GenBank
TI4896S000889 889	Schizosaccharomyces pombe	GI:19076045;SPTREMBL:O74530	NC_003421	19075172	hypothetical proline-rich protein	NC_003421	2374796-2375263	SPCC70.10, len:155, SIMILARITY:Arabidopsis thaliana, AAD49970, f24j5.4., (222 aa), fasta scores: opt: 165, E():0.056, (31.6% identity in 114 aa)	GenBank
TI4896S000890 890	Schizosaccharomyces pombe	GI:19076046;SPTREMBL:O74531	NC_003421	19075172	hypothetical protein	NC_003421	2375897-2376967	SPCC70.11c, len:356, SIMILARITY:Saccharomyces cerevisiae, Q12347, chromosome xii reading frame orf ylr097c., (344 aa), fasta scores: opt: 378, E():4.8e-17, (28.5% identity in 355 aa)	GenBank
TI4896S000891 891	Schizosaccharomyces pombe	GI:19076047;SPTREMBL:O74974	NC_003421	19075172	hypothetical protein	NC_003421	2378023-2379981	SPCC1827.01c, len:652, SIMILARITY:Saccharomyces cerevisiae, YIJ1_YEAST, hypothetical 84.0 kd protein in sga1-ktr7 intergenic region., (721 aa), fasta scores: opt: 1469, E():0, (38.6% identity in 666 aa)	GenBank
TI4896S000892 892	Schizosaccharomyces pombe	GI:19076048;SPTREMBL:O74975	NC_003421	19075172	putative cholinephosphate cytidylyltransferase	NC_003421	2380942-2382124	SPCC1827.02c, len:354, SIMILARITY:Saccharomyces cerevisiae, CTPT_YEAST, cholinephosphate cytidylyltransferase, (424 aa), fasta scores: opt: 981, E():0, (51.2% identity in 291 aa)	GenBank
TI4896S000893 893	Schizosaccharomyces pombe	GI:19076049;SPTREMBL:O74976	NC_003421	19075172	putative coenzyme a synthetase	NC_003421	2382388-2383926	SPCC1827.03c, len:512, SIMILARITY:Saccharomyces cerevisiae, FAT2_YEAST, peroxisomal-coenzyme a synthetase, (543 aa), fasta scores: opt: 1392, E():0, (47.0% identity in 519 aa)	GenBank
TI4896S000894 894	Schizosaccharomyces pombe	GI:19076050;SPTREMBL:O74977	NC_003421	19075172	hypothetical protein	NC_003421	2386635-2388437	SPCC1827.04, len:600, SIMILARITY:Saccharomyces cerevisiae, Q04311, hypothetical 72.7 kd protein., (632 aa), fasta scores: opt: 637, E():1e-28, (32.8% identity in 644 aa)	GenBank
TI4896S000895 895	Schizosaccharomyces pombe	GI:19076051;SPTREMBL:O74978	NC_003421	19075172	putative RNA-binding protein	NC_003421	2388600-2389562	SPCC1827.05c, len:276, SIMILARITY:Saccharomyces cerevisiae, YNL0_YEAST, hypothetical 25.4 kd protein in cyb5-leu4 intergenic region., (220 aa), fasta scores: opt: 386, E():4.3e-17, (31.7% identity in 240 aa)	GenBank
TI4896S000896 896	Schizosaccharomyces pombe	GI:19076052;SPTREMBL:P78780	NC_003421	19075172	aspartate semialdehyde dehydrogenase.	NC_003421	2390053-2391430	SPCC1827.06c, putative aspartate-semialdehyde dehydr ogenase, len:358aa, similar eg. to YDR158W, DHAS_YEAST, P13 663, aspartate-semialdehyde dehydrogenase, (365aa), fasta s cores, opt:1178, E():0, (54.9% identity in 368 aa overlap) SPCC1827.06c, len:357, SIMILARITY:Ustilago maydis, Q99103, aspartate semialdehyde dehydrogenase., (366 aa), fasta scores: opt: 1247, E():0, (53.1% identity in 360 aa)	GenBank
TI4896S000897 897	Schizosaccharomyces pombe	GI:19076054;SPTREMBL:Q9UU86	NC_003421	19075172	hypothetical protein	NC_003421	2392530-2394974	SPCP1E11.01c, len:682, SIMILARITY: Mus musculus,Q9Z0U0, polytropic murine leukamia virus receptor, (695 aa), fasta scores: opt: 423, E(): 2e-19, (27.8% identity in 679 aa). Also shows similarity to Saccharomyces cerevisiae, SYG1_YEAST, syg1 protein., (902 aa), fasta scores: opt: 451, E():8.9e-22, (28.7% identity in 585 aa)	GenBank
TI4896S000899 899	Schizosaccharomyces pombe	GI:19076055;SPTREMBL:Q9UU85	NC_003421	19075172	probable serine/threonine-protein kinase	NC_003421	2396175-2398294	SPCP1E11.02, len:650, SIMILARITY:Schizosaccharomyces pombe, O43066, serine/threonine-protein kinase., (953 aa), fasta scores: opt: 1226, E():0, (38.5% identity in 639 aa)	GenBank
TI4896S000900 900	Schizosaccharomyces pombe	GI:19076056;SPTREMBL:Q9UU84	NC_003421	19075172	hypothetical protein	NC_003421	2398578-2399999	SPCP1E11.03, len:426	GenBank
TI4896S000901 901	Schizosaccharomyces pombe	GI:19076057;SPTREMBL:Q9UU83	NC_003421	19075172	hypothetical protein	NC_003421	2400528-2402051	SPCP1E11.04c, len:425, SIMILARITY:Saccharomyces cerevisiae, YHP7_YEAST, hypothetical 40.7 kd protein, (366 aa), fasta scores: opt: 301, E():6.3e-10, (27.9% identity in 380 aa overlap)	GenBank
TI4896S000902 902	Schizosaccharomyces pombe	GI:19076058;SPTREMBL:Q9UU82	NC_003421	19075172	putative sterol o-acyltransferase 2	NC_003421	2402858-2404276	SPCP1E11.05c, len:472, SIMILARITY:Saccharomyces cerevisiae, ARE2_YEAST, sterol o-acyltransferase 2, (642 aa), fasta scores: opt: 669, E():0, (34.6% identity in 436 aa)	GenBank
TI4896S000903 903	Schizosaccharomyces pombe	GI:19076059;SPTREMBL:Q9UU81	NC_003421	19075172	putative gamma-adaptin	NC_003421	2405883-2408480	May use internal initiator MET SPCP1E11.06, len:865, SIMILARITY:Ustilago maydis, ADG_USTMA, gamma-adaptin, (853 aa), fasta scores: opt: 1856, E():0, (42.8% identity in 867 aa)	GenBank
TI4896S000904 904	Schizosaccharomyces pombe	GI:19076060;SPTREMBL:Q9UU80	NC_003421	19075172	very hypothetical protein	NC_003421	2409018-2409446	SPCP1E11.07c, len:142	GenBank
TI4896S000905 905	Schizosaccharomyces pombe	GI:19076061;SPTREMBL:Q9UU79	NC_003421	19075172	conserved hypothetical protein	NC_003421	2410276-2411249	SPCP1E11.08, len:260, SIMILARITY:Saccharomyces cerevisiae, YEV6_YEAST, hypothetical 29.7 kd protein in rsp5-pak1 intergenic region., (261 aa), fasta scores: opt: 1198, E():0, (69.2% identity in 260 aa)	GenBank
TI4896S000906 906	Schizosaccharomyces pombe	GI:19076062;SPTREMBL:Q9UU78	NC_003421	19075172	ribosomal protein rpa5	NC_003421	2411712-2412196	SPCP1E11.09c, len:109	GenBank
TI4896S000907 907	Schizosaccharomyces pombe	GI:19076063;SPTREMBL:Q9UU77	NC_003421	19075172	hypothetical ankyrin-repeat protein	NC_003421	2412645-2413364	SPCP1E11.10, len:207, SIMILARITY:Saccharomyces cerevisiae, YCU1_YEAST, hypothetical 24.7 kd protein in are1-thr4 intergenic region., (222 aa), fasta scores: opt: 329, E():6.8e-14, (33.5% identity in 197 aa)	GenBank
TI4896S000908 908	Schizosaccharomyces pombe	GI:19076064;SPTREMBL:Q9UU76	NC_003421	19075172	conserved hypothetical protein	NC_003421	2413825-2415753	SPCP1E11.11, len:642, SIMILARITY:Saccharomyces cerevisiae, Q04373, d9719.2p., (656 aa), fasta scores: opt: 1089, E():0, (37.1% identity in 655 aa)	GenBank
TI4896S000909 909	Schizosaccharomyces pombe	GI:19076065;SPTREMBL:Q9UUK7	NC_003421	19075172	glycinamide ribonucleotide transformylase	NC_003421	2416268-2416891	SPCC24E4.01, len:207; NOTE:misnamed as ade8 from S. cerevisiae homolog, but actually maps to the ade5 locus	GenBank
TI4896S000910 910	Schizosaccharomyces pombe	GI:19076066;SPTREMBL:Q9Y7S6	NC_003421	19075172	putative aminotransferase	NC_003421	2419552-2420964	SPCC569.07, len:470, SIMILARITY:Schizosaccharomyces pombe, O94570, putative aminotransferase., (481 aa), fasta scores: opt: 2032, E():0, (62.9% identity in 466 aa)	GenBank
TI4896S000911 911	Schizosaccharomyces pombe	GI:19076067;SPTREMBL:Q9Y7S5	NC_003421	19075172	hypothetical protein	NC_003421	2424567-2426003	SPCC569.06, len:478, SIMILARITY:Schizosaccharomyces pombe, O94349, hypothetical 53.6 kd protein., (469 aa), fasta scores: opt: 394, E():2.8e-18, (22.5% identity in 454 aa)	GenBank
TI4896S000912 912	Schizosaccharomyces pombe	GI:19076068;SPTREMBL:Q9Y7S4	NC_003421	19075172	MFS drug efflux transporter of unknown specificity	NC_003421	2428239-2429969	SPCC569.05c, len:576, SIMILARITY:Schizosaccharomyces pombe, O59699, membrane transporter., (577 aa), fasta scores: opt: 3245, E():0, (83.7% identity in 576 aa)	GenBank
TI4896S000913 913	Schizosaccharomyces pombe	GI:19076069;SPTREMBL:Q9Y7S3	NC_003421	19075172	very hypothetical protein; perhaps pseudo	NC_003421	2431122-2431487	SPCC569.04, len:122	GenBank
TI4896S000914 914	Schizosaccharomyces pombe	GI:19076070;SPTREMBL:Q9Y7S2	NC_003421	19075172	hypothetical repeat containing protein	NC_003421	2434237-2435427	SPCC569.03, len:396, predicted to contain coiled-coil regions, SIMILARITY:Schizosaccharomyces pombe, Q9Y7S0, hypothetical repeat containing protein., (323 aa), fasta scores: opt: 795, E():0, (47.7% identity in 396 aa)	GenBank
TI4896S000915 915	Schizosaccharomyces pombe	GI:19076071;SPTREMBL:Q9Y7S1	NC_003421	19075172	hypothetical protein	NC_003421	2436515-2436856	SPCC569.02c, len:113, SIMILARITY:Schizosaccharomyces pombe, CAB61210, hypothetical 13.2 kd protein, SPAPJ695.01, (117 aa), fasta scores: opt: 506, E():6.3e-30, (67.3% identity in 113 aa)	GenBank
TI4896S000916 916	Schizosaccharomyces pombe	GI:19076072;SPTREMBL:Q9Y7S0	NC_003421	19075172	hypothetical repeat containing protein	NC_003421	2438594-2439565	SPCC569.01c, len:323, predicetd to contain coiled-coil regions, SIMILARITY:Schizosaccharomyces pombe, Q9Y7S2, hypothetical repeat containing protein., (396 aa), fasta scores: opt: 795, E():0, (47.7% identity in 396 aa)	GenBank
TI4896S000917 917	Schizosaccharomyces pombe	GI:19111837;SPTREMBL:Q9C0V8	NC_003423	19111836	putative allantoate permease of the major facilitator superfamily (MFS)	NC_003423	994-2652		GenBank
TI4896S000918 918	Schizosaccharomyces pombe	GI:19111838;SPTREMBL:Q9C0V7	NC_003423	19111836	putative arylsulfatase	NC_003423	3466-5130		GenBank
TI4896S000919 919	Schizosaccharomyces pombe		NC_003423	19111836	pseudo transporter	NC_003423	7426-8728	pB10D8.cand.2 score = 10.73	GenBank
TI4896S000920 920	Schizosaccharomyces pombe	GI:19111839;SPTREMBL:Q9C0Q1	NC_003423	19111836	putative malate permease	NC_003423	11423-12562		GenBank
TI4896S000924 924	Schizosaccharomyces pombe	GI:19111843;SPTREMBL:Q9C0V6	NC_003423	19111836	putative amino acid permease	NC_003423	24827-25389		GenBank
TI4896S000925 925	Schizosaccharomyces pombe	GI:19111844;SWISS-PROT:Q9P5N3	NC_003423	19111836	putative alanine racemase	NC_003423	27458-28570	SPBC359.02, len:370, SIMILARITY:Schizosaccharomyces pombe, O59828, putative alanine racemase., (375 aa), fasta scores: opt: 1629, E():0, (62.5% identity in 376 aa)	GenBank
TI4896S000926 926	Schizosaccharomyces pombe	GI:19111845;SWISS-PROT:Q9P5N2	NC_003423	19111836	amino acid permease	NC_003423	31008-32747	SPBC359.03c, len:579, SIMILARITY:Schizosaccharomyces pombe, CAB60021, amino-acid permease, (537 aa), fasta scores: opt: 2901, E():0, (81.0% identity in 531 aa)	GenBank
TI4896S000927 927	Schizosaccharomyces pombe	GI:19111846;SPTREMBL:Q9P5N1	NC_003423	19111836	hypothetical serine-threonine rich protein	NC_003423	37951-39027	SPBC359.04c, len:358, SIMILARITY:Schizosaccharomyces pombe, YAH2_SCHPO, hypothetical 62.9 kd protein c8a4.02c in chromosome i., (609 aa), fasta scores: opt: 323, E():6.7e-10, (28.6% identity in 315 aa)	GenBank
TI4896S000928 928	Schizosaccharomyces pombe	GI:19111847;SPTREMBL:Q9P5N0	NC_003423	19111836	ABC multidrug or ion efflux transporter	NC_003423	42446-46843	SPBC359.05, len:1465, SIMILARITY:Schizosaccharomyces pombe, YAWB_SCHPO, probable atp-dependent permease c3f10.11c., (1478 aa), fasta scores: opt: 6358, E():0, (63.3% identity in 1472 aa)	GenBank
TI4896S000929 929	Schizosaccharomyces pombe	GI:19111848;SPTREMBL:Q9P5M9	NC_003423	19111836	putative class II aldolase and adducin N terminal domain	NC_003423	48524-49297	SPBC359.06, len:257, LOW SIMILARITY:Homo sapiens, Q13734, alpha-adducin., (662 aa), fasta scores: opt: 336, E():4.3e-15, (29.4% identity in 235 aa)	GenBank
TI4896S000930 930	Schizosaccharomyces pombe	GI:19111849;SPTREMBL:Q9P6J9	NC_003423	19111836	MFS inorganic phosphate transporter	NC_003423	54002-55723	SPBC1683.01, len:573, SIMILARITY:Schizosaccharomyces pombe, YAEC_SCHPO, putative inorganic phosphate transporter c23d3.12., (559 aa), fasta scores: opt: 2395, E():0, (70.0% identity in 574 aa)	GenBank
TI4896S000931 931	Schizosaccharomyces pombe	GI:19111850;SPTREMBL:Q9P6J8	NC_003423	19111836	putative adenosine deaminase	NC_003423	56743-57762	SPBC1683.02, len:339, SIMILARITY:Saccharomyces cerevisiae, ADA_YEAST, probable adenosine deaminase, (347 aa), fasta scores: opt: 723, E():0, (37.6% identity in 351 aa)	GenBank
TI4896S000932 932	Schizosaccharomyces pombe	GI:19111851;SPTREMBL:Q9P6J7	NC_003423	19111836	MFS transporter of unkown specificity	NC_003423	58224-59783	SPBC1683.03c, len:519, SIMILARITY:Saccharomyces cerevisiae, Q08902, orf yor378w., (515 aa), fasta scores: opt: 2052, E():0, (58.0% identity in 509 aa)	GenBank
TI4896S000933 933	Schizosaccharomyces pombe	GI:19111852;SPTREMBL:Q9P6J6	NC_003423	19111836	beta-glucosidase precursor (EC 3.2.1.21); glycosyl hydrolase family 3	NC_003423	62111-64609	SPBC1683.04, len:832, SIMILARITY:Kluyveromyces marxianus, BGLS_KLUMA, beta-glucosidase precursor, (845 aa), fasta scores: opt: 1274, E():0, (46.3% identity in 848 aa)	GenBank
TI4896S000934 934	Schizosaccharomyces pombe	GI:19111853;SPTREMBL:Q9P6J5	NC_003423	19111836	NCS1 allantoate transporter	NC_003423	68449-70128	SPBC1683.05, len:559, SIMILARITY:Saccharomyces cerevisiae, THIY_YEAST, putative thiamine transporter yor192c., (599 aa), fasta scores: opt: 828, E():0, (26.8% identity in 512 aa)	GenBank
TI4896S000935 935	Schizosaccharomyces pombe	GI:19111854;SPTREMBL:Q9P6J4	NC_003423	19111836	putative inosine-uridine preferring nucleoside hydrolase	NC_003423	71513-72445	SPBC1683.06c, len:310, SIMILARITY:Escherichia coli., YBEK_ECOLI, hypothetical 33.8 kd protein in leus-gltl intergenic region., (311 aa), fasta scores: opt: 838, E():0, (44.5% identity in 308 aa)	GenBank
TI4896S000936 936	Schizosaccharomyces pombe	GI:19111855;SPTREMBL:Q9P6J3	NC_003423	19111836	alpha-glucosidase	NC_003423	73261-75000	SPBC1683.07, len:579, SIMILARITY:Candida albicans, MALT_CANAL, alpha-glucosidase, (569 aa), fasta scores: opt: 1829, E():0, (46.4% identity in 571 aa)	GenBank
TI4896S000937 937	Schizosaccharomyces pombe	GI:19111856;SWISS-PROT:O59932	NC_003423	19111836	putative glucose transporter protein	NC_003423	77254-78927	SPBC1683.08, len:557	GenBank
TI4896S000938 938	Schizosaccharomyces pombe	GI:19111857;SWISS-PROT:Q04800	NC_003423	19111836	ferric reductase transmembrane component	NC_003423	80160-81854	SPBC1683.09c, len:564	GenBank
TI4896S000939 939	Schizosaccharomyces pombe	GI:19111858;SPTREMBL:Q9P6J2	NC_003423	19111836	hypothetical protein	NC_003423	84129-84857	SPBC1683.10c, len:242, SIMILARITY:Arabidopsis thaliana, AAD12695, similar to yeast ccc1 protein., (250 aa), fasta scores: opt: 295, E():2.3e-11, (27.0% identity in 215 aa)	GenBank
TI4896S000940 940	Schizosaccharomyces pombe	GI:19111859;SPTREMBL:Q9P6J1	NC_003423	19111836	isocitrate lyase (EC 4.1.3.1)	NC_003423	86491-88047	SPBC1683.11c, len:518, SIMILARITY:Emericella nidulans, ACEA_EMENI, isocitrate lyase, (536 aa), fasta scores: opt: 1045, E():0, (33.1% identity in 513 aa)	GenBank
TI4896S000941 941	Schizosaccharomyces pombe	GI:19111860;SPTREMBL:Q9P6J0	NC_003423	19111836	putative MFS allantoate permease	NC_003423	88370-89818	SPBC1683.12, len:482, SIMILARITY:Schizosaccharomyces pombe, YAOI_SCHPO, putative transporter c11d3.18c., (498 aa), fasta scores: opt: 1312, E():0, (43.4% identity in 484 aa)	GenBank
TI4896S000942 942	Schizosaccharomyces pombe	GI:19111861;SPTREMBL:Q9P6I9	NC_003423	19111836	putative transcriptional activator, zinc finger containing	NC_003423	89866-91856	SPBC1683.13c, len:618, SIMILARITY:Schizosaccharomyces pombe, O74915, putative transcriptional activator, zinc finger containing., (684 aa), fasta scores: opt: 574, E():1.3e-30, (27.3% identity in 611 aa)	GenBank
TI4896S000943 943	Schizosaccharomyces pombe	GI:19111862;SPTREMBL:Q9P6I8	NC_003423	19111836	putative glutathione-dependent formaldehyde dehydrogenase	NC_003423	92690-93961	SPBC1198.01, len:423, SIMILARITY:Methylobacter marinus, FADH_METMR, glutathione-dependent formaldehyde dehydrogenase, (424 aa), fasta scores: opt: 1000, E():0, (40.7% identity in 388 aa)	GenBank
TI4896S000944 944	Schizosaccharomyces pombe	GI:19111863;SPTREMBL:Q9P6I7	NC_003423	19111836	adenosine deaminase	NC_003423	94541-95644	SPBC1198.02, len:367, SIMILARITY:Saccharomyces cerevisiae, ADA_YEAST, probable adenosine deaminase, (347 aa), fasta scores: opt: 1083, E():0, (49.3% identity in 345 aa)	GenBank
TI4896S000945 945	Schizosaccharomyces pombe	GI:19111864;SPTREMBL:Q9P6I6	NC_003423	19111836	hypothetical protein	NC_003423	95996-96745	SPBC1198.03c, len:249	GenBank
TI4896S000946 946	Schizosaccharomyces pombe	GI:19111865;SPTREMBL:Q9UTS5	NC_003423	19111836	C2H2 zinc finger protein zas1B; alternative splicing	NC_003423	97255-100307	SPBC1198.04c, len:897, SIMILARITY:Saccharomyces cerevisiae, ZMS1_YEAST, zinc finger protein zms1., (1380 aa), fasta scores: opt: 236, E():4.6e-07, (41.2% identity in 85 aa)	GenBank
TI4896S000947 947	Schizosaccharomyces pombe	GI:19111866;SWISS-PROT:Q9P6I5	NC_003423	19111836	guanylate kinase	NC_003423	101394-102002	SPBC1198.05, len:202, SIMILARITY:Saccharomyces cerevisiae, KGUA_YEAST, guanylate kinase, (186 aa), fasta scores: opt: 652, E():0, (53.1% identity in 179 aa)	GenBank
TI4896S000948 948	Schizosaccharomyces pombe	GI:19111867;SPTREMBL:Q9P6I4	NC_003423	19111836	similar to yeast cellular elongation protein dfg5	NC_003423	102524-103924	SPBC1198.06c, len:466, similar to SPCC970.02 and SPBC1198.07c, SIMILARITY:Schizosaccharomyces pombe, O74556, hypothetical 49.1 kd protein, (442 aa), fasta scores: opt: 1215, E():0, (41.8% identity in 409 aa)	GenBank
TI4896S000949 949	Schizosaccharomyces pombe	GI:19111868;SPTREMBL:Q9P6I3	NC_003423	19111836	similar to yeast cellular elongation protein dfg5	NC_003423	104988-106569	SPBC1198.07c, len:507, similar to SPCC970.02 and SPBC1198.06c, SIMILARITY:Schizosaccharomyces pombe, O74556, hypothetical 49.1 kd protein, (442 aa), fasta scores: opt: 1391, E():0, (46.7% identity in 445 aa)	GenBank
TI4896S000950 950	Schizosaccharomyces pombe	GI:19111869;SPTREMBL:Q9P6I2	NC_003423	19111836	hypothetical protein	NC_003423	107129-108678	SPBC1198.08, len:432, SIMILARITY:Saccharomyces cerevisiae, YFL4_YEAST, hypothetical 52.9 kd protein in sap155-ymr31 intergenic region., (481 aa), fasta scores: opt: 1765, E():0, (53.9% identity in 477 aa)	GenBank
TI4896S000951 951	Schizosaccharomyces pombe	GI:19111870;SWISS-PROT:Q9P6I1	NC_003423	19111836	putative ubiquitin conjugating enzyme, e2	NC_003423	109364-109904	SPBC1198.09, len:150, SIMILARITY:Brassica oleracea, Q39372, ubiquitin conjugating enzyme, e2, (129 aa), fasta scores: opt: 265, E():8.2e-12, (37.4% identity in 123 aa)	GenBank
TI4896S000952 952	Schizosaccharomyces pombe	GI:19111871;SPTREMBL:Q9P6I0	NC_003423	19111836	asparaginyl-trna synthetase, mitochondrial	NC_003423	109906-111375	SPBC1198.10c, len:441, SIMILARITY:Saccharomyces cerevisiae, SYNM_YEAST, asparaginyl-trna synthetase, mitochondrial precursor, (492 aa), fasta scores: opt: 652, E():0, (40.5% identity in 484 aa)	GenBank
TI4896S000953 953	Schizosaccharomyces pombe	GI:19111872;SPTREMBL:Q9P6H9	NC_003423	19111836	Termination factor for RNA polymerase I and transcription	NC_003423	111635-113241	SPBC1198.11c, len:504, SIMILARITY:Kluyveromyces lactis, REB1_KLULA, dna-binding protein reb1, (595 aa), fasta scores: opt: 391, E():1.8e-17, (24.2% identity in 500 aa)	GenBank
TI4896S000954 954	Schizosaccharomyces pombe	GI:19111873;SPTREMBL:O94423	NC_003423	19111836	WD repeat protein; possibly involved in microtubule formation and mitosis	NC_003423	114377-115688	SPBC1198.12, len:421, SIMILARITY:Schizosaccharomyces pombe, O13286, srw1., (556 aa), fasta scores: opt: 1361, E():0, (51.6% identity in 372 aa)	GenBank
TI4896S000955 955	Schizosaccharomyces pombe	GI:19111874;SPTREMBL:O94424	NC_003423	19111836	transcription initiation factor iif, beta subunit	NC_003423	115689-116774	SPBC1198.13c, len:307, SIMILARITY:Saccharomyces cerevisiae, T2FB_YEAST, transcription initiation factor iif, beta subunit, (400 aa), fasta scores: opt: 461, E():1.1e-22, (31.0% identity in 368 aa)	GenBank
TI4896S000956 956	Schizosaccharomyces pombe	GI:19111875;SPTREMBL:Q9P6H8	NC_003423	19111836	fructose-1,6-bisphosphatase	NC_003423	117798-118832	SPBC1198.14c, len:344	GenBank
TI4896S000957 957	Schizosaccharomyces pombe	GI:19111876;SPTREMBL:O94425	NC_003423	19111836	glycine rich protein	NC_003423	122235-122666	SPBC660.05, len:143, SIMILARITY:Schizosaccharomyces pombe, O94426, glycine-rich protein, putative cell wall protein., (273 aa), fasta scores: opt: 293, E():3.9e-08, (32.0% identity in 244 aa)	GenBank
TI4896S000958 958	Schizosaccharomyces pombe	GI:19111877;SPTREMBL:O94426	NC_003423	19111836	hypothetical glycine rich protein	NC_003423	124348-125169	SPBC660.06, len:273, SIMILARITY:Caenorhabditis elegans., O02049, cosmid t20b6., (259 aa), fasta scores: opt: 400, E():7.1e-11, (39.6% identity in 197 aa)	GenBank
TI4896S000959 959	Schizosaccharomyces pombe	GI:19111878;SWISS-PROT:O42893	NC_003423	19111836	neutral trehalase	NC_003423	126777-128984	SPBC660.07, len:735	GenBank
TI4896S000960 960	Schizosaccharomyces pombe	GI:19111879;SPTREMBL:O94427	NC_003423	19111836	hypothetical coiled-coil protein	NC_003423	129684-130871	SPBC660.08, len:395	GenBank
TI4896S000961 961	Schizosaccharomyces pombe	GI:19111880;SPTREMBL:O94428	NC_003423	19111836	hypothetical protein	NC_003423	131210-131557	SPBC660.09, len:115	GenBank
TI4896S000962 962	Schizosaccharomyces pombe	GI:19111881;SPTREMBL:O94429	NC_003423	19111836	elongation factor g; mitochondrial	NC_003423	132074-134598	SPBC660.10, len:813, SIMILARITY:Saccharomyces cerevisiae, EFG2_YEAST, elongation factor g 2, mitochondrial precursor, (819 aa), fasta scores: opt: 1142, E():0, (35.3% identity in 811 aa)	GenBank
TI4896S000963 963	Schizosaccharomyces pombe	GI:19111882;SPTREMBL:O94430	NC_003423	19111836	RNA binding protein.	NC_003423	134846-136195	SPBC660.11, len:348, SIMILARITY:Nicotiana sylvestris, Q42412, rna-binding protein rz-1., (209 aa), fasta scores: opt: 190, E():0.00019, (24.7% identity in 162 aa)	GenBank
TI4896S000964 964	Schizosaccharomyces pombe	GI:19111883;SPTREMBL:O94431	NC_003423	19111836	hypothetical 48.1 kd protein.	NC_003423	136700-137878	SPBC660.12c, len:392, SIMILARITY:Streptomyces clavul igerus., CEFD_STRCL, isopenicillin n epimerase, (397 aa), f asta scores: opt: 302, E():3.5e-13, (20.4% identity in 388 aa) SPBC660.12c, len:392, SIMILARITY:Candida albicans, O94021, hypothetical 48.1 kd protein., (421 aa), fasta scores: opt: 768, E():0, (33.1% identity in 399 aa)	GenBank
TI4896S000965 965	Schizosaccharomyces pombe	GI:19111884;SWISS-PROT:Q92372	NC_003423	19111836	replication factor-a protein 1	NC_003423	139061-140959	SPBC660.13c, len:609 SPBC660.13c, len:609	GenBank
TI4896S000966 966	Schizosaccharomyces pombe	GI:19111885;SWISS-PROT:P30290	NC_003423	19111836	mitosis inhibitor protein kinase mik1	NC_003423	141398-143211	SPBC660.14, len:581	GenBank
TI4896S000967 967	Schizosaccharomyces pombe	GI:19111886;SPTREMBL:O94432	NC_003423	19111836	RNA-binding protein	NC_003423	144028-145938	SPBC660.15, len:474, SIMILARITY:Saccharomyces cerevisiae, NAB4_YEAST, nuclear polyadenylated rna-binding protein nab4., (534 aa), fasta scores: opt: 777, E():0, (32.6% identity in 537 aa)	GenBank
TI4896S000968 968	Schizosaccharomyces pombe	GI:19111887;SWISS-PROT:P78812	NC_003423	19111836	6-phosphogluconate dehydrogenase, decarboxylating 1	NC_003423	150067-152760	SPBC660.16, len:492, SIMILARITY:Saccharomyces cerevisiae, 6PG1_YEAST, 6-phosphogluconate dehydrogenase, decarboxylating 1, (489 aa), fasta scores: opt: 2473, E():0, (74.0% identity in 488 aa)	GenBank
TI4896S000969 969	Schizosaccharomyces pombe	GI:19111888;SPTREMBL:O94433	NC_003423	19111836	hypothetical protein	NC_003423	153333-153947	SPBC660.17c, len:172	GenBank
TI4896S000970 970	Schizosaccharomyces pombe	GI:19111889;SPTREMBL:O94649	NC_003423	19111836	hypothetical protein	NC_003423	154202-155084	SPBC660.18c, len:270, SIMILARITY:Homo sapiens, O43154, kiaa0404, (1956 aa), fasta scores: opt: 331, E():4e-14, (29.9% identity in 268 aa)	GenBank
TI4896S000971 971	Schizosaccharomyces pombe	GI:19111890;SPTREMBL:O59868	NC_003423	19111836	ca++-transporting atpase	NC_003423	160069-162768	SPBC31E1.02c, len:899	GenBank
TI4896S000972 972	Schizosaccharomyces pombe	GI:19111891;SPTREMBL:O94650	NC_003423	19111836	ubiquitin-like protein	NC_003423	164310-164650	SPBC31E1.03, len:73aa, SIMILARITY: TR:P91302, C. elegans, ubiquitin -like protien, fasta scores, opt:354, E(): 9.6e-2, (66.7% identity in 72 aa overlap)	GenBank
TI4896S000973 973	Schizosaccharomyces pombe	GI:19111892;SPTREMBL:O94651	NC_003423	19111836	syntaxin (T-SNARE), vacuolar	NC_003423	165417-166554	SPBC31E1.04, len:316, SIMILARITY:Saccharomyces cerevisiae, PE12_YEAST, syntaxin (T-SNARE), vacuolar, (288 aa), fasta scores: opt: 318, E():2.9e-12, (29.4% identity in 245 aa)	GenBank
TI4896S000974 974	Schizosaccharomyces pombe	GI:19111893;SPTREMBL:O94652	NC_003423	19111836	putative RNA export factor	NC_003423	166960-168452	SPBC31E1.05, len:480, SIMILARITY:Saccharomyces cerevisiae, GLE1_YEAST, rna export factor gle1, (538 aa), fasta scores: opt: 712, E():9e-32, (35.9% identity in 426 aa)	GenBank
TI4896S000975 975	Schizosaccharomyces pombe	GI:19111894;SPTREMBL:O94653	NC_003423	19111836	conserved hypothetical protein	NC_003423	168786-171346	SPBC31E1.06, len:837, SIMILARITY:Homo sapiens, Q14692, kiaa0187 protein., (1282 aa), fasta scores: opt: 1520, E():0, (38.2% identity in 1007 aa)	GenBank
TI4896S000976 976	Schizosaccharomyces pombe	GI:19111895;SPTREMBL:Q9HGL9	NC_003423	19111836	hypothetical serine-rich protein	NC_003423	172847-173683	SPBC800.02, len:252	GenBank
TI4896S000977 977	Schizosaccharomyces pombe	GI:19111896;SWISS-PROT:P56523	NC_003423	19111836	putative histone deacetylase	NC_003423	174521-176584	SPBC800.03, len:687	GenBank
TI4896S000978 978	Schizosaccharomyces pombe	GI:19111897;SPTREMBL:Q9HGL8	NC_003423	19111836	60s ribosomal protein L37a/L43A	NC_003423	179276-179660	SPBC800.04c, len:94	GenBank
TI4896S000979 979	Schizosaccharomyces pombe	GI:19111898;SPTREMBL:Q9HGL7	NC_003423	19111836	tubulin alpha-2 chain.tubulin alpha-2 chain.	NC_003423	180424-181773	SPBC800.05c, len:449	GenBank
TI4896S000980 980	Schizosaccharomyces pombe	GI:19111899;SPTREMBL:Q9HGL6	NC_003423	19111836	Protein required for biogenesis of the 60S ribosomal subunit, localized to the nucleolus; by similarity to S. cerevisiae BRX1	NC_003423	182462-183349	SPBC800.06, len:295, contains PfamB domain Pfam-B_33535, SIMILARITY:Saccharomyces cerevisiae, Q08235, chromosome xv reading frame orf yol077c., (291 aa), fasta scores: opt: 1029, E():0, (52.0% identity in 298 aa)	GenBank
TI4896S000981 981	Schizosaccharomyces pombe	GI:19111900;SPTREMBL:Q9HGL5	NC_003423	19111836	putative mitochondrial elongation factor ts	NC_003423	183614-184513	SPBC800.07c, len:299, predicted mitochondrial transit peptide 1-35aa, SIMILARITY to N-term of:Aquifex aeolicus.aquifex aeolicus., EFTS_AQUAE, elongation factor ts, (290 aa), fasta scores: opt: 265, E():1.4e-09, (31.9% identity in 235 aa)	GenBank
TI4896S000982 982	Schizosaccharomyces pombe	GI:19111901;SPTREMBL:Q9HGL4	NC_003423	19111836	putative eukaryotic translation initiation factor 3 gamma subunit	NC_003423	185073-186597	SPBC800.08, len:492, SIMILARITY:Saccharomyces cerevisiae, IF33_YEAST, eukaryotic translation initiation factor 3 gamma subunit, (478 aa), fasta scores: opt: 363, E():5.8e-16, (25.0% identity in 476 aa)	GenBank
TI4896S000983 983	Schizosaccharomyces pombe	GI:19111902;SPTREMBL:Q9HGL3	NC_003423	19111836	Protein required for G2/M phase checkpoint control	NC_003423	187189-188653	SPBC800.09, len:426, SIMILARITY:Pleurodeles waltlii, Q9YH12, rap55 protein., (467 aa), fasta scores: opt: 317, E():3.6e-07, (29.6% identity in 466 aa), and yeast Multicopy suppressor of inviable strains of clathrin heavy chain deficient yeast	GenBank
TI4896S000984 984	Schizosaccharomyces pombe	GI:19111903;SPTREMBL:Q9C0W5	NC_003423	19111836	hypothetical protein	NC_003423	189406-189888	SPBC800.14c len:160aa	GenBank
TI4896S000985 985	Schizosaccharomyces pombe	GI:19111904;SPTREMBL:Q9HGL2	NC_003423	19111836	hypothetical protien with putative coiled-coil region; similarity to yeast cytoskeletal proteins Uso1p and Pan1p	NC_003423	190686-194036	SPBC800.10c, len:1116, contains 5x PfamB Pfam-B_2101 domains and 1 Pfam-B_1 domain, SIMILARITY:Homo sapiens, BAA86570, kiaa1256 protein, (1676 aa), fasta scores: opt: 416, E():1.3e-12, (26.9% identity in 491 aa)	GenBank
TI4896S000986 986	Schizosaccharomyces pombe	GI:19111905;SPTREMBL:Q9HGL1	NC_003423	19111836	putative inosine-uridine preffering nucleoside hydrolase	NC_003423	195606-196775	SPBC800.11, len:389, SIMILARITY:Caenorhabditis elegans, Q19431, cosmid f13h8., (452 aa), fasta scores: opt: 288, E():5.2e-11, (26.6% identity in 319 aa)	GenBank
TI4896S000987 987	Schizosaccharomyces pombe	GI:19111906;SPTREMBL:Q9HGL0	NC_003423	19111836	low simialrity to putative ubiquitin	NC_003423	197946-198457	SPBC800.12c, len:137, may use alternative 5' exon (MKLLFRC) and intron, LOW SIMILARITY:Melanoplus sanguinipes entomopoxvirus., Q9YVU8, orf msv144 putative ubiquitin, similar to neurospora crassa gb:u01220., (80 aa), fasta scores: opt: 104, E():0.67, (31.7% identity in 60 aa)	GenBank
TI4896S000988 988	Schizosaccharomyces pombe	GI:19111907;SPTREMBL:Q9HGK9	NC_003423	19111836	serine rich hypothetical protein; possibly nuclear	NC_003423	199363-200802	SPBC800.13, len:479	GenBank
TI4896S000989 989	Schizosaccharomyces pombe	GI:19111908;SPTREMBL:O94560	NC_003423	19111836	WD-repeat protein	NC_003423	201328-203247	SPBC1773.01, len:612, SIMILARITY:Rattus norvegicus, STRI_RAT, striatin., (780 aa), fasta scores: opt: 317, E():2.7e-11, (23.3% identity in 464 aa)	GenBank
TI4896S000990 990	Schizosaccharomyces pombe	GI:19111909;SPTREMBL:O94561	NC_003423	19111836	putative involvement in de-repression of telomeric silencing	NC_003423	203637-204224	SPBC1773.02c, len:195, SIMILARITY:Saccharomyces cere visiae, YIL010W, YIB0_YEAST, involved in derepression of telomeric silencing, (215 aa), fasta scores: opt: 461, E():9. 7e-19, (43.8% identity in 203 aa)	GenBank
TI4896S000991 991	Schizosaccharomyces pombe	GI:19111910;SPTREMBL:O94562	NC_003423	19111836	aminotransferase	NC_003423	205738-207117	SPBC1773.03c, len:459, SIMILARITY:Bacillus subtilis, YODT_BACSU, probable aminotransferase yodt, (444 aa), fasta scores: opt: 1003, E():0, (35.9% identity in 437 aa)	GenBank
TI4896S000992 992	Schizosaccharomyces pombe	GI:19111911;SPTREMBL:O94563	NC_003423	19111836	putative reductase	NC_003423	209324-210334	SPBC1773.04, len:336, SIMILARITY:Zea mays, E1325797, cinnamoyl-coa reductase, (338 aa), fasta scores: opt: 166, E():1.3e-17, (27.4% identity in 340 aa)	GenBank
TI4896S000993 993	Schizosaccharomyces pombe	GI:19111912;SWISS-PROT:P36624	NC_003423	19111836	putative sorbitol dehydrogenase	NC_003423	210575-211657	SPBC1773.05c, len:360	GenBank
TI4896S000994 994	Schizosaccharomyces pombe	GI:19111913;SPTREMBL:O94564	NC_003423	19111836	alcohol dehydrogenase	NC_003423	213165-214205	SPBC1773.06c, len:346, SIMILARITY:Schizosaccharomyces pombe, YAE5_SCHPO, very hypothetical 17.1 kd protein c23d3.05c in chromosome i., (160 aa), fasta scores: opt: 699, E():0, (76.9% identity in 143 aa)	GenBank
TI4896S000995 995	Schizosaccharomyces pombe	GI:19111914;SWISS-PROT:Q09717	NC_003423	19111836	ran/spi1 binding protein.	NC_003423	215935-216852	SPBC1773.07c, len:215	GenBank
TI4896S000996 996	Schizosaccharomyces pombe	GI:19111915;SPTREMBL:O94565	NC_003423	19111836	probable mannosyltransferase	NC_003423	217470-218645	SPBC1773.08c, len:391, SIMILARITY:Schizosaccharomyces pombe, BAA21393, alpha-1,2-mannosyltransferase homologue, (351 aa), fasta scores: opt: 1162, E():0, (50.6% identity in 328 aa)	GenBank
TI4896S000997 997	Schizosaccharomyces pombe	GI:19111916;SPTREMBL:O94566	NC_003423	19111836	hypothetical dnaJ protein	NC_003423	219046-220913	SPBC1773.09c, len:551, SIMILARITY:Schizosaccharomyces pombe, O13601, pi006 protein., (494 aa), fasta scores: opt: 279, E():6.5e-09, (23.5% identity in 596 aa)	GenBank
TI4896S000998 998	Schizosaccharomyces pombe	GI:19111917;SPTREMBL:O94567	NC_003423	19111836	asparaginyl-trna synthetase, cytoplasmic	NC_003423	221681-223387	SPBC1773.10c, len:568, SIMILARITY:Saccharomyces cerevisiae, SYNC_YEAST, asparaginyl-trna synthetase, cytoplasmic, (554 aa), fasta scores: opt: 2106, E():0, (58.3% identity in 557 aa)	GenBank
TI4896S000999 999	Schizosaccharomyces pombe	GI:19111918;SPTREMBL:O94568	NC_003423	19111836	similar to yeast cdc50	NC_003423	225000-226190	SPBC1773.11c, len:396, SIMILARITY:Saccharomyces cerevisiae, YN63_YEAST, hypothetical 47.4 kd protein in egt2-kre1 intergenic region., (414 aa), fasta scores: opt: 941, E():0, (39.7% identity in 373 aa)	GenBank
TI4896S001000 1000	Schizosaccharomyces pombe	GI:19111919;SPTREMBL:O94569	NC_003423	19111836	putative transcriptional regulator, zinc-finger, binuclear cluster domain containing.	NC_003423	227859-229643	SPBC1773.12, len:594, SIMILARITY:Schizosaccharomyces pombe, O94573, putative transcriptional regulator, zinc-finger, binuclear clusterdomain containing., (595 aa), fasta scores: opt: 1990, E():0, (48.9% identity in 583 aa)	GenBank
TI4896S001001 1001	Schizosaccharomyces pombe	GI:19111920;SPTREMBL:O94570	NC_003423	19111836	putative aromatic aminotransferase	NC_003423	230401-231846	SPBC1773.13, len:481, SIMILARITY:Schizosaccharomyces pombe, Q9Y7S6, putative aminotransferase., (470 aa), fasta scores: opt: 2032, E():0, (62.9% identity in 466 aa)	GenBank
TI4896S001002 1002	Schizosaccharomyces pombe	GI:19111921;SWISS-PROT:P40369	NC_003423	19111836	argininosuccinate lyase	NC_003423	232996-234381	SPBC1773.14, len:461	GenBank
TI4896S001003 1003	Schizosaccharomyces pombe	GI:19111922;SPTREMBL:O94572	NC_003423	19111836	putative MFS allantoate transporter	NC_003423	235661-237154	SPBC1773.15, len:497, SIMILARITY:Saccharomyces cerevisiae, YIL166c, DAL5_YEAST, allantoate permease, (543 aa), fasta scores: opt: 899, E():0, (41.3% identity in 492 aa)	GenBank
TI4896S001004 1004	Schizosaccharomyces pombe	GI:19111923;SPTREMBL:O94573	NC_003423	19111836	putative transcriptional regulator; Zn(2)-Cys(6) zinc-finger protein; binuclear cluster domain	NC_003423	238392-240179	SPBC1773.16c, len:568, SIMILARITY:E1339996, HYPOTHETICAL ZINC-FINGER PROTEIN, BINUCLEAR CLUSTER DOMAIN CONTAINING, (594 aa), fasta scores, opt:1990, E():0, (48.9% identity in 583 aa overlap) SPBC1773.16c, len:595, SIMILARITY:Schizosaccharomyces pombe, O94569, hypothetical zinc-finger protein, binuclear clus ter domaincontaining transcriptional regulator., (594 aa), fasta scores: opt: 1990, E():0,…	GenBank
TI4896S001005 1005	Schizosaccharomyces pombe	GI:19111924;SPTREMBL:O94574	NC_003423	19111836	putative glycerate-and formate-dehydrogenase	NC_003423	241361-241918	SPBC1773.17c, SIMILARITY:Saccharomyces cerevisiae, YNL274C, YN14_YEAST,similarity to glycerate- and fo rmate-dehydrogenases, (350 aa), fasta scores: opt: 497, E() :1.8e-26, (46.2% identity in 171 aa)	GenBank
TI4896S001006 1006	Schizosaccharomyces pombe	GI:19111925;SWISS-PROT:P37818	NC_003423	19111836	arginase	NC_003423	243890-244861	SPBP26C9.02c, len:323	GenBank
TI4896S001007 1007	Schizosaccharomyces pombe	GI:19111926;SPTREMBL:Q9HFE1	NC_003423	19111836	putative metal transport protein; by similarity to fet4 yeast	NC_003423	247691-249445	SPBP26C9.03c, len:584, SIMILARITY:Saccharomyces cerevisiae, FET4_YEAST, low-affinity fe(ii) transport protein., (552 aa), fasta scores: opt: 828, E():0, (38.8% identity in 541 aa)	GenBank
TI4896S001008 1008	Schizosaccharomyces pombe	GI:19111927;SWISS-PROT:O59683	NC_003423	19111836	putative translation initiation factor if-2, mitochondrial precursor	NC_003423	254087-256147	SPBC1271.15c, len:686, SIMILARITY:Saccharomyces cere visiae, YOL023W, IF2M_YEAST, translation initiation factor if-2, mitochondrial precursor, (676 aa), fasta scores: opt: 1057, E():0, (38.1% identity in 653 aa)	GenBank
TI4896S001009 1009	Schizosaccharomyces pombe	GI:19111928;SPTREMBL:O94346	NC_003423	19111836	glutamate n-acetyltransferase precursor	NC_003423	256500-257837	SPBC1271.14, len:445, SIMILARITY:Saccharomyces cerev isiae, YMR062C, ARGJ_YEAST, glutamate n-acetyltransferase precursor, (441 aa), fasta scores: opt: 1338, E():0, (51.0% identity in 433 aa)	GenBank
TI4896S001010 1010	Schizosaccharomyces pombe	GI:19111929;SPTREMBL:O94345	NC_003423	19111836	putative mitochondrial ribosomal protein	NC_003423	260669-261355	SPBC1271.13, len:207, SIMILARITY:Bacillus stearothermophilus., RL17_BACST, 50s ribosomal protein l17, (119 aa), fasta scores: opt: 317, E():1.6e-14, (46.6% identity in 118 aa)	GenBank
TI4896S001011 1011	Schizosaccharomyces pombe	GI:19111930;SPTREMBL:O74178	NC_003423	19111836	ergosterol biosynthesis protein	NC_003423	262108-263955	SPBC1271.12, len:388	GenBank
TI4896S001012 1012	Schizosaccharomyces pombe	GI:19111931;SPTREMBL:O94344	NC_003423	19111836	mitochondrial carrier protein; putative tricarboxylate	NC_003423	265063-266137	SPBC1271.11, len:258, SIMILARITY:Saccharomyces cerevisiae, YNL003C, PET8_YEAST, putative mitochondrial carrier protein pet8, (284 aa), fasta scores: opt: 211, E():2.7e-26 , (35.6% identity in 275 aa)	GenBank
TI4896S001013 1013	Schizosaccharomyces pombe	GI:19111932;SPTREMBL:O94343	NC_003423	19111836	putative MSF transporter	NC_003423	268013-269758	SPBC1271.10c, len:581, SIMILARITY:Saccharomyces cerevisiae, YNR055C, HOL1_YEAST, hol1 protein, (586 aa), fasta scores: opt: 984, E():0, (46.1% identity in 573 aa)	GenBank
TI4896S001014 1014	Schizosaccharomyces pombe	GI:19111933;SPTREMBL:O94342	NC_003423	19111836	metabolite transport protein	NC_003423	270391-272068	SPBC1271.09, len:543, SIMILARITY:Saccharomyces cerevisiae, GIT1_YEAST, probable metabolite transport protein git1., (518 aa), fasta scores: opt: 845, E():0, (30.2% identity in 490 aa)	GenBank
TI4896S001015 1015	Schizosaccharomyces pombe	GI:19111934;SPTREMBL:O94341	NC_003423	19111836	very hypothetical protein	NC_003423	276609-277031	SPBC1271.08c, len:140	GenBank
TI4896S001016 1016	Schizosaccharomyces pombe	GI:19111935;SPTREMBL:O94340	NC_003423	19111836	acetyltransferase	NC_003423	278554-279045	SPBC1271.07c, len:163, SIMILARITY:Azospirillum brasilense., IAAT_AZOBR, iaa acetyltransferase, (153 aa), fasta scores: opt: 177, E():3.4e-05, (29.7% identity in 155 aa)	GenBank
TI4896S001017 1017	Schizosaccharomyces pombe	GI:19111936;SPTREMBL:O94339	NC_003423	19111836	very hypothetical protein	NC_003423	279602-280042	SPBC1271.06c, len:146	GenBank
TI4896S001018 1018	Schizosaccharomyces pombe	GI:19111937;SPTREMBL:O94338	NC_003423	19111836	hypothetical protein	NC_003423	283141-283788	SPBC1271.05c, len:215, SIMILARITY:Saccharomyces cere visiae, YOR052C, Q08422, hypothetical protein, (150 aa), fa sta scores: opt: 216, E():3.9e-14, (32.8% identity in 125 a a) SPBC1271.05c, len:215, SIMILARITY:Saccharomyces cerevisiae, Q08422, chromosome xv reading frame orf yor052c., (150 aa), fasta scores: opt: 216, E():1e-07, (32.8% identity in 125 aa)	GenBank
TI4896S001019 1019	Schizosaccharomyces pombe	GI:19111938;SWISS-PROT:O94337	NC_003423	19111836	deoxyhypusine synthase	NC_003423	285114-286353	SPBC1271.04c, len:350, SIMILARITY:Neurospora crassa., DHYS_NEUCR, deoxyhypusine synthase, (353 aa), fasta scores: opt: 1400, E():0, (62.8% identity in 352 aa)	GenBank
TI4896S001020 1020	Schizosaccharomyces pombe	GI:19111939;SPTREMBL:O94336	NC_003423	19111836	hypothetical protein	NC_003423	287293-288027	SPBC1271.03c, len:244	GenBank
TI4896S001021 1021	Schizosaccharomyces pombe	GI:19111940;SPTREMBL:O94335	NC_003423	19111836	oligosaccharyl transferase stt3 subunit homolog	NC_003423	288257-290574	SPBC1271.02, len:752	GenBank
TI4896S001022 1022	Schizosaccharomyces pombe	GI:19111941;SPTREMBL:O94334	NC_003423	19111836	hypothetical protein	NC_003423	292058-293248	SPBC1271.01c, len:396	GenBank
TI4896S001023 1023	Schizosaccharomyces pombe	GI:19111942;SWISS-PROT:O94235	NC_003423	19111836	protein kinase homolog	NC_003423	293588-293687		GenBank
TI4896S001024 1024	Schizosaccharomyces pombe	GI:19111943;SWISS-PROT:Q9URV9	NC_003423	19111836	hypothetical protein	NC_003423	296161-296535	SPBC106.02c, len:124, SIMILARITY:Saccharomyces cerevisiae, YKI6_YEAST, hypothetical 13.9 kd protein in cyt2-mdh1 intergenic region., (127 aa), fasta scores: opt: 317, E():8.1e-16, (45.1% identity in 113 aa)	GenBank
TI4896S001025 1025	Schizosaccharomyces pombe	GI:19111944;SPTREMBL:Q9URV8	NC_003423	19111836	hypothetical protein	NC_003423	298326-299399	SPBC106.03, len:357, SIMILARITY: LOW TO Saccharomyces douglasii, YHH7_SACDO, hypothetical 44.4 kd protein in spo13-arg4 intergenic region., (385 aa), fasta scores: opt: 122, E():0.47, (24.0% identity in 287 aa)	GenBank
TI4896S001026 1026	Schizosaccharomyces pombe	GI:19111945;SWISS-PROT:P50998	NC_003423	19111836	amp deaminase	NC_003423	299927-302647	SPBC106.04, len:846	GenBank
TI4896S001027 1027	Schizosaccharomyces pombe	GI:19111946;SWISS-PROT:Q9URV6	NC_003423	19111836	hypothetical protein	NC_003423	303226-303531	SPBC106.05c, len:71	GenBank
TI4896S001028 1028	Schizosaccharomyces pombe	GI:19111947;SWISS-PROT:P50999	NC_003423	19111836	chaperonin subunit cct4	NC_003423	304020-305603	SPBC106.06, len:527	GenBank
TI4896S001029 1029	Schizosaccharomyces pombe	GI:19111948;SWISS-PROT:Q9URV4	NC_003423	19111836	hypothetical protein	NC_003423	306205-306708	SPBC106.07c, len:167, SIMILARITY:Arabidopsis thaliana, AAD29822, f26h11.30 protein., (129 aa), fasta scores: opt: 137, E():0.015, (27.2% identity in 125 aa)	GenBank
TI4896S001030 1030	Schizosaccharomyces pombe	GI:19111949;SPTREMBL:Q9URV3	NC_003423	19111836	hypothetical protein	NC_003423	307540-308430	SPBC106.08c, len:296, SIMILARITY:Schizosaccharomyces pombe, CAB42062, hypothetical repeat containing protein., (323 aa), fasta scores: opt: 330, E():8e-14, (32.2% identity in 202 aa)	GenBank
TI4896S001031 1031	Schizosaccharomyces pombe	GI:19111950;SWISS-PROT:Q9URV2	NC_003423	19111836	cut4	NC_003423	310688-315064	SPBC106.09, len:1458	GenBank
TI4896S001032 1032	Schizosaccharomyces pombe	GI:19111951;SWISS-PROT:P40376	NC_003423	19111836	camp-dependent protein kinase catalytic subunit	NC_003423	316691-318229	SPBC106.10, len:512	GenBank
TI4896S001033 1033	Schizosaccharomyces pombe	GI:19111952;SPTREMBL:Q9URV1	NC_003423	19111836	hypothetical protein	NC_003423	319067-320383	SPBC106.11c, len:438, SIMILARITY:Gallus gallus, PAFA_CHICK, platelet-activating factor acetylhydrolase precursor, (422 aa), fasta scores: opt: 249, E():3.5e-09, (25.6% identity in 437 aa)	GenBank
TI4896S001034 1034	Schizosaccharomyces pombe	GI:19111953;SWISS-PROT:Q9URV0	NC_003423	19111836	putative RNA binding protein	NC_003423	320864-322048	SPBC106.12c, len:274, SIMILARITY:Mus musculus, O08583, transcriptional coactivator aly, (255 aa), fasta scores: opt: 196, E():3.4e-05, (28.0% identity in 182 aa)	GenBank
TI4896S001035 1035	Schizosaccharomyces pombe	GI:19111954;SPTREMBL:Q9URU9	NC_003423	19111836	conserved hypothetical protein	NC_003423	322395-323721	SPBC106.13, len:404, LOW SIMILARITY:Caenorhabditis elegans., O18188, w09g3.2 protein., (428 aa), fasta scores: opt: 421, E():2.8e-21, (25.6% identity in 363 aa)	GenBank
TI4896S001036 1036	Schizosaccharomyces pombe	GI:19111955;SWISS-PROT:Q10342	NC_003423	19111836	conserved hypothetical protein	NC_003423	323961-326120	SPBC106.14c, len:719, SIMILARITY:Saccharomyces cerevisiae, YG58_YEAST, hypothetical 86.6 kd protein in pfk1-tds4 intergenic region, (767 aa), fasta scores: opt: 1486, E():0, (43.2% identity in 790 aa)	GenBank
TI4896S001037 1037	Schizosaccharomyces pombe	GI:19111956;SWISS-PROT:Q10132	NC_003423	19111836	isopentenyl-diphosphate delta-isomerase	NC_003423	326573-327376	SPBC106.15, len:227	GenBank
TI4896S001038 1038	Schizosaccharomyces pombe	GI:19111957;SWISS-PROT:Q10329	NC_003423	19111836	proteasome component; PROS28 family	NC_003423	329195-330152	SPBC106.16, len:259, SIMILARITY:Saccharomyces cerevisiae, PRC6_YEAST, proteasome component pre6, (254 aa), fasta scores: opt: 954, E():0, (57.1% identity in 252 aa)	GenBank
TI4896S001039 1039	Schizosaccharomyces pombe	GI:19111958;SWISS-PROT:Q10341	NC_003423	19111836	putative homoserine o-acetyltransferase	NC_003423	330819-332333	SPBC106.17c, len:504, SIMILARITY:Emericella nidulans, O13389, putative homoserine o-acetyltransferase., (525 aa), fasta scores: opt: 1777, E():0, (58.6% identity in 473 aa)	GenBank
TI4896S001040 1040	Schizosaccharomyces pombe	GI:19111959;SWISS-PROT:Q10330	NC_003423	19111836	60s ribosomal protein l25-a	NC_003423	333255-333920	SPBC106.18, len:141	GenBank
TI4896S001041 1041	Schizosaccharomyces pombe	GI:19111960;SWISS-PROT:Q10340	NC_003423	19111836	hypothetical protein	NC_003423	334810-336357	SPBC106.19, len:416 MAY USE INTERNAL INITITATOR MET	GenBank
TI4896S001042 1042	Schizosaccharomyces pombe	GI:19111961;SWISS-PROT:Q10339	NC_003423	19111836	putative exocyst complex protein	NC_003423	337018-337886	SPBC106.20, len:237, SIMILARITY:Bacillus thuringiensis., Q45757, delta-endotoxin, (475 aa), fasta scores: opt: 144, E():0.045, (23.0% identity in 209 aa)	GenBank
TI4896S001043 1043	Schizosaccharomyces pombe	GI:19111962;SWISS-PROT:Q10339	NC_003423	19111836	putative exocyst complex protein.	NC_003423	337018-339175	SPBC582.02, len:615, SIMILARITY:Saccharomyces cerevisiae, EX70_YEAST, 70 kd exocyst complex protein., (623 aa), fasta scores: opt: 233, E():1.7e-07, (21.1% identity in 630 aa)	GenBank
TI4896S001044 1044	Schizosaccharomyces pombe	GI:19111963;SWISS-PROT:P10815	NC_003423	19111836	g2/mitotic-specific cyclin	NC_003423	340822-342270	SPBC582.03, len:482	GenBank
TI4896S001045 1045	Schizosaccharomyces pombe	GI:19111964;SWISS-PROT:Q10338	NC_003423	19111836	hypothetical protein.	NC_003423	342968-345145	SPBC582.04c, len:601	GenBank
TI4896S001046 1046	Schizosaccharomyces pombe	GI:19111965;SWISS-PROT:Q10337	NC_003423	19111836	BRCT domain protein; (cell-cycle checkpoint superfamily)	NC_003423	345859-348712	SPBC582.05c, len:878, SIMILARITY:Saccharomyces cerevisiae, YHV4_YEAST, HYPOTHETICAL 123.0 KD PROTEIN, (1070 aa), fasta scores, opt:236, E(): 6.4e-07, (21.9% identity in 974 aa overlap)	GenBank
TI4896S001047 1047	Schizosaccharomyces pombe	GI:19111966;SWISS-PROT:Q10336	NC_003423	19111836	hypothetical coiled-coil protein	NC_003423	348882-349865	SPBC582.06c, len:327	GenBank
TI4896S001048 1048	Schizosaccharomyces pombe	GI:19111967;SWISS-PROT:Q10335	NC_003423	19111836	conserved PCI domain protein; putative regulator	NC_003423	350250-351479	SPBC582.07c, len:409, SIMILARITY:Homo sapiens, Y107_HUMAN, hypothetical protein kiaa0107., (389 aa), fasta scores: opt: 1040, E():0, (44.2% identity in 382 aa)	GenBank
TI4896S001049 1049	Schizosaccharomyces pombe	GI:19111968;SWISS-PROT:Q10334	NC_003423	19111836	putative alanine aminotransferase	NC_003423	352249-354010	SPBC582.08, len:505, SIMILARITY:Saccharomyces cerevisiae, ALAT_YEAST, putative alanine aminotransferase, (507 aa), fasta scores: opt: 1412, E():0, (44.5% identity in 492 aa)	GenBank
TI4896S001050 1050	Schizosaccharomyces pombe	GI:19111969;SWISS-PROT:Q10333	NC_003423	19111836	hypothetical protein; putative peroxisome biogenesis	NC_003423	354572-355672	SPBC582.09, len:238, SIMILARITY:Candida boidinii, PXBA_CANBO, peroxisomal membrane protein pmp30a, (256 aa), fasta scores: opt: 163, E():0.00027, (22.7% identity in 251 aa)	GenBank
TI4896S001051 1051	Schizosaccharomyces pombe	GI:19111970;SWISS-PROT:Q10332	NC_003423	19111836	rad16 nucleotide excision repair protein homolog	NC_003423	355932-358476	SPBC582.10c, len:830, SIMILARITY:Schizosaccharomyces pombe, O74911, rad16 nucleotide excision repair protein homolog., (963 aa), fasta scores: opt: 610, E():1.2e-32, (30.6% identity in 833 aa)	GenBank
TI4896S001052 1052	Schizosaccharomyces pombe	GI:19111971;SWISS-PROT:Q10331	NC_003423	19111836	putative nuclear pore complex protein; nucleoporin	NC_003423	358973-361640	SPBC582.11c, len:780, SIMILARITY:Rattus norvegicus, N107_RAT, nuclear pore complex protein nup107, (926 aa), fasta scores: opt: 653, E():0, (26.2% identity in 725 aa); , possible exon at 25802-25841, except makes prediction out of frame	GenBank
TI4896S001053 1053	Schizosaccharomyces pombe	GI:19111972;SWISS-PROT:O14370	NC_003423	19111836	branched-chain amino acid aminotransferase, mitochondrial precursor(ec2.6.1.42).	NC_003423	362330-363472	SPBC582.12c, len:380	GenBank
TI4896S001054 1054	Schizosaccharomyces pombe	GI:19111973;SWISS-PROT:Q01682	NC_003423	19111836	thiamine-repressible acid phosphatase precursor	NC_003423	365116-366507	SPBC428.03c, len:463	GenBank
TI4896S001055 1055	Schizosaccharomyces pombe	GI:19111974;SPTREMBL:O94353	NC_003423	19111836	very hypothetical protein	NC_003423	368633-368980	SPBC428.04, len:115	GenBank
TI4896S001056 1056	Schizosaccharomyces pombe	GI:19111975;SWISS-PROT:O94354	NC_003423	19111836	argininosuccinate synthase	NC_003423	369470-370702	SPBC428.05c, len:410, SIMILARITY:Saccharomyces cerev isiae, ASSY_YEAST, argininosuccinate synthase, (420 aa), fa sta scores: opt: 1691, E():0, (61.5% identity in 408 aa)	GenBank
TI4896S001057 1057	Schizosaccharomyces pombe	GI:19111976;SPTREMBL:O94355	NC_003423	19111836	hypothetical protein	NC_003423	371688-372738	SPBC428.06c, len:242	GenBank
TI4896S001058 1058	Schizosaccharomyces pombe	GI:19111977;SPTREMBL:O94356	NC_003423	19111836	hypothetical lysine rich protein	NC_003423	373929-376011	SPBC428.07, len:651, VERY LOW SIMILARITY:Caenorhabdi tis elegans., O17338, t23e7.2b protein, (880 aa), fasta sco res: opt: 126, E():0.0002, (24.0% identity in 304 aa)	GenBank
TI4896S001059 1059	Schizosaccharomyces pombe	GI:19111978;SWISS-PROT:O60016	NC_003423	19111836	mating-type locus and centromeric silencing protein Clr4p	NC_003423	376274-377746	SPBC428.08c, len:490	GenBank
TI4896S001060 1060	Schizosaccharomyces pombe	GI:19111979;SPTREMBL:O94357	NC_003423	19111836	very hypothetical protein	NC_003423	379782-380631	SPBC428.09c, len:252	GenBank
TI4896S001061 1061	Schizosaccharomyces pombe	GI:19111980;SPTREMBL:O94358	NC_003423	19111836	ser-lys rich hypothetical protein	NC_003423	381005-383260	SPBC428.10, len:751, VERY LOW SIMILARITY:Neurospora crassa., O13335, ro11., (697 aa), fasta scores: opt: 123, E ():0.0002, (21.7% identity in 428 aa)	GenBank
TI4896S001062 1062	Schizosaccharomyces pombe	GI:19111981;SPTREMBL:O13326	NC_003423	19111836	homocysteine synthase (EC 4.2.99.10).	NC_003423	385332-386621	SPBC428.11, len:429, SIMILARITY:Emericella nidulans, O13387, o-acetyl-l-homoserine sulfhydrylase, (437 aa), fas ta scores: opt: 1926, E():0, (69.1% identity in 421 aa)	GenBank
TI4896S001063 1063	Schizosaccharomyces pombe	GI:19111982;SPTREMBL:O94359	NC_003423	19111836	putative RNA binding protein	NC_003423	387833-388528	SPBC428.12c, len:116, SIMILARITY:Drosophila melanogaster, AAF01031, cyclophilin-33., (300 aa), fasta scores: opt: 241, E():8.2e-11, (44.7% identity in 94 aa)	GenBank
TI4896S001064 1064	Schizosaccharomyces pombe	GI:19111983;SPTREMBL:O94360	NC_003423	19111836	putative mitosis and maintenance of ploidy prote in	NC_003423	389087-389824	SPBC428.13c, len:226, SIMILARITY:Saccharomyces cerev isaie, YIL106W, MOB1_YEAST, required for completion of mito sis and maintenance of ploidy , (1405 aa), fasta scores: op t: 751, E():0, (50.5% identity in 218 aa)	GenBank
TI4896S001065 1065	Schizosaccharomyces pombe	GI:19111984;SPTREMBL:O94361	NC_003423	19111836	putative acetyltransferase protein	NC_003423	390351-391403	SPBC428.14, len:350, SIMILARITY:Zea mays, Q41745, 1- acyl-glycerol-3-phosphate acyltransferase, (374 aa), fasta scores: opt: 392, E():3.3e-21, (24.9% identity in 297 aa)	GenBank
TI4896S001066 1066	Schizosaccharomyces pombe	GI:19111985;SPTREMBL:O94362	NC_003423	19111836	GTP-binding protein	NC_003423	391909-393138	SPBC428.15, len:409, SIMILARITY:Saccharomyces cerevi siae, YGR210C, YG4I_YEAST, similarity to M.jannaschii GTP-b inding protein a, (411 aa), fasta scores: opt: 1655, E():0, (60.9% identity in 407 aa)	GenBank
TI4896S001067 1067	Schizosaccharomyces pombe	GI:19111986;SWISS-PROT:O94363	NC_003423	19111836	putative ras-related GTP-binding protein	NC_003423	393526-394196	SPBC428.16c, len:185, SIMILARITY:Homo sapiens, Q1538 2, ras-related gtp-binding protein, (184 aa), fasta scores: opt: 633, E():0, (52.2% identity in 184 aa)	GenBank
TI4896S001068 1068	Schizosaccharomyces pombe	GI:19111987;SPTREMBL:O94364	NC_003423	19111836	hypothetical serine rich protein	NC_003423	394326-396219	SPBC428.17c, len:602	GenBank
TI4896S001069 1069	Schizosaccharomyces pombe	GI:19111988;SWISS-PROT:P40382	NC_003423	19111836	cell division cycle protein cdt1; replication factor	NC_003423	397064-398398	SPBC428.18, len:444	GenBank
TI4896S001070 1070	Schizosaccharomyces pombe	GI:19111989;SPTREMBL:O94365	NC_003423	19111836	putative Trp-Asp repeat protein	NC_003423	398902-400595	SPBC428.19c, len:494, SIMILARITY:Saccharomyces cerev isiae, YMR093W, YMY3_YEAST, weak similarity to Pwp2p, (535 aa), fasta scores: opt: 759, E():0, (35.4% identity in 517 aa)	GenBank
TI4896S001071 1071	Schizosaccharomyces pombe	GI:19111990;SPTREMBL:O94366	NC_003423	19111836	putative spindle pole body component, putative g amma-tubulin interacting protein, yeast SCP98 homolog	NC_003423	400775-401728	SPBC428.20c, len:288, SIMILARITY:Xenopus laevis, O73 787, gamma-tubulin interacting protein., (906 aa), fasta sc ores: opt: 435, E():0, (33.4% identity in 314 aa)	GenBank
TI4896S001072 1072	Schizosaccharomyces pombe	GI:19111991;SWISS-PROT:Q9USQ2	NC_003423	19111836	putative spindle pole body component, putative gamma-tubulin interacting protein, yeast SCP98 homolog	NC_003423	401627-403405	SPBC902.01c, len:526, SIMILARITY:Homo sapiens, O60853, protein encoded by saccharomyces cerevisiae spc98 homologue., (824 aa), fasta scores: opt: 633, E():1.8e-31, (31.6% identity in 411 aa)	GenBank
TI4896S001073 1073	Schizosaccharomyces pombe	GI:19111992;SPTREMBL:Q9USQ1	NC_003423	19111836	similar to S. cerevisiae chl12 protein	NC_003423	403648-406659	SPBC902.02c, len:960, SIMILARITY:Saccharomyces cerevisiae, CH12_YEAST, chl12 protein., (741 aa), fasta scores: opt: 894, E():0, (28.7% identity in 705 aa)	GenBank
TI4896S001074 1074	Schizosaccharomyces pombe	GI:19111993;SPTREMBL:Q9USQ0	NC_003423	19111836	very hypothetical protein	NC_003423	407929-408471	SPBC902.03, len:180	GenBank
TI4896S001075 1075	Schizosaccharomyces pombe	GI:19111994;SPTREMBL:Q9USP9	NC_003423	19111836	hypothetical coiled-coil protein; with RNA recognition motif	NC_003423	409581-411532	SPBC902.04, len:589 SIMILARITY: C. elegans, Q10954, hypothetical protein, (717 aa), fasta scores, opt: 311, , E(): 5.7e-09, (23.7% identity in 490 aa overlap)	GenBank
TI4896S001076 1076	Schizosaccharomyces pombe	GI:19111995;SWISS-PROT:Q9USP8	NC_003423	19111836	probable isocitrate dehydrogenase [nad] subunit 2, mitochondrial precursor(ec 1.1.1.41)	NC_003423	411861-413354	SPBC902.05c, len:378, SIMILARITY:Saccharomyces cerevisiae, IDH2_YEAST, isocitrate dehydrogenase [nad] subunit 2, mitochondrial precursor(ec 1.1.1.41), (369 aa), fasta scores: opt: 1468, E():0, (62.5% identity in 365 aa)	GenBank
TI4896S001077 1077	Schizosaccharomyces pombe	GI:19111996;SPTREMBL:Q9USP7	NC_003423	19111836	hypothetical protein with coiled-coil region	NC_003423	414441-415634	SPBC902.06, len:397	GenBank
TI4896S001078 1078	Schizosaccharomyces pombe	GI:19111997;SPTREMBL:O13453	NC_003423	19111836	dual-specificity map kinase phosphatase	NC_003423	416512-417348	SPBC1685.01, len:278aa	GenBank
TI4896S001079 1079	Schizosaccharomyces pombe	GI:19111998;SWISS-PROT:O74322	NC_003423	19111836	40s ribosomal S12B protein	NC_003423	418186-418689	SPBC1685.02c, len:148aa	GenBank
TI4896S001080 1080	Schizosaccharomyces pombe	GI:19111999;SPTREMBL:O74323	NC_003423	19111836	signal sequence processing protein, peptidase	NC_003423	419073-419860	SPBC1685.03, len:189, SIMILARITY:Saccharomyces cerevisiae, SC11_YEAST, signal sequence processing protein sec11, (167 aa), fasta scores: opt: 307, E():6.5e-14, (41.1% identity in 185 aa)	GenBank
TI4896S001081 1081	Schizosaccharomyces pombe	GI:19112000;SPTREMBL:O74324	NC_003423	19111836	hypothetical protein	NC_003423	422572-423549	SPBC1685.04, len:325aa	GenBank
TI4896S001082 1082	Schizosaccharomyces pombe	GI:19112001;SPTREMBL:O74325	NC_003423	19111836	hypothetical protein	NC_003423	425622-428615	SPBC1685.05, len:997, SIMILARITY:Saccharomyces cerevisiae, YNM3_YEAST, hypothetical 110.9 kd protein in spc98-tom70 intergenic region., (997 aa), fasta scores: opt: 1695, E():0, (33.5% identity in 972 aa)	GenBank
TI4896S001083 1083	Schizosaccharomyces pombe	GI:19112002;SPTREMBL:O74326	NC_003423	19111836	conserved hypothetical protein	NC_003423	429201-430683	SPBC1685.06, len:478, SIMILARITY:Schizosaccharomyces pombe, CAB57438, hypothetical 65.8 kd protein, SPAC821.04C, (578 aa), fasta scores: opt: 970, E():0, (38.9% identity in 432 aa)	GenBank
TI4896S001084 1084	Schizosaccharomyces pombe	GI:19112003;SPTREMBL:O74327	NC_003423	19111836	putative transmembrane transporter	NC_003423	430903-432165	SPBC1685.07c, len:420, SIMILARITY:Saccharomyces cerevisiae, YEU9_YEAST, hypothetical 48.8 kd protein in ssu81-scs2 intergenic region., (448 aa), fasta scores: opt: 760, E():0, (36.9% identity in 445 aa)	GenBank
TI4896S001085 1085	Schizosaccharomyces pombe	GI:19112004;SPTREMBL:O74328	NC_003423	19111836	hypothetical protein	NC_003423	433915-435403	SPBC1685.08, len:424, SIMILARITY:Saccharomyces cerevisiae, Q08923, orf ypl181w., (506 aa), fasta scores: opt: 319, E():1.2e-10, (27.5% identity in 494 aa)	GenBank
TI4896S001086 1086	Schizosaccharomyces pombe	GI:19112005;SWISS-PROT:O74329	NC_003423	19111836	40s ribosomal protein S29	NC_003423	436141-436434	SPBC1685.09, len:56	GenBank
TI4896S001087 1087	Schizosaccharomyces pombe	GI:19112006;SWISS-PROT:O74330	NC_003423	19111836	40s ribosomal protein s27	NC_003423	437043-437536	SPBC1685.10, len:83	GenBank
TI4896S001088 1088	Schizosaccharomyces pombe	GI:19112007;SPTREMBL:O74331	NC_003423	19111836	hypothetical protein	NC_003423	438071-439162	SPBC1685.11, len:363, SIMILARITY to N-term of:Homo sapiens, O43543, x-ray repair cross-complementing protein 2, (280 aa), fasta scores: opt: 125, E():0.18, (30.6% identity in 111 aa)	GenBank
TI4896S001089 1089	Schizosaccharomyces pombe	GI:19112008;SPTREMBL:O74332	NC_003423	19111836	very hypothetical protein	NC_003423	443586-443939	SPBC1685.12c, len:117aa, probably not coding	GenBank
TI4896S001090 1090	Schizosaccharomyces pombe	GI:19112009;SPTREMBL:O74333	NC_003423	19111836	hypothetical protein	NC_003423	445790-446341	SPBC1685.13, len:183aa, similar eg. to YPR149W, NCE2 _YEAST,Q12207 , non-classical export protein nce2, (173aa), fasta scores, opt:267, E():3.8e-11, (30.1% identity in 166 aa overlap) SPBC1685.13, len:183, SIMILARITY:Saccharomyces cerevisiae, NCE2_YEAST, non-classical export protein nce2., (173 aa), fasta scores: opt: 267, E():1.1e-11, (30.1% identity in 166 aa)	GenBank
TI4896S001091 1091	Schizosaccharomyces pombe	GI:19112010;SPTREMBL:O74334	NC_003423	19111836	hypothetical protein	NC_003423	449152-451678	SPBC1685.14c, len:803, SIMILARITY:Saccharomyces cerevisiae, YNV2_YEAST, hypothetical 88.8 kd protein in pex17-mer1 intergenic region., (782 aa), fasta scores: opt: 1340, E():0, (32.7% identity in 813 aa)	GenBank
TI4896S001092 1092	Schizosaccharomyces pombe	GI:19112011;SPTREMBL:O59751	NC_003423	19111836	kinesin-like motor protein; KIP3 subfamily	NC_003423	452396-453361		GenBank
TI4896S001093 1093	Schizosaccharomyces pombe	GI:19112012;SPTREMBL:O59751	NC_003423	19111836	kinesin-like protein	NC_003423	452396-454790	SPBC649.01c, len:784, SIMILARITY:Schizosaccharomyces pombe, YB3D_SCHPO, putative kinesin-like protein c2f12.13., (883 aa), fasta scores: opt: 1463, E():0, (43.9% identity in 805 aa)	GenBank
TI4896S001094 1094	Schizosaccharomyces pombe	GI:19112013;SWISS-PROT:P79016	NC_003423	19111836	40s ribosomal protein s19	NC_003423	455082-455686	SPBC649.02, len:143	GenBank
TI4896S001095 1095	Schizosaccharomyces pombe	GI:19112014;SPTREMBL:O59753	NC_003423	19111836	putative dna repair protein with XPA domain; yeast rad14 homolog	NC_003423	456684-457553	SPBC649.03, len:289, SIMILARITY:Saccharomyces cerevisiae, RA14_YEAST, dna repair protein rad14., (371 aa), fasta scores: opt: 574, E():8.5e-28, (39.9% identity in 283 aa)	GenBank
TI4896S001096 1096	Schizosaccharomyces pombe	GI:19112015;SWISS-PROT:P40388	NC_003423	19111836	UV induced protein	NC_003423	459117-459659	SPBC649.04, len:87	GenBank
TI4896S001097 1097	Schizosaccharomyces pombe	GI:19112016;SPTREMBL:O59755	NC_003423	19111836	spindle pole body component cut12	NC_003423	460982-462670	SPBC649.05, len:548	GenBank
TI4896S001098 1098	Schizosaccharomyces pombe	GI:19112017;SWISS-PROT:P32235	NC_003423	19111836	gtp-binding protein 1.	NC_003423	463120-464371		GenBank
TI4896S001099 1099	Schizosaccharomyces pombe	GI:19112018;SWISS-PROT:P79088	NC_003423	19111836	protein transport protein sec61 alpha subunit.	NC_003423	464770-466665	SPBC354.02c, len:479	GenBank
TI4896S001100 1100	Schizosaccharomyces pombe	GI:19112019;SPTREMBL:O43017	NC_003423	19111836	WD repeat protein	NC_003423	468369-469511	SPBC354.03, len:380, SIMILARITY:Caenorhabditis elegans., YKY4_CAEEL, hypothetical 40.4 kd trp-asp repeats containing protein c14b1.4 inchromosome iii., (376 aa), fasta scores: opt: 751, E():0, (44.3% identity in 235 aa)	GenBank
TI4896S001101 1101	Schizosaccharomyces pombe	GI:19112020;SPTREMBL:O43018	NC_003423	19111836	hypothetical protein	NC_003423	469995-470486	SPBC354.04, len:163, SIMILARITY:Schizosaccharomyces pombe, O74520, hypothetical transmembrane protein., (646 aa), fasta scores: opt: 107, E():3.4, (31.0% identity in 84 aa)	GenBank
TI4896S001102 1102	Schizosaccharomyces pombe	GI:19112021;SPTREMBL:O43019	NC_003423	19111836	hypothetical protein	NC_003423	471442-473823	SPBC354.05c, len:793, SIMILARITY:Schizosaccharomyces pombe, CAB52036, putative dna-binding protein, SPBC19C2.09, (900 aa), fasta scores: opt: 331, E():1.4e-10, (30.8% identity in 338 aa)	GenBank
TI4896S001103 1103	Schizosaccharomyces pombe	GI:19112022;SWISS-PROT:O43020	NC_003423	19111836	mitochondrial ribosomal protein S16	NC_003423	475592-476311	SPBC354.06, len:96, SIMILARITY:Neurospora crassa., RT24_NEUCR, mitochondrial ribosomal protein s24., (107 aa), fasta scores: opt: 318, E():6.5e-17, (59.5% identity in 84 aa)	GenBank
TI4896S001104 1104	Schizosaccharomyces pombe	GI:19112023;SPTREMBL:O43021	NC_003423	19111836	ergosterol biosynthesis protein	NC_003423	478034-479869	SPBC354.07c, len:371, N-term exons are tentative, SIMILARITY:Schizosaccharomyces pombe, O74178, kes1, (386 aa), fasta scores: opt: 1138, E():0, (46.4% identity in 371 aa)	GenBank
TI4896S001105 1105	Schizosaccharomyces pombe	GI:19112024;SPTREMBL:O43022	NC_003423	19111836	hypothetical protein	NC_003423	481203-483836	SPBC354.08c, len:865, SIMILARITY:Arabidopsis thaliana, G3924615, hypothetical 77.8 kd protein, (680 aa), fasta scores: opt: 370, E():1e-16, (23.1% identity in 633 aa)	GenBank
TI4896S001106 1106	Schizosaccharomyces pombe	GI:19112025;SWISS-PROT:O43023	NC_003423	19111836	hypothetical protein	NC_003423	485009-487393	SPBC354.09c, len:794, SIMILARITY:Rattus norvegicus, O54697, i100., (745 aa), fasta scores: opt: 642, E():0, (27.5% identity in 680 aa)	GenBank
TI4896S001107 1107	Schizosaccharomyces pombe	GI:19112026;SPTREMBL:O43024	NC_003423	19111836	hypothetical ser-rich protein	NC_003423	490760-493651	SPBC354.10, len:963	GenBank
TI4896S001108 1108	Schizosaccharomyces pombe	GI:19112027;SPTREMBL:O43025	NC_003423	19111836	very hypothetical protein	NC_003423	495472-495990	SPBC354.11c, len:172	GenBank
TI4896S001109 1109	Schizosaccharomyces pombe	GI:19112028;SWISS-PROT:O43026	NC_003423	19111836	glyceraldehyde 3-phosphate dehydrogenase	NC_003423	498430-499437	SPBC354.12, len:335	GenBank
TI4896S001110 1110	Schizosaccharomyces pombe	GI:19112029;SPTREMBL:O43027	NC_003423	19111836	hypothetical protein	NC_003423	500946-503147	SPBC354.13, len:733	GenBank
TI4896S001111 1111	Schizosaccharomyces pombe	GI:19112030;SPTREMBL:O43028	NC_003423	19111836	putative vacuolar protein; beta-catenin family	NC_003423	503493-505608	SPBC354.14c, len:550, SIMILARITY:Saccharomyces cerevisiae, VAC8_YEAST, vacuolar protein 8., (578 aa), fasta scores: opt: 2087, E():0, (63.7% identity in 510 aa)	GenBank
TI4896S001112 1112	Schizosaccharomyces pombe	GI:19112031;SPTREMBL:O43029	NC_003423	19111836	putative fructosyl amino acid oxidase	NC_003423	506242-507480	SPBC354.15, len:412, SIMILARITY:Aspergillus terreus, Q92204, fructosyl amino acid oxidase., (437 aa), fasta scores: opt: 657, E():0, (31.3% identity in 402 aa)	GenBank
TI4896S001113 1113	Schizosaccharomyces pombe	GI:19112032;SPTREMBL:O60132	NC_003423	19111836	SH3 Src homology domain protein	NC_003423	508464-510893	SPBC1706.01, len:808, SIMILARITY:Saccharomyces cerevisiae, YAI4_YEAST, hypothetical 78.3 kd protein, (702 aa), fasta scores: opt: 288, E():2e-09, (22.4% identity in 539 aa)	GenBank
TI4896S001114 1114	Schizosaccharomyces pombe		NC_003423	19111836	wtf pseudogene	NC_003423	512887-513274	SPBC1706.02c, len:70	GenBank
TI4896S001115 1115	Schizosaccharomyces pombe	GI:19112033;SPTREMBL:Q9USY7	NC_003423	19111836	hypothetical protein	NC_003423	514171-516447	SPBC1706.03, len:757, SIMILARITY:Saccharomyces cerevisiae, YB29_YEAST, hypothetical 97.8 kd protein, (855 aa), fasta scores: opt: 553, E():3.9e-27, (32.0% identity in 819 aa)	GenBank
TI4896S001116 1116	Schizosaccharomyces pombe	GI:19112034	NC_003423	19111836	hypothetical protein	NC_003423	517310-519033	SPBC839.02, len:530aa, last exon may not be real, similar eg. to YJL084C, YJI4 _YEAST, P47029, hypothetical 117.2 kd protein, (1046aa), fasta scores, opt:434, E():0, (28.7% identity in 519 aa overlap)	GenBank
TI4896S001117 1117	Schizosaccharomyces pombe	GI:19112035	NC_003423	19111836	hypothetical protein	NC_003423	519127-519882	SPBC839.03c, len:251, low SIMILARITY:Homo sapiens, Q92564, myeloblast kiaa0276, (309 aa), fasta scores: opt: 266, E():1.1e-10, (26.6% identity in 214 aa)	GenBank
TI4896S001118 1118	Schizosaccharomyces pombe	GI:19112036;SWISS-PROT:P08093	NC_003423	19111836	60s ribosomal protein L8	NC_003423	520980-521741	SPBC839.04, len:253aa	GenBank
TI4896S001119 1119	Schizosaccharomyces pombe	GI:19112037;SWISS-PROT:O42984	NC_003423	19111836	40s ribosomal protein S17	NC_003423	523403-524076	SPBC839.05c, len:131aa	GenBank
TI4896S001120 1120	Schizosaccharomyces pombe	GI:19112038;SWISS-PROT:P22189	NC_003423	19111836	P-type calcium ATPase 3	NC_003423	527870-530983	SPBC839.06, len:1037aa	GenBank
TI4896S001121 1121	Schizosaccharomyces pombe	GI:19112039	NC_003423	19111836	rhodanase domain protein	NC_003423	532369-532785	SPBC839.07, len:138aa, similarity: eg. to YGR203W, YG4E_YEAST, P42937, hypothetical 17.2 kd protein, (148aa), fasta scores, opt:75, E():0.00027, (27.2% identity in 151 a a overlap), also low similar eg. to S. cerevisiae, ACR2_YEA ST, Q06597, arsenical-resistance protein acr2, (130aa), fas ta scores, opt:119, E():0.00064, (25.0% identity in 132 aa overlap)	GenBank
TI4896S001122 1122	Schizosaccharomyces pombe	GI:19112040	NC_003423	19111836	hypothetical protein	NC_003423	533206-536165	SPBC839.08c, len:935aa, similar eg. to YKL165C, YKQ 5_YEAST, P36051, hypothetical 105.7 kd protein, (919aa), fa sta scores, opt:1807, E():0, (42.0% identity in 932 aa over lap)	GenBank
TI4896S001123 1123	Schizosaccharomyces pombe	GI:19112041	NC_003423	19111836	hypothetical protein	NC_003423	537378-537837	SPBC839.09c, len:122aa, similar eg. to YBL090W, YBJ 0_YEAST, P38175, hypothetical 20.4 kd protein, (177aa), fas ta scores, opt:191, E():1e-10, (41.3% identity in 75 aa ove rlap)	GenBank
TI4896S001124 1124	Schizosaccharomyces pombe	GI:19112042	NC_003423	19111836	hypothetical protein; with RNA recognition motif and PWI domain	NC_003423	538053-540238	SPBC839.10, len:695aa, similarity: eg. to (at the C terminal 1/3) H. sapiens, YS64_HUMAN, P49756, hypothetical protein s164 fragment, (273aa), fasta scores, opt:248, E() :4.5e-07, (30.1% identity in 166 aa overlap), also similar to (in central region) C. elegans Q20042, CEESS78F, (1827aa ),opt:113, E():0.00031, (21.8% identity in 545 aa overlap)	GenBank
TI4896S001125 1125	Schizosaccharomyces pombe	GI:19112043	NC_003423	19111836	NST UDP-galactose transporter	NC_003423	540334-541302	SPBC839.11c, len:322aa, similar eg. to R. norvegicu s, P70639, UGTREL1 (UDP-galactose transporter related isozy me 1), (322aa), fasta scores, opt:571, E():0, (36.7% identi ty in 305 aa overlap), also similar eg. to YPL244C, Q12520, unknown, (339aa), fasta scores, opt:301, E():0, (34.6% ide ntity in 338 aa overlap)	GenBank
TI4896S001126 1126	Schizosaccharomyces pombe	GI:19112044	NC_003423	19111836	hypothetical protein	NC_003423	542031-542663	SPBC839.12, len:210aa	GenBank
TI4896S001127 1127	Schizosaccharomyces pombe	GI:19112045;SWISS-PROT:O42991	NC_003423	19111836	60s ribosomal protein L13/L16	NC_003423	543099-543738	SPBC839.13c, len:198aa	GenBank
TI4896S001128 1128	Schizosaccharomyces pombe	GI:19112046;SPTREMBL:Q9P7Z3	NC_003423	19111836	hypothetical protein	NC_003423	544125-544896	SPBC839.14c, unknown, len:238aa, similar eg. to YIL 064W, YIG4_YEAST, P40516, hypothetical 28.7 kd protein, (25 7aa), fasta scores, opt:495, E():1.9e-26, (42.3% identity i n 234 aa overlap)	GenBank
TI4896S001130 1130	Schizosaccharomyces pombe	GI:19112048	NC_003423	19111836	c-1-tetrahydrofolate synthase	NC_003423	547729-550870	SPBC839.16, c-1-tetrahydrofolate synthase, len:937aa	GenBank
TI4896S001131 1131	Schizosaccharomyces pombe	GI:19112049;SWISS-PROT:O42993	NC_003423	19111836	peptidyl-prolyl cis-trans isomerase; fk506-binding protein	NC_003423	551541-552341	SPBC839.17c, len:113aa, similar eg. to YNL135C, FKB P_YEAST, P20081, fk506-binding protein fkbp, (114aa), fasta scores, opt:543, E():0, (74.3% identity in 101 aa overlap)	GenBank
TI4896S001132 1132	Schizosaccharomyces pombe	GI:19112050;SPTREMBL:Q9P7Z2	NC_003423	19111836	Oxidoreductase	NC_003423	554043-554681	SPBC839.18c, len:192aa, similarity: to, S. pombe E3 43563,SPAC26H5.09C, hypothetical, (369aa), fasta scores, op t:789, E():0, (61.3% identity in 191 aa overlap)	GenBank
TI4896S001133 1133	Schizosaccharomyces pombe	GI:19112051;SPTREMBL:O42895	NC_003423	19111836	putative atpase	NC_003423	557353-558717	SPBC115.02c, len:454, SIMILARITY:Haematobia irritans, N2B_HAEIR, putative atpase n2b, (464 aa), fasta scores: opt: 678, E():0, (33.1% identity in 450 aa)	GenBank
TI4896S001134 1134	Schizosaccharomyces pombe	GI:19112052;SPTREMBL:O42894	NC_003423	19111836	hypothetical protein	NC_003423	559073-559836	SPBC115.01c, len:226, SIMILARITY:Saccharomyces cerevisiae, YG2N_YEAST, hypothetical 28.3 kd protein, (256 aa), fasta scores: opt: 300, E():6e-13, (32.5% identity in 212 aa)	GenBank
TI4896S001135 1135	Schizosaccharomyces pombe	GI:19112053;SPTREMBL:O43090	NC_003423	19111836	hypothetical protein	NC_003423	561385-563040	SPBC947.15c, len:551, SIMILARITY:Schizosaccharomyces pombe, O14121, hypothetical 61.7 kd protein c3a11.07 in chromosome i., (551 aa), fasta scores: opt: 1382, E():0, (42.7% identity in 532 aa)	GenBank
TI4896S001136 1136	Schizosaccharomyces pombe	GI:19112054;SPTREMBL:O43089	NC_003423	19111836	very hypothetical protein	NC_003423	563990-564368	SPBC947.14c, len:103aa	GenBank
TI4896S001137 1137	Schizosaccharomyces pombe	GI:19112055;SPTREMBL:O43088	NC_003423	19111836	hypothetical protein	NC_003423	564919-566277	SPBC947.13, len:452, SIMILARITY:Saccharomyces cerevisiae, Q04418, d9719.30p., (439 aa), fasta scores: opt: 425, E():1.2e-17, (27.8% identity in 467 aa)	GenBank
TI4896S001138 1138	Schizosaccharomyces pombe	GI:19112056;SPTREMBL:O43087	NC_003423	19111836	coiled coil protein	NC_003423	567206-568688	SPBC947.12, len:457, SIMILARITY:Schizosaccharomyces pombe, P87245, kms1, (607 aa), fasta scores: opt: 168, E():0.022, (22.8% identity in 473 aa)	GenBank
TI4896S001139 1139	Schizosaccharomyces pombe	GI:19112057;SPTREMBL:O43086	NC_003423	19111836	hypothetical protein	NC_003423	569679-572532	SPBC947.11c, len:920, SIMILARITY:Saccharomyces cerevisiae, Q12050, yor3510c from chromosome xv, (791 aa), fasta scores: opt: 334, E():2.8e-13, (24.6% identity in 285 aa)	GenBank
TI4896S001140 1140	Schizosaccharomyces pombe	GI:19112058;SPTREMBL:O43085	NC_003423	19111836	hypothetical protein	NC_003423	572790-574888	SPBC947.10, len:676, SIMILARITY:Saccharomyces cerevisiae, YKD4_YEAST, hypothetical 87.9 kd protein in ptm-irx1 intergenic region precursor., (758 aa), fasta scores: opt: 312, E():2.2e-11, (27.7% identity in 495 aa)	GenBank
TI4896S001141 1141	Schizosaccharomyces pombe	GI:19112059;SPTREMBL:O43084	NC_003423	19111836	hypothetical protein	NC_003423	576022-576807	SPBC947.09, len:261, SIMILARITY:Schizosaccharomyces pombe, YAOD_SCHPO, hypothetical 24.2 kd protein c11d3.13 in chromosome i., (222 aa), fasta scores: opt: 617, E():0, (50.8% identity in 181 aa)	GenBank
TI4896S001142 1142	Schizosaccharomyces pombe	GI:19112060;SPTREMBL:O43083	NC_003423	19111836	putative histone promoter control protein.	NC_003423	578784-579800	SPBC947.08c, len:338, SIMILARITY:Saccharomyces cerevisiae, HPC2_YEAST, histone promoter control 2 protein., (623 aa), fasta scores: opt: 212, E():0.00054, (34.7% identity in 147 aa)	GenBank
TI4896S001143 1143	Schizosaccharomyces pombe	GI:19112061;SPTREMBL:O43082	NC_003423	19111836	possible involvement in ribosome biosynthesis surf-like	NC_003423	580083-580784	SPBC947.07, len:233, SIMILARITY:Saccharomyces cerevisiae, YKI2_YEAST, hypothetical 50.5 kd protein, (434 aa), fasta scores: opt: 381, E():1e-13, (37.6% identity in 237 aa)	GenBank
TI4896S001144 1144	Schizosaccharomyces pombe	GI:19112062;SPTREMBL:O43081	NC_003423	19111836	MSF membrane transporter	NC_003423	582639-584135	SPBC947.06c, len:498, SIMILARITY:Schizosaccharomyces pombe, CAB42066, membrane transporter., (576 aa), fasta scores: opt: 1103, E():0, (36.2% identity in 495 aa)	GenBank
TI4896S001145 1145	Schizosaccharomyces pombe	GI:19112063;SPTREMBL:O94727	NC_003423	19111836	ferric reductase transmembrane component.	NC_003423	586824-588518	SPBC947.05c, len:564, SIMILARITY:Schizosaccharomyces pombe, FRP1_SCHPO, ferric reductase transmembrane component., (564 aa), fasta scores: opt: 1758, E():0, (46.7% identity in 578 aa)	GenBank
TI4896S001146 1146	Schizosaccharomyces pombe	GI:19112064;REMTREMBL:CAA17032	NC_003423	19111836	hypothetical 129.5 kd protein.	NC_003423	589439-592360	SPBC947.04, unknown; contains 17 copies of 35AA/105b p repeat; as seen in SPAC8A4.02, and putative pseudogenes S PAC8A4.03,04, and 05; and also in SPAC8E4.07 pseudogene; le n:973aa, similar eg. to S. pombe, YAH2_SCHPO, Q09880, hypot hetical 62.9 kd protein SPAC8A4.02c, (609aa), fasta scores, opt:834, E():6.7e-18, (44.6% identity in 464 aa overlap), contains PS00284 Serpins signature SPBC947.04, l…	GenBank
TI4896S001147 1147	Schizosaccharomyces pombe	GI:19112065;SPTREMBL:O43080	NC_003423	19111836	very hypothetical protein	NC_003423	596328-596630	SPBC947.03c, len:100aa	GenBank
TI4896S001148 1148	Schizosaccharomyces pombe	GI:19112066;SPTREMBL:O43079	NC_003423	19111836	beta adaptin-like protein.	NC_003423	597282-599333	SPBC947.02, len:683, SIMILARITY:Arabidopsis thaliana, O81742, beta adaptin - like protein., (719 aa), fasta scores: opt: 1894, E():0, (50.1% identity in 585 aa)	GenBank
TI4896S001149 1149	Schizosaccharomyces pombe	GI:19112067;SPTREMBL:O43078	NC_003423	19111836	26s protease subunit	NC_003423	600248-602325	SPBC947.01, len:660, SIMILARITY:Saccharomyces cerevisiae, Q02845, yta6p., (754 aa), fasta scores: opt: 1217, E():0, (45.4% identity in 491 aa)	GenBank
TI4896S001150 1150	Schizosaccharomyces pombe	GI:19112068;SWISS-PROT:O43091	NC_003423	19111836	decaprenyl diphosphate synthase	NC_003423	603842-605059	SPBPJ694.01, len:378	GenBank
TI4896S001151 1151	Schizosaccharomyces pombe	GI:19112069;SPTREMBL:Q96WV6	NC_003423	19111836	hypothetical protein; sequence orphan; low similarity to glycoamylases and other cell surface proteins; contains ~250-270 copies of a 13 AA repeat, NSSTPITSSSIL	NC_003423	607415-619330		GenBank
TI4896S001152 1152	Schizosaccharomyces pombe	GI:19112070;SWISS-PROT:P40849	NC_003423	19111836	M-factor precursor 3	NC_003423	620062-620254		GenBank
TI4896S001153 1153	Schizosaccharomyces pombe	GI:19112071;SPTREMBL:Q96WV5	NC_003423	19111836	putative coatomer alpha subunit	NC_003423	621588-625211		GenBank
TI4896S001154 1154	Schizosaccharomyces pombe	GI:19112072;SPTREMBL:Q96WV4	NC_003423	19111836	unspecified membrane protein	NC_003423	625873-626364		GenBank
TI4896S001155 1155	Schizosaccharomyces pombe	GI:19112073;SWISS-PROT:Q09140	NC_003423	19111836	UDP-Glc:Glycoprotein Glucosyltransferase; induced by stress; non-essential	NC_003423	627286-631632		GenBank
TI4896S001156 1156	Schizosaccharomyces pombe	GI:19112074;SWISS-PROT:O42897	NC_003423	19111836	putative 19s proteasome regulatory subunit	NC_003423	632210-632539		GenBank
TI4896S001157 1157	Schizosaccharomyces pombe	GI:19112075;SWISS-PROT:P46595	NC_003423	19111836	ubiquitin-conjugating enzyme e2-16 kd	NC_003423	635031-635924	SPBC119.02, len:147	GenBank
TI4896S001158 1158	Schizosaccharomyces pombe	GI:19112076;SPTREMBL:O42898	NC_003423	19111836	putative catechol o-methyltransferase	NC_003423	637664-638464	SPBC119.03, len:266, SIMILARITY:Mus musculus, COMT_MOUSE, catechol o-methyltransferase, membrane-bound form, (265 aa), fasta scores: opt: 417, E():2.5e-20, (40.0% identity in 200 aa)	GenBank
TI4896S001159 1159	Schizosaccharomyces pombe	GI:19112077;SWISS-PROT:P08090	NC_003423	19111836	21 kd protein inducing meiosis and sporulation	NC_003423	639504-639950	SPBC119.04, len:148	GenBank
TI4896S001160 1160	Schizosaccharomyces pombe	GI:19112078;SPTREMBL:O43125	NC_003423	19111836	SH3 domain containing protein	NC_003423	641151-642041	SPBC119.05c, len:296	GenBank
TI4896S001161 1161	Schizosaccharomyces pombe	GI:19112079;SWISS-PROT:O42899	NC_003423	19111836	putative cytochrome C oxidase assembly protein	NC_003423	643457-644248	SPBC119.06, len:263, SIMILARITY:Saccharomyces cerevisiae, SCO1_YEAST, sco1 protein precursor., (295 aa), fasta scores: opt: 710, E():0, (50.2% identity in 213 aa)	GenBank
TI4896S001162 1162	Schizosaccharomyces pombe	GI:19112080;SPTREMBL:O42900	NC_003423	19111836	protein kinase with calcium binding domain	NC_003423	645041-650344	SPBC119.07, len:1706, SIMILARITY:Pichia pastoris, CAB59206, vps15 protein., (1340 aa), fasta scores: opt: 890, E():0, (34.4% identity in 990 aa)	GenBank
TI4896S001163 1163	Schizosaccharomyces pombe	GI:19112081;SWISS-PROT:Q92398	NC_003423	19111836	MAP kinase; involved in cell wall formation	NC_003423	650558-652281	SPBC119.08, len:422	GenBank
TI4896S001164 1164	Schizosaccharomyces pombe	GI:19112082;SPTREMBL:O42901	NC_003423	19111836	hypothetical protein; similar to S. cerevisiae YGR038W; contains 3 predicted transmembrane helices	NC_003423	653373-653933	SPBC119.09c, len:186, SIMILARITY:Saccharomyces cerevisiae, ORM1_YEAST, orm1 protein., (222 aa), fasta scores: opt: 622, E():0, (52.1% identity in 163 aa)	GenBank
TI4896S001165 1165	Schizosaccharomyces pombe	GI:19112083;SWISS-PROT:P78753	NC_003423	19111836	asparagine synthetase	NC_003423	655114-656787	SPBC119.10, len:557, SIMILARITY:Schizosaccharomyces pombe, P78753, fission yeast, (559 aa), fasta scores: opt: 2924, E():0, (79.5% identity in 562 aa)	GenBank
TI4896S001166 1166	Schizosaccharomyces pombe	GI:19112084;SWISS-PROT:P22192	NC_003423	19111836	double-strand-specific pac1 ribonuclease	NC_003423	657402-658493	SPBC119.11c, len:363	GenBank
TI4896S001167 1167	Schizosaccharomyces pombe	GI:19112085;SPTREMBL:O42903	NC_003423	19111836	myosin heavy chain-like coiled-coil protein	NC_003423	659973-661178	SPBC119.12, len:401, SIMILARITY:Saccharomyces cerevisiae, Q12234, chromosome xv reading frame orf yor216c., (484 aa), fasta scores: opt: 510, E():8.4e-21, (29.1% identity in 399 aa)	GenBank
TI4896S001168 1168	Schizosaccharomyces pombe	GI:19112086;SWISS-PROT:O42904	NC_003423	19111836	splicing factor required for vegetative and meiotic growth	NC_003423	661661-663217	SPBC119.13c, len:518, SIMILARITY:Arabidopsis thaliana, O80740, t13d8.6 protein., (511 aa), fasta scores: opt: 1134, E():0, (40.2% identity in 475 aa)	GenBank
TI4896S001169 1169	Schizosaccharomyces pombe	GI:19112087;SPTREMBL:Q96VG1	NC_003423	19111836	conserved hypothetical protein	NC_003423	663767-664038		GenBank
TI4896S001170 1170	Schizosaccharomyces pombe	GI:19112088;SPTREMBL:O42905	NC_003423	19111836	double-strand break repair component; essential for S phase completion; rad22 homolog	NC_003423	665733-667254	SPBC119.14, len:371, SIMILARITY:Schizosaccharomyces pombe, RA22_SCHPO, dna repair and recombination protein rad22., (469 aa), fasta scores: opt: 746, E():0, (40.5% identity in 383 aa)	GenBank
TI4896S001171 1171	Schizosaccharomyces pombe	GI:19112089;SPTREMBL:O42906	NC_003423	19111836	hypothetical protein; similar to S. cerevisiae YGR038W	NC_003423	667550-668783	SPBC119.15, len:367, SIMILARITY:Saccharomyces cerevisiae, YJ42_YEAST, hypothetical 43.2 kd protein, (385 aa), fasta scores: opt: 1208, E():0, (51.5% identity in 365 aa)	GenBank
TI4896S001172 1172	Schizosaccharomyces pombe	GI:19112090;SPTREMBL:O42907	NC_003423	19111836	hypothetical protein; similar to S. cerevisiae YKL047W	NC_003423	668943-670289	SPBC119.16c, len:448, SIMILARITY:Saccharomyces cerevisiae, YKE7_YEAST, hypothetical 58.9 kd protein, (516 aa), fasta scores: opt: 141, E():0.051, (21.3% identity in 479 aa)	GenBank
TI4896S001173 1173	Schizosaccharomyces pombe	GI:19112091;SWISS-PROT:O42908	NC_003423	19111836	putative zinc metalloprotease	NC_003423	670484-673179	SPBC119.17, SIMILARITY:Saccharomyces cerevisiae, YD30_YEAST, hypothetical 112.2 kd protein, (989 aa), fasta scores: opt: 2098, E():0, (40.1% identity in 873 aa)	GenBank
TI4896S001174 1174	Schizosaccharomyces pombe	GI:19112092;SPTREMBL:Q9USR7	NC_003423	19111836	60s ribosomal protein l38	NC_003423	674350-674882	SPBC577.02, len:74, SIMILARITY:Schizosaccharomyces pombe, RL38_SCHPO, 60s ribosomal protein l38., (74 aa), fasta scores: opt: 398, E():5.6e-25, (83.8% identity in 74 aa)	GenBank
TI4896S001175 1175	Schizosaccharomyces pombe	GI:19112093;SPTREMBL:Q9USR6	NC_003423	19111836	hypothetical protein	NC_003423	675258-675981	SPBC577.03c, len:216, SIMILARITY:Homo sapiens, CAB43370, hypothetical 23.3 kd protein., (206 aa), fasta scores: opt: 325, E():1.5e-14, (42.7% identity in 213 aa)	GenBank
TI4896S001176 1176	Schizosaccharomyces pombe	GI:19112094;SPTREMBL:Q9USR5	NC_003423	19111836	hypothetical coiled-coil protein	NC_003423	676358-677043	SPBC577.04, len:200, SIMILARITY: LOW to Homo sapiens, Q13769, anonymous., (683 aa), fasta scores: opt: 246, E():2.8e-08, (32.1% identity in 196 aa)	GenBank
TI4896S001177 1177	Schizosaccharomyces pombe	GI:19112095;SPTREMBL:Q9USR4	NC_003423	19111836	very hypothetical protein	NC_003423	677264-677895	SPBC577.05c, len:134	GenBank
TI4896S001178 1178	Schizosaccharomyces pombe	GI:19112096;SPTREMBL:Q9USR3	NC_003423	19111836	putative phosphatidylinositol 4-kinase	NC_003423	678106-683927	SPBC577.06c, len:1877, C-term SIMILARITY:Bos taurus, O02811, phosphatidylinositol 4-kinase., (2043 aa), fasta scores: opt: 1754, E():0, (28.5% identity in 1697 aa)	GenBank
TI4896S001179 1179	Schizosaccharomyces pombe	GI:19112097;SPTREMBL:Q9USR2	NC_003423	19111836	snRNP assembly factor required for pre-mRNA splicingconserved hypothetical protein by similarity to YFR005C	NC_003423	684294-685951	SPBC577.07, len:502, SIMILARITY:Caenorhabditis elegans., AAD34652, f09d1.1 protein., (602 aa), fasta scores: opt: 843, E():0, (41.1% identity in 501 aa)	GenBank
TI4896S001180 1180	Schizosaccharomyces pombe	GI:19112098;SPTREMBL:Q9USR1	NC_003423	19111836	thioredoxin-like protein	NC_003423	686252-687176	SPBC577.08c, len:290, SIMILARITY:Homo sapiens, O43396, thioredoxin-like protein., (289 aa), fasta scores: opt: 513, E():3.1e-26, (38.7% identity in 261 aa)	GenBank
TI4896S001181 1181	Schizosaccharomyces pombe	GI:19112099;SPTREMBL:Q9USR0	NC_003423	19111836	WD repeat protein; putative Microtubule-associated protein by similarity to yeast ytm1	NC_003423	687480-688979	SPBC577.09, len:404, SIMILARITY:Homo sapiens, CSA_HUMAN, cockayne syndrome wd-repeat protein csa., (396 aa), fasta scores: opt: 856, E():0, (35.1% identity in 399 aa)	GenBank
TI4896S001182 1182	Schizosaccharomyces pombe	GI:19112100;SWISS-PROT:Q9USQ9	NC_003423	19111836	20s proteasome component (beta 7 )	NC_003423	689380-690168	SPBC577.10, len:262, SIMILARITY:Saccharomyces cerevisiae, PRCB_YEAST, proteasome component pre4, (266 aa), fasta scores: opt: 748, E():0, (46.9% identity in 262 aa)	GenBank
TI4896S001183 1183	Schizosaccharomyces pombe	GI:19112101;SPTREMBL:Q9USQ8	NC_003423	19111836	hypothetical protein	NC_003423	691016-692045	SPBC577.11, len:239	GenBank
TI4896S001184 1184	Schizosaccharomyces pombe	GI:19112102;SPTREMBL:Q9USQ7	NC_003423	19111836	conserved hypothetical protein	NC_003423	693178-695093	SPBC577.12, len:606, SIMILARITY:Saccharomyces cerevisiae, Q12429, orf ylr143w., (685 aa), fasta scores: opt: 562, E():2.9e-30, (36.9% identity in 594 aa)	GenBank
TI4896S001185 1185	Schizosaccharomyces pombe	GI:19112103;SPTREMBL:Q9USQ6	NC_003423	19111836	putative inositol polyphosphate phosphatase family member	NC_003423	695471-698280	SPBC577.13, len:889, SIMILARITY:Schizosaccharomyces pombe, O43001, hypothetical 121.8 kd protein., (1076 aa), fasta scores: opt: 1513, E():0, (34.0% identity in 896 aa)	GenBank
TI4896S001186 1186	Schizosaccharomyces pombe	GI:19112104;SWISS-PROT:Q9USQ5	NC_003423	19111836	hypothetical protein; putative antizyme with programmed ribosomal frameshift	NC_003423	698886-699567	SPBC577.14c, len:172	GenBank
TI4896S001187 1187	Schizosaccharomyces pombe	GI:19112105;SPTREMBL:Q9USQ4	NC_003423	19111836	hypothetical coiled-coil protein; possible histone binding	NC_003423	700770-701960	SPBC577.15c, len:396, SIMILARITY:Homo sapiens, O95138, nuclear autoantigenic sperm protein autosomal variant, (310 aa), fasta scores: opt: 283, E():2.8e-09, (26.6% identity in 312 aa)	GenBank
TI4896S001188 1188	Schizosaccharomyces pombe	GI:19112106;SPTREMBL:O59737	NC_003423	19111836	TBC domain protein.	NC_003423	704811-706355	SPBC530.01, len:514, SIMILARITY:Arabidopsis thaliana, O49336, t11j7.10 protein., (343 aa), fasta scores: opt: 1100, E():0, (46.9% identity in 341 aa)	GenBank
TI4896S001189 1189	Schizosaccharomyces pombe	GI:19112107;SPTREMBL:O59738	NC_003423	19111836	MSF transporter of unknown specificity	NC_003423	707376-709001	SPBC530.02, len:541, SIMILARITY:Schizosaccharomyces pombe, YAO5_SCHPO, hypothetical 61.1 kd protein c11d3.05 in chromosome i., (546 aa), fasta scores: opt: 2464, E():0, (65.9% identity in 548 aa)	GenBank
TI4896S001190 1190	Schizosaccharomyces pombe	GI:19112108;SPTREMBL:O59739	NC_003423	19111836	hypothetical protein	NC_003423	710957-711577	SPBC530.03c, len:206, SIMILARITY:Schizosaccharomyces pombe, O60125, hypothetical 22.2 kd protein., (195 aa), fasta scores: opt: 139, E():0.044, (23.0% identity in 187 aa)	GenBank
TI4896S001191 1191	Schizosaccharomyces pombe	GI:19112109;SPTREMBL:O59740	NC_003423	19111836	hypothetical protein	NC_003423	712959-714755	SPBC530.04, len:522aa	GenBank
TI4896S001192 1192	Schizosaccharomyces pombe	GI:19112110;SPTREMBL:O59741	NC_003423	19111836	putative transcriptional activator with fungal binuclear cluster domain	NC_003423	716338-718569	SPBC530.05, len:743, SIMILARITY:Neurospora crassa., AC15_NEUCR, transcriptional activator protein acu-15., (865 aa), fasta scores: opt: 445, E():1e-20, (20.8% identity in 711 aa)	GenBank
TI4896S001193 1193	Schizosaccharomyces pombe	GI:19112111;SWISS-PROT:O59742	NC_003423	19111836	putative eukaryotic translation initiation factor 3 alpha subunit(eif-3 alpha).	NC_003423	718840-722549	SPBC530.06c, len:1173, SIMILARITY:Caenorhabditis elegans., IF31_CAEEL, putative eukaryotic translation initiation factor 3 alpha subunit(eif-3 alpha)., (1247 aa), fasta scores: opt: 1086, E():0, (27.8% identity in 1215 aa) possible frameshift but didnt wwant to flag as pseudo	GenBank
TI4896S001194 1194	Schizosaccharomyces pombe	GI:19112112;SPTREMBL:O59743	NC_003423	19111836	hypothetical protein	NC_003423	724063-724791	SPBC530.07c, len:242, SIMILARITY: LOW to Pyrococcus abyssi., CAB50004, transcriptional regulator., (224 aa), fasta scores: opt: 134, E():0.044, (23.7% identity in 219 aa)	GenBank
TI4896S001195 1195	Schizosaccharomyces pombe	GI:19112113;SPTREMBL:O59744	NC_003423	19111836	putative transcriptional activator with fungal binuclear cluster domain	NC_003423	726532-728979	SPBC530.08, len:815, SIMILARITY:Schizosaccharomyces pombe, O60130, zinc finger protein., (827 aa), fasta scores: opt: 714, E():0, (25.6% identity in 843 aa)	GenBank
TI4896S001196 1196	Schizosaccharomyces pombe	GI:19112114;SPTREMBL:O59745	NC_003423	19111836	hypothetical protein	NC_003423	729223-730197	SPBC530.09c, len:296, SIMILARITY:Saccharomyces cerevisiae, Q06815, chromosome xvi cosmid 9513., (381 aa), fasta scores: opt: 341, E():2.4e-15, (32.9% identity in 219 aa)	GenBank
TI4896S001197 1197	Schizosaccharomyces pombe	GI:19112115;SWISS-PROT:Q09188	NC_003423	19111836	adp,atp carrier protein	NC_003423	731111-732079	SPBC530.10c, len:322	GenBank
TI4896S001198 1198	Schizosaccharomyces pombe	GI:19112116;SPTREMBL:O59746	NC_003423	19111836	putative transcriptional regulator	NC_003423	734517-737167	SPBC530.11c, len:819, SIMILARITY:Schizosaccharomyces pombe, O94540, putative transcriptional regulator, (736 aa), fasta scores: opt: 608, E():2.4e-27, (31.2% identity in 554 aa)	GenBank
TI4896S001199 1199	Schizosaccharomyces pombe	GI:19112117;SPTREMBL:O59747	NC_003423	19111836	palmitoyl-protein thioesterase precursor	NC_003423	740979-742790	SPBC530.12c, palmitoyl-protein thioesterase precurso r, len:603aa, similar eg. to H. sapiens, PPT_HUMAN, P50897, palmitoyl-protein thioesterase precursor, (306aa), fasta s cores, opt:502, E():2.5e-24, (31.4% identity in 277 aa over lap), also similar eg. to , YGR036C, YG1P_YEAST, P53223, re quired for full levels of dolichol-linked oligosa ccharides in the endoplasmic reticulum, (239aa), fasta sc…	GenBank
TI4896S001200 1200	Schizosaccharomyces pombe	GI:19112118;SPTREMBL:O59748	NC_003423	19111836	cyclin homolog	NC_003423	744072-745445	SPBC530.13, len:325, SIMILARITY:Saccharomyces cerevisiae, CTK2_YEAST, ctd kinase beta subunit, (323 aa), fasta scores: opt: 322, E():2.8e-14, (29.8% identity in 299 aa)	GenBank
TI4896S001201 1201	Schizosaccharomyces pombe	GI:19112119;SWISS-PROT:P36616	NC_003423	19111836	protein kinase dsk1	NC_003423	745877-747511	SPBC530.14c, len:544	GenBank
TI4896S001202 1202	Schizosaccharomyces pombe	GI:19112120;SPTREMBL:O59750	NC_003423	19111836	MSF transporter of unknown specificity	NC_003423	748789-749839	SPBC530.15c, len:349, SIMILARITY:Schizosaccharomyces pombe, O59699, membrane transporter., (577 aa), fasta scores: opt: 1369, E():0, (54.4% identity in 344 aa)	GenBank
TI4896S001203 1203	Schizosaccharomyces pombe	GI:19112121;SPTREMBL:O59698	NC_003423	19111836	MFS drug efflux transporter of unknown specificity	NC_003423	752860-754602	SPBC36.01c, len:580, SIMILARITY:Schizosaccharomyces pombe, Q9Y7S4, membrane transporter., (576 aa), fasta scores: opt: 2377, E():0, (61.8% identity in 568 aa)	GenBank
TI4896S001204 1204	Schizosaccharomyces pombe	GI:19112122;SPTREMBL:O59699	NC_003423	19111836	MFS drug efflux transporter of unkown specificity	NC_003423	757250-758983	SPBC36.02c, len:577, SIMILARITY:Schizosaccharomyces pombe, Q9Y7S4, membrane transporter., (576 aa), fasta scores: opt: 3245, E():0, (83.7% identity in 576 aa)	GenBank
TI4896S001205 1205	Schizosaccharomyces pombe	GI:19112123;SPTREMBL:O59700	NC_003423	19111836	MSF drug efflux transporter of unknown specificity	NC_003423	763206-764822	SPBC36.03c, len:538, SIMILARITY:Schizosaccharomyces pombe, Q9Y7S4, membrane transporter., (576 aa), fasta scores: opt: 2090, E():0, (58.6% identity in 548 aa)	GenBank
TI4896S001206 1206	Schizosaccharomyces pombe	GI:19112124;SPTREMBL:O59701	NC_003423	19111836	cysteine synthase	NC_003423	767683-768883	SPBC36.04, len:351, SIMILARITY:Emericella nidulans, CYSK_EMENI, cysteine synthase, (371 aa), fasta scores: opt: 1490, E():0, (66.4% identity in 345 aa)	GenBank
TI4896S001207 1207	Schizosaccharomyces pombe	GI:19112125;SPTREMBL:O59702	NC_003423	19111836	histone deacetylase	NC_003423	769207-771056	SPBC36.05c, len:405	GenBank
TI4896S001208 1208	Schizosaccharomyces pombe	GI:19112126;SPTREMBL:O59703	NC_003423	19111836	farnesyl pyrophosphate synthetase	NC_003423	771723-772935	SPBC36.06c, len:351, SIMILARITY:Schizosaccharomyces pombe, FPPS_SCHPO, probable farnesyl pyrophosphate synthetase, (347 aa), fasta scores: opt: 965, E():0, (45.8% identity in 334 aa)	GenBank
TI4896S001209 1209	Schizosaccharomyces pombe	GI:19112127;SPTREMBL:O59704	NC_003423	19111836	human ikappab kinase complex associated protein homolog	NC_003423	773329-777090	SPBC36.07, len:1253, SIMILARITY:Homo sapiens, O95163, ikappab kinase complex associated protein., (1332 aa), fasta scores: opt: 1109, E():0, (28.2% identity in 1335 aa)	GenBank
TI4896S001210 1210	Schizosaccharomyces pombe	GI:19112128;SPTREMBL:O59705	NC_003423	19111836	hypothetical protein; sequence orphan	NC_003423	777229-777917	SPBC36.08c, len:191aa	GenBank
TI4896S001211 1211	Schizosaccharomyces pombe	GI:19112129;SPTREMBL:O59706	NC_003423	19111836	spliceosome associated protein sap61; zinc finger	NC_003423	778186-779771	SPBC36.09, len:492, SIMILARITY:Caenorhabditis elegans., CAA91420, t13h5.4 protein., (500 aa), fasta scores: opt: 779, E():0, (34.9% identity in 518 aa)	GenBank
TI4896S001212 1212	Schizosaccharomyces pombe	GI:19112130;SPTREMBL:O59707	NC_003423	19111836	conserved hypothetical protein	NC_003423	780929-781483	SPBC36.10, putative intra mitochondrial sorting role (by similarity), len:184aa, similar eg. to YLR168C, MSF1_Y EAST, P35200, probably involved in intramitochondrial prote in sorting, (230aa), fasta scores, opt:557, E():0, (50.6% i dentity in 168 aa overlap) SPBC36.10, len:184, SIMILARITY:Saccharomyces cerevisiae, MSF1_YEAST, msf1 protein., (230 aa), fasta scores: opt: 557, E():1.1e-32, (50.6% id…	GenBank
TI4896S001213 1213	Schizosaccharomyces pombe	GI:19112131;SPTREMBL:O59708	NC_003423	19111836	hypothetical protein; sequence orphan; predicted coiled-coil region	NC_003423	782972-784003	SPBC36.11, len:343	GenBank
TI4896S001214 1214	Schizosaccharomyces pombe	GI:19112132;SPTREMBL:O59709	NC_003423	19111836	glucose insensitive transcription	NC_003423	784454-785692	SPBC36.12c, len:444, SIMILARITY:Homo sapiens, Q9Y2Z0, suppressor of g2 allele of skp1 homolog., (333 aa), fasta scores: opt: 429, E():4.7e-20, (35.2% identity in 236 aa)	GenBank
TI4896S001215 1215	Schizosaccharomyces pombe	GI:19112133;SWISS-PROT:Q9UTT1	NC_003423	19111836	ubiquitin carboxyl-terminal hydrolase	NC_003423	786238-789780	SPBC713.02c, len:1130	GenBank
TI4896S001216 1216	Schizosaccharomyces pombe	GI:19112134;SPTREMBL:Q9C1X2	NC_003423	19111836	putative D-lactate dehydrogenase; mitochondrial	NC_003423	791244-792871	SPBC713.03, len:527, SIMILARITY:Saccharomyces cerevisiae, AIP2_YEAST, actin interacting protein 2.actin interacting protein 2., (530 aa), fasta scores: opt: 1906, E():0, (55.3% identity in 494 aa)	GenBank
TI4896S001217 1217	Schizosaccharomyces pombe	GI:19112135;SPTREMBL:Q9C1X1	NC_003423	19111836	WD repeat protein	NC_003423	793056-795620	SPBC713.04c, len:855, SIMILARITY:Saccharomyces cerevisiae, PWP2_YEAST, periodic tryptophan protein 2., (923 aa), fasta scores: opt: 3134, E():0, (52.5% identity in 852 aa)	GenBank
TI4896S001218 1218	Schizosaccharomyces pombe	GI:19112136;SPTREMBL:Q9C1X0	NC_003423	19111836	WD repeat protein	NC_003423	796048-797069	SPBC713.05, len:298, SIMILARITY:Arabidopsis thaliana, BAB10306, similarity to unknown protein., (343 aa), fasta scores: opt: 677, E():0, (35.1% identity in 265 aa)	GenBank
TI4896S001219 1219	Schizosaccharomyces pombe	GI:19112137;SPTREMBL:Q9C1W9	NC_003423	19111836	dna ligase	NC_003423	797202-799526	SPBC713.06, len:775, SIMILARITY:Schizosaccharomyces pombe, DNLI_SCHPO, dna ligase, (768 aa), fasta scores: opt: 1442, E():0, (33.0% identity in 719 aa)	GenBank
TI4896S001220 1220	Schizosaccharomyces pombe	GI:19112138;SPTREMBL:Q9C1W8	NC_003423	19111836	putative vacuolar polyphosphatase	NC_003423	799617-801350	SPBC713.07c, len:578, SIMILARITY:Saccharomyces cerevisiae, Q04119, d9461.37p., (674 aa), fasta scores: opt: 858, E():0, (36.0% identity in 586 aa)	GenBank
TI4896S001221 1221	Schizosaccharomyces pombe	GI:19112139;SPTREMBL:Q9C1W7	NC_003423	19111836	hypothetical protein; similar to S. cerevisiae yol026c.	NC_003423	802158-802373	SPBC713.08, len:72, SIMILARITY:Saccharomyces cerevisiae, Q08176, chromosome xv reading frame orf yol026c., (113 aa), fasta scores: opt: 153, E():4.8e-05, (40.0% identity in 65 aa)	GenBank
TI4896S001222 1222	Schizosaccharomyces pombe	GI:19112140;SPTREMBL:Q9C1W6	NC_003423	19111836	hypothetical protein; sequence orphan	NC_003423	804657-805885	SPBC713.09, len:396	GenBank
TI4896S001223 1223	Schizosaccharomyces pombe	GI:19112141;SPTREMBL:Q9C1W5	NC_003423	19111836	conserved hypothetical protein; similar to S. cerevisiae YJL104W	NC_003423	806314-806765	SPBC713.10, len:129, SIMILARITY:Saccharomyces cerevisiae, YJK4_YEAST, hypothetical 16.2 kda protein in ime2-mef2 intergenic region., (149 aa), fasta scores: opt: 294, E():3.2e-12, (45.2% identity in 124 aa)	GenBank
TI4896S001224 1224	Schizosaccharomyces pombe	GI:19112142;SPTREMBL:Q9C1W4	NC_003423	19111836	UPF0057 family protein; possible stress response protein	NC_003423	807697-807849	SPBC713.11c, len:51, SIMILARITY:Caenorhabditis elegans., Q9XUB4, w02a2.5 protein., (551 aa), fasta scores: opt: 212, E():4.5e-10, (54.0% identity in 50 aa)	GenBank
TI4896S001225 1225	Schizosaccharomyces pombe	GI:19112143;SPTREMBL:Q9C1W3	NC_003423	19111836	squalene epoxidase; ergosterol biosynthesis	NC_003423	812377-813750	SPBC713.12, len:458, SIMILARITY:Homo sapiens, Q9UNR6, squalene epoxidase, (574 aa), fasta scores: opt: 696, E():0, (42.6% identity in 451 aa)	GenBank
TI4896S001226 1226	Schizosaccharomyces pombe	GI:19112144;SPTREMBL:Q9C1W2	NC_003423	19111836	putative protein involved in regulation of carbon metabolism; by similarity to yeast YNL201C	NC_003423	814263-815687	SPBC713.13c, len:475	GenBank
TI4896S001227 1227	Schizosaccharomyces pombe	GI:19112145;SPTREMBL:Q9Y7J8	NC_003423	19111836	hypothetical protein	NC_003423	815582-816831	SPBC216.01c, len:397, SIMILARITY:Saccharomyces cerevisiae, YNU1_YEAST, hypothetical 98.1 kd protein in spx19-gcr2 intergenic region, (858 aa), fasta scores: opt: 676, E():0, (35.3% identity in 382 aa)	GenBank
TI4896S001228 1228	Schizosaccharomyces pombe	GI:19112146;SPTREMBL:Q9Y7J9	NC_003423	19111836	hypothetical coiled coil protein; similar to C-term of nuclear migration protein	NC_003423	817773-820679	SPBC216.02, len:968, SIMILARITY:Saccharomyces cerevisiae, Q03767, num1p., (2748 aa), fasta scores: opt: 259, E():2.2e-07, (19.8% identity in 945 aa)	GenBank
TI4896S001229 1229	Schizosaccharomyces pombe	GI:19112147;SPTREMBL:Q9Y7K0	NC_003423	19111836	hypothetical protein	NC_003423	821640-822383	SPBC216.03, len:247, SIMILARITY:Bacillus subtilis., O07609, hypothetical 22.8 kd protein., (214 aa), fasta scores: opt: 234, E():5.1e-09, (31.2% identity in 234 aa)	GenBank
TI4896S001230 1230	Schizosaccharomyces pombe	GI:19112148;SPTREMBL:Q9Y7K1	NC_003423	19111836	conserved hypothetical protein	NC_003423	822854-823270	SPBC216.04c, len:138, SIMILARITY:Arabidopsis thaliana, G4115934, t4b21.5 protein., (139 aa), fasta scores: opt: 552, E():3.2e-31, (56.7% identity in 127 aa)	GenBank
TI4896S001231 1231	Schizosaccharomyces pombe	GI:19112149;SWISS-PROT:Q02099	NC_003423	19111836	rad3 checkpoint protein	NC_003423	824063-831223	SPBC216.05, len:2386	GenBank
TI4896S001232 1232	Schizosaccharomyces pombe	GI:19112150;SPTREMBL:Q9UUM2	NC_003423	19111836	conserved hypothetical protein	NC_003423	831301-834291	SPBC216.06c, len:971, SIMILARITY:Mus musculus, G3818539, timeless protein., (1197 aa), fasta scores: opt: 258, E():4.2e-09, (25.0% identity in 545 aa)	GenBank
TI4896S001233 1233	Schizosaccharomyces pombe	GI:19112151;SPTREMBL:Q9Y7K2	NC_003423	19111836	putative phosphatidylinositol-kinase	NC_003423	834969-840892	SPBC216.07c, len:1973, SIMILARITY:Schizosaccharomyces pombe, O14356, putative phosphatidylinositol 3-kinase c30d10.10c, (2335 aa), fasta scores: opt: 6887, E():0, (53.5% identity in 1974 aa)	GenBank
TI4896S001234 1234	Schizosaccharomyces pombe	GI:19112152;SPTREMBL:O94508	NC_003423	19111836	hypothetical protein; aquarius ortholog; possibly involved in PTGS; no apparent S. cerevisiae ortholog	NC_003423	842423-846277	SPBC646.02, len:1284, SIMILARITY:Arabidopsis thalian a, G3785995, t6a23.3 protein., (1444 aa), fasta scores: opt : 606, E():1.2e-31, (24.8% identity in 1357 aa)	GenBank
TI4896S001235 1235	Schizosaccharomyces pombe	GI:19112153;SWISS-PROT:O94509	NC_003423	19111836	putative glutamyl-tRNA amidotransferase subunit	NC_003423	846548-848056	SPBC646.03, len:471, SIMILARITY:Saccharomyces cerevisiae, GATH_YEAST, putative glutamyl-tRNA(gln) amidotransferase subunit a, mitochondrial, (464 aa), fasta scores: opt: 872, E():0, (36.2% identity in 464 aa)	GenBank
TI4896S001236 1236	Schizosaccharomyces pombe	GI:19112154;SPTREMBL:Q10295	NC_003423	19111836	poly A polymerase; Nucleotidyltransferase; polyadenylation factor; similar to S. cerevisiae PAP1	NC_003423	848687-850510	SPBC646.04, len:566	GenBank
TI4896S001237 1237	Schizosaccharomyces pombe	GI:19112155;SWISS-PROT:P36596	NC_003423	19111836	farnesyl-diphosphate farnesyltransferase	NC_003423	850758-852140	SPBC646.05c, len:460	GenBank
TI4896S001238 1238	Schizosaccharomyces pombe	GI:19112156;SPTREMBL:O94510	NC_003423	19111836	putative glucanase; by similar to Penicillium purpurogenum mutanase; no apparent S. cerevisiae ortholog	NC_003423	852557-853780	SPBC646.06c, len:407, SIMILARITY:Schizosaccharomyces pombe, YDZ9_SCHPO, hypothetical 44.5 kD protein c14c4.09 in chromosome i., (402 aa), fasta scores: opt: 735, E():0, (36.9% identity in 396 aa)	GenBank
TI4896S001239 1239	Schizosaccharomyces pombe	GI:19112157;SPTREMBL:O94511	NC_003423	19111836	3-oxo-5-alpha-steroid 4-dehydrogenase similar to rat synaptic glycoprotein sc2	NC_003423	854414-855301	SPBC646.07c, len:295, SIMILARITY:Rattus norvegicus, Q64232, sc2=synaptic glycoprotein., (308 aa), fasta scores: opt: 476, E():1.4e-24, (41.7% identity in 254 aa)	GenBank
TI4896S001240 1240	Schizosaccharomyces pombe	GI:19112158;SPTREMBL:O94512	NC_003423	19111836	possibly involved in ergosterol biosynthesis	NC_003423	856239-857789	SPBC646.08c, len:516, SIMILARITY:Saccharomyces cerevisiae, KES1_YEAST, kes1 protein., (434 aa), fasta scores: opt: 228, E():8.3e-07, (28.4% identity in 264 aa)	GenBank
TI4896S001241 1241	Schizosaccharomyces pombe	GI:19112159;SWISS-PROT:O94513	NC_003423	19111836	eIF3 p48 subunit eIF3/signalosome component; potential regulator for microtubule function and chromosome segregation; complexes with moe1; no apparent S. cerevisiae ortholog	NC_003423	858398-859959	SPBC646.09c, len:501	GenBank
TI4896S001242 1242	Schizosaccharomyces pombe	GI:19112160;SPTREMBL:O94514	NC_003423	19111836	putative U3 snoRNP component; putative component of box C/D snoRNPs; involved in 2'-O-methylation of ribosomal RNAs; similar to S. cerevisiae SIK1	NC_003423	860523-862016	SPBC646.10c, len:497, SIMILARITY:Saccharomyces cerevisiae, SIK1_YEAST, sik1 protein., (504 aa), fasta scores: opt: 1939, E():0, (59.5% identity in 499 aa)	GenBank
TI4896S001243 1243	Schizosaccharomyces pombe	GI:19112161;SWISS-PROT:O94515	NC_003423	19111836	t-complex protein 1, zeta subunit	NC_003423	862640-864471	SPBC646.11, len:535, SIMILARITY:Mus musculus, BAA81877, chaperonin containing tcp-1 zeta-1 subunit., (531 aa), fasta scores: opt: 2162, E():0, (64.4% identity in 528 aa)	GenBank
TI4896S001244 1244	Schizosaccharomyces pombe	GI:19112162;SWISS-PROT:P33277	NC_003423	19111836	GTPase-activating protein; no apparent S. cerevisiae ortholog	NC_003423	864800-867100	SPBC646.12c, len:766	GenBank
TI4896S001245 1245	Schizosaccharomyces pombe	GI:19112163;SWISS-PROT:Q09826	NC_003423	19111836	CBS-domain protein; possibly involved in destruction box mediated ubiquitinylation	NC_003423	870579-871805	SPBC646.13, len:408	GenBank
TI4896S001246 1246	Schizosaccharomyces pombe	GI:19112164;SWISS-PROT:O43114	NC_003423	19111836	origin recognition complex subunit 5	NC_003423	872514-873974	SPBC646.14c, len:455	GenBank
TI4896S001247 1247	Schizosaccharomyces pombe	GI:19112165;SPTREMBL:O94516	NC_003423	19111836	hypothetical protein; sequence orphan	NC_003423	874826-876186	SPBC646.15c, len:376	GenBank
TI4896S001248 1248	Schizosaccharomyces pombe	GI:19112166;SWISS-PROT:O94517	NC_003423	19111836	20S proteasome component (alpha 1)	NC_003423	877356-878090	SPBC646.16, len:244, SIMILARITY:Mus musculus, AAF21459, proteasome subunit iota., (246 aa), fasta scores: opt: 934, E():0, (58.8% identity in 240 aa)	GenBank
TI4896S001249 1249	Schizosaccharomyces pombe	GI:19112168;SPTREMBL:Q9HGZ7	NC_003423	19111836	cytoplasmic dynein intermediate chain	NC_003423	878367-880087	SPBC855.01c	GenBank
TI4896S001250 1250	Schizosaccharomyces pombe	GI:19112167;SPTREMBL:O94518	NC_003423	19111836	WD repeat protein; no apparent S. cerevisiae ortholog	NC_003423	878367-879272	SPBC646.17c, SIMILARITY:Mus musculus, DYI2_MOUSE, dynein intermediate chain 2, cytosolic, (612 aa), fasta scores: opt: 282, E():3.1e-11, (32.5% identity in 286 aa)	GenBank
TI4896S001251 1251	Schizosaccharomyces pombe	GI:19112169;SPTREMBL:Q9P7A1	NC_003423	19111836	conserved hypothetical protein.	NC_003423	886409-887032	SPBP35G2.02, len:208, SIMILARITY:Drosophila melanogaster, AAF53211, cg6153 protein., (211 aa), fasta scores: opt: 372, E():3.6e-19, (35.2% identity in 193 aa)	GenBank
TI4896S001252 1252	Schizosaccharomyces pombe	GI:19112170;SPTREMBL:Q9P7A0	NC_003423	19111836	hypothetical protein	NC_003423	887444-888465	SPBP35G2.03c, len:319	GenBank
TI4896S001253 1253	Schizosaccharomyces pombe	GI:19112171;SPTREMBL:Q9P799	NC_003423	19111836	hypothetical protein	NC_003423	888706-889732	SPBP35G2.04c, len:249, SIMILARITY:Chlamydia pneumoniae., Q9Z8J1, hypothetical 47.8 kd protein., (419 aa), fasta scores: opt: 110, E():1.8, (30.4% identity in 138 aa)	GenBank
TI4896S001254 1254	Schizosaccharomyces pombe	GI:19112172;SWISS-PROT:P40234	NC_003423	19111836	casein kinase i homolog cki2	NC_003423	890655-892146	SPBP35G2.05c, len:435	GenBank
TI4896S001255 1255	Schizosaccharomyces pombe	GI:19112173;SPTREMBL:Q9P797	NC_003423	19111836	putative nucleoporin	NC_003423	892747-896330	SPBP35G2.06c, len:1142, SIMILARITY:Saccharomyces cerevisiae, N133_YEAST, nucleoporin nup133, (1157 aa), fasta scores: opt: 444, E():1e-20, (21.7% identity in 1057 aa)	GenBank
TI4896S001256 1256	Schizosaccharomyces pombe	GI:19112174;SWISS-PROT:P36620	NC_003423	19111836	acetolactate synthase precursor	NC_003423	896807-898816	SPBP35G2.07, len:669	GenBank
TI4896S001257 1257	Schizosaccharomyces pombe	GI:19112175;SPTREMBL:Q9P795	NC_003423	19111836	hypothetical protein; zinc finger by similarity	NC_003423	899227-900272	SPBP35G2.08c, len:313, SIMILARITY:Saccharomyces cerevisiae, YIH9_YEAST, hypothetical 41.6 kd protein in sds3-ths1 intergenic region., (360 aa), fasta scores: opt: 453, E():4.1e-20, (32.4% identity in 284 aa)	GenBank
TI4896S001258 1258	Schizosaccharomyces pombe	GI:19112176;SPTREMBL:Q9P794	NC_003423	19111836	putative u1 small nuclear ribonucleoprotein c	NC_003423	900938-901591	SPBP35G2.09, len:182, SIMILARITY:Xenopus laevis, RU1C_XENLA, u1 small nuclear ribonucleoprotein c, (159 aa), fasta scores: opt: 271, E():5.6e-10, (39.3% identity in 122 aa)	GenBank
TI4896S001259 1259	Schizosaccharomyces pombe	GI:19112177;SPTREMBL:Q9P793	NC_003423	19111836	helicase C protein with SNF2 domain	NC_003423	901766-906022	SPBP35G2.10, len:1418, SIMILARITY:Drosophila melanogaster, O16102, chd3, (1518 aa), fasta scores: opt: 1418, E():0, (33.8% identity in 945 aa)	GenBank
TI4896S001260 1260	Schizosaccharomyces pombe	GI:19112178;SPTREMBL:Q9P792	NC_003423	19111836	ZZ domain protein	NC_003423	906342-907535	SPBP35G2.11c, len:398, SIMILARITY:Caenorhabditis elegans., Q9XXG8, y32b12a.1 protein., (177 aa), fasta scores: opt: 191, E():3.6e-05, (35.7% identity in 98 aa)	GenBank
TI4896S001261 1261	Schizosaccharomyces pombe	GI:19112179;SPTREMBL:Q9P791	NC_003423	19111836	nucleoside diphosphate-sugar hydrolase of the MutT (nudix) family	NC_003423	909256-909873	SPBP35G2.12, len:206, SIMILARITY:Saccharomyces cerevisiae, YSA1_YEAST, ysa1 protein., (231 aa), fasta scores: opt: 612, E():0, (43.3% identity in 203 aa)	GenBank
TI4896S001262 1262	Schizosaccharomyces pombe	GI:19112180;SPTREMBL:Q9P790	NC_003423	19111836	hypothetical glutamate-rich coiled-coil protein	NC_003423	910115-911065	SPBP35G2.13c, len:317, predicted to contain coiled-coil region, LOW SIMILARITY:Drosophila melanogaster, AAF51469, cg2839 protein, (554 aa), fasta scores: opt: 187, E():0.0061, (26.1% identity in 203 aa)	GenBank
TI4896S001263 1263	Schizosaccharomyces pombe	GI:19112181;SPTREMBL:Q9P789	NC_003423	19111836	rna binding protein with Puf domains	NC_003423	912585-915767	SPBP35G2.14, len:1060, SIMILARITY:Schizosaccharomyces pombe, O60059, rna binding protein., (661 aa), fasta scores: opt: 1000, E():0, (41.7% identity in 480 aa)	GenBank
TI4896S001264 1264	Schizosaccharomyces pombe	GI:19112182;SPTREMBL:Q9P788	NC_003423	19111836	putative transcriptional regulatory protein	NC_003423	916541-918545	SPBP35G2.15, len:653, SIMILARITY:Drosophila melanogaster, AAF51744, cg7177 protein., (2285 aa), fasta scores: opt: 480, E():2.5e-15, (29.1% identity in 522 aa)	GenBank
TI4896S001265 1265	Schizosaccharomyces pombe	GI:19112183;SPTREMBL:Q9Y807	NC_003423	19111836	hypothetical protein	NC_003423	920709-921500	SPBC146.02, len:263	GenBank
TI4896S001266 1266	Schizosaccharomyces pombe	GI:19112184;SWISS-PROT:P41004	NC_003423	19111836	chromosome segregation protein cut3	NC_003423	922187-926161	SPBC146.03c, len:1324, identicle to Schizosaccharomyces pombe, CUT3_SCHPO, chromosome segregation protein CUT3, except for a single amino acid discrepency at position 393 (C-F)	GenBank
TI4896S001267 1267	Schizosaccharomyces pombe	GI:19112185;SPTREMBL:Q9Y806	NC_003423	19111836	putative mitochondrial protein	NC_003423	927716-928294	SPBC146.04, len:192, SIMILARITY:Saccharomyces cerevisiae, ERV2_YEAST, erv2 protein precursor., (196 aa), fasta scores: opt: 263, E():2.6e-11, (32.3% identity in 133 aa)	GenBank
TI4896S001268 1268	Schizosaccharomyces pombe	GI:19112186;SPTREMBL:Q9Y805	NC_003423	19111836	hypothetical coiled-coil protein	NC_003423	928497-929689	SPBC146.05c, len:376, SIMILARITY:Arabidopsis thaliana, O64855, f4i1.1 protein., (493 aa), fasta scores: opt: 376, E():1.4e-13, (28.6% identity in 402 aa)	GenBank
TI4896S001269 1269	Schizosaccharomyces pombe	GI:19112187;SPTREMBL:Q9Y804	NC_003423	19111836	conserved hypothetical protein	NC_003423	930299-932410	SPBC146.06c, len:703, SIMILARITY:Homo sapiens, BAA76862, kiaa1018 protein., (1017 aa), fasta scores: opt: 560, E():8.4e-31, (27.7% identity in 676 aa)	GenBank
TI4896S001270 1270	Schizosaccharomyces pombe	GI:19112188;SWISS-PROT:P36629	NC_003423	19111836	splicing factor U2AF 59 kd subunit	NC_003423	933253-934806	SPBC146.07, len:443	GenBank
TI4896S001271 1271	Schizosaccharomyces pombe	GI:19112189;SPTREMBL:Q9Y803	NC_003423	19111836	hypothetical protein	NC_003423	935030-935465	SPBC146.08c, len:127	GenBank
TI4896S001272 1272	Schizosaccharomyces pombe	GI:19112190;SPTREMBL:Q9Y802	NC_003423	19111836	hypothetical protein	NC_003423	935698-938700	SPBC146.09c, len:1000, SIMILARITY:Schizosaccharomyces pombe, YAR2_SCHPO, hypothetical 142.5 kd protein c23e2.02 in chromosome i., (1273 aa), fasta scores: opt: 687, E():0, (31.8% identity in 1018 aa)	GenBank
TI4896S001273 1273	Schizosaccharomyces pombe	GI:19112191;SPTREMBL:Q9Y801	NC_003423	19111836	hypothetical protein	NC_003423	939544-940020	SPBC146.10, len:158, overlaps CDS SPBC146.11c at the 5' end by 7 aa	GenBank
TI4896S001274 1274	Schizosaccharomyces pombe	GI:19112192;SPTREMBL:Q9Y800	NC_003423	19111836	hypothetical protein	NC_003423	939994-941001	SPBC146.11c, len:335, overlaps CDS SPBC146.10 at the 5' end by 7 aa	GenBank
TI4896S001275 1275	Schizosaccharomyces pombe	GI:19112193;SWISS-PROT:Q9Y7Z9	NC_003423	19111836	putative ubiquinone biosynthesis monooxygenase	NC_003423	942153-943553	SPBC146.12, len:466, SIMILARITY:Homo sapiens, AAD27719, cgi-10 protein., (468 aa), fasta scores: opt: 780, E():0, (34.5% identity in 440 aa) and to Caenorhabditis elegans, COQ6_CAEEL, putative ubiquinone biosynthesis monooxygenase, (466 aa), fasta scores: opt: 680, E():0, (31.3% identity in 450 aa overlap)	GenBank
TI4896S001276 1276	Schizosaccharomyces pombe	GI:19112194;SPTREMBL:Q9Y7Z8	NC_003423	19111836	putative myosin I protein	NC_003423	943931-947628	SPBC146.13c, len:1217, SIMILARITY:Emericella nidulans, Q00647, myosin I heavy chain., (1249 aa), fasta scores: opt: 4021, E():0, (54.6% identity in 1203 aa)	GenBank
TI4896S001277 1277	Schizosaccharomyces pombe	GI:19112195;SPTREMBL:Q9UUF7	NC_003423	19111836	putative coatomer beta subunit	NC_003423	948814-951636	SPBC146.14c, len:940, SIMILARITY:Drosophila melanogaster, COPB_DROME, coatomer beta subunit, (962 aa), fasta scores: opt: 2375, E():0, (40.5% identity in 959 aa)	GenBank
TI4896S001278 1278	Schizosaccharomyces pombe		NC_003423	19111836	hypothetical protein	NC_003423	952555-953474	SPBC337.02c, len:305, SIMILARITY:Schizosaccharomyces pombe, Q9Y7S2, hypothetical repeat containing protein., (396 aa), fasta scores: opt: 758, E():0, (46.7% identity in 396 aa)	GenBank
TI4896S001279 1279	Schizosaccharomyces pombe	GI:19112196;SPTREMBL:O74814	NC_003423	19111836	hypothetical protein	NC_003423	955236-956562	SPBC337.03, len:387, SIMILARITY:Saccharomyces cerevisiae, Q05543, CHROMOSOME IV COSMID 9819,(409 aa), fasta sco res: opt: 340, E():0.0036, (22.9%% identity in 385 aa)	GenBank
TI4896S001280 1280	Schizosaccharomyces pombe	GI:19112197;SPTREMBL:O74815	NC_003423	19111836	serine-threonine-protein kinase	NC_003423	956775-958083	SPBC337.04, len:413, SIMILARITY:Saccharomyces cerevi siae, YKL116C, KKL6_YEAST, probable serine/threonine-protei n kinase ykl116c, (518 aa), fasta scores: opt: 413, E():1e- 20, (33.0% identity in 261 aa)	GenBank
TI4896S001281 1281	Schizosaccharomyces pombe	GI:19112198;SWISS-PROT:P78921	NC_003423	19111836	probable t-complex protein 1, theta subunit	NC_003423	958245-960276	SPBC337.05c, len:546	GenBank
TI4896S001282 1282	Schizosaccharomyces pombe	GI:19112199;SPTREMBL:O74817	NC_003423	19111836	hypothetical protein	NC_003423	960815-961671	SPBC337.06c, len:265, SIMILARITY:C. elegans, O45766, hypothetical protein, (230 aa), fasta scores: opt: 375, E( ):3.6e-32, (37.2% identity in 277 aa)	GenBank
TI4896S001283 1283	Schizosaccharomyces pombe	GI:19112200;SPTREMBL:O74818	NC_003423	19111836	carboxypeptidase precursor	NC_003423	961993-963657	SPBC337.07c, len:497, SIMILARITY:Saccharomyces cerev isiae, YHR132C, YHT2_YEAST, hypothetical 49.8 kd protein pr ecursor., (430 aa), fasta scores: opt: 852, E():0, (35.8% i dentity in 424 aa)	GenBank
TI4896S001284 1284	Schizosaccharomyces pombe	GI:19112201;SPTREMBL:O74819	NC_003423	19111836	ubi4-ubiquitin family protein	NC_003423	964116-965264	SPBC337.08c, len:382	GenBank
TI4896S001285 1285	Schizosaccharomyces pombe	GI:19112202;SWISS-PROT:O74820	NC_003423	19111836	conserved hypothetical protein	NC_003423	967233-967818	SPBC337.09, len:136, SIMILARITY:Saccharomyces cerevi siae, YER044C, YEN4_YEAST, hypothetical 17.1 kd protein in sah1-mei4 intergenic region, (148 aa), fasta scores: opt: 3 63, E():7.9e-24, (39.1% identity in 133 aa)	GenBank
TI4896S001286 1286	Schizosaccharomyces pombe	GI:19112203;SPTREMBL:O74821	NC_003423	19111836	conserved hypothetical protein	NC_003423	968262-969128	SPBC337.10c, len:288, SIMILARITY:Homo sapiens, G3252 825, hypothetical 33.6 kd protein., (312 aa), fasta scores: opt: 227, E():6.6e-21, (44.7% identity in 123 aa)	GenBank
TI4896S001287 1287	Schizosaccharomyces pombe	GI:19112204;SPTREMBL:O74822	NC_003423	19111836	zinc-binding dehydrogenase	NC_003423	970013-970990	SPBC337.11, len:325, SIMILARITY:Phaseolus aureus, Q4 3677, auxin-induced protein., (317 aa), fasta scores: opt: 342, E():1.2e-19, (34.8% identity in 227 aa)	GenBank
TI4896S001288 1288	Schizosaccharomyces pombe	GI:19112205;SPTREMBL:O74823	NC_003423	19111836	hypothetical zinc-finger protein	NC_003423	971778-973169	SPBC337.12, len:377, SIMILARITY:Homo sapiens, Q14163 , kiaa0150 protein, (944 aa), fasta scores: opt: 438, E():6 .6e-09, (41.7% identity in 127 aa)	GenBank
TI4896S001289 1289	Schizosaccharomyces pombe	GI:19112206;SPTREMBL:O74824	NC_003423	19111836	putative ras related GTP-binding protein	NC_003423	973476-974402	SPBC337.13c, len:308, SIMILARITY:Homo sapiens, Q1534 7, raga., (313 aa), fasta scores: opt: 1347, E():0, (66.4% identity in 295 aa)	GenBank
TI4896S001290 1290	Schizosaccharomyces pombe	GI:19112207;SWISS-PROT:O74825	NC_003423	19111836	dna-directed rna polymerase subunit	NC_003423	975360-975924	SPBC337.14, len:135	GenBank
TI4896S001291 1291	Schizosaccharomyces pombe	GI:19112208;SPTREMBL:O74826	NC_003423	19111836	ubiquinone biosynthesis protein	NC_003423	976323-976973	SPBC337.15c, len:216, SIMILARITY:Saccharomyces cerev isiae, YOR125C, CAT5_YEAST, cat5 protein, (272 aa), fasta s cores: opt: 530, E():0, (50.5% identity in 192 aa)	GenBank
TI4896S001292 1292	Schizosaccharomyces pombe	GI:19112209;SWISS-PROT:O74827	NC_003423	19111836	phospholipid methyltransferase	NC_003423	978045-978765	SPBC337.16, len:221	GenBank
TI4896S001293 1293	Schizosaccharomyces pombe	GI:19112210;SPTREMBL:O74828	NC_003423	19111836	hypothetical protein	NC_003423	979220-981268	SPBC337.17c, len:682, SIMILARITY:Saccharomyces cerev isiae, Q06344, hypothetical prtoein, (628 aa), fasta scores : opt: 1071, E():0, (37.6% identity in 676 aa)	GenBank
TI4896S001294 1294	Schizosaccharomyces pombe	GI:19112211;SWISS-PROT:P30261	NC_003423	19111836	cell division control protein 27.	NC_003423	981668-983075	SPBC337.18c, len:372	GenBank
TI4896S001295 1295	Schizosaccharomyces pombe	GI:19112212;SPTREMBL:O75013	NC_003423	19111836	dihydropteroate synthase	NC_003423	984039-986099	SPBC337.19, len:686, SIMILARITY:Pneumocystis carinii , FAS_PNECA, folic acid synthesis protein, (740 aa), fasta scores: opt: 919, E():0, (41.4% identity in 701 aa)	GenBank
TI4896S001296 1296	Schizosaccharomyces pombe	GI:19112213;SPTREMBL:O74745	NC_003423	19111836	putative involvement in protein glycosylation in the golgi	NC_003423	986790-987702	SPBC337.20, len:303, SIMILARITY:Saccharomyces cerevi siae, ANP1_YEAST, aminonitrophenyl propanediol resistance p rotein, (500 aa), fasta scores: opt: 1129, E():0, (59.9% id entity in 284 aa)	GenBank
TI4896S001297 1297	Schizosaccharomyces pombe	GI:19112214;SPTREMBL:O74746	NC_003423	19111836	DNA J domain containing protein	NC_003423	988808-989640	SPBC1734.05c, len:208, SIMILARITY:Homo sapiens, O75937, spf31., (264 aa), fasta scores: opt: 204, E():4.8e-06, (33.3% identity in 216 aa)	GenBank
TI4896S001298 1298	Schizosaccharomyces pombe	GI:19112215;SPTREMBL:O74747	NC_003423	19111836	putative DNA repair and recombination protein	NC_003423	989956-991119	SPBC1734.06, len:386, SIMILARITY:Emericella nidulans, Q02398, dna repair/zinc finger protein uvsh., (443 aa), fasta scores: opt: 586, E():9.1e-29, (28.8% identity in 399 aa)	GenBank
TI4896S001299 1299	Schizosaccharomyces pombe	GI:19112216;SPTREMBL:O74748	NC_003423	19111836	hypothetical protein	NC_003423	991269-993125	SPBC1734.07c, len:618 SPBC1734.07c, len:617, SIMILARITY:Schizosaccharomyces pombe, O94731, hypothetical 76.0 kd protein., (658 aa), fasta scores: opt: 312, E():1.1e-13, (27.3% identity in 612 aa)	GenBank
TI4896S001300 1300	Schizosaccharomyces pombe	GI:19112217;SPTREMBL:O74749	NC_003423	19111836	similarity to mammalian signal transducing adaptor	NC_003423	994097-995493	SPBC1734.08, len:372, SIMILARITY:Saccharomyces cerevisiae, YHA2_YEAST, hypothetical 51.2 kd protein, (452 aa), fasta scores: opt: 771, E():0, (35.1% identity in 367 aa)	GenBank
TI4896S001301 1301	Schizosaccharomyces pombe	GI:19112218;SPTREMBL:O74750	NC_003423	19111836	PUTATIVE GOLGI URIDINE DIPHOSPHATE-N-ACETYLGLUCOSAMINE TRANSPORTER	NC_003423	996045-996995	SPBC1734.09, len:315, SIMILARITY:Caenorhabditis elegans., O44166, f15b10.1 protein., (324 aa), fasta scores: opt: 582, E():0, (35.0% identity in 320 aa)	GenBank
TI4896S001302 1302	Schizosaccharomyces pombe	GI:19112219;SPTREMBL:O74751	NC_003423	19111836	hypothetical protein	NC_003423	997137-998616	SPBC1734.10c, len:331, SIMILARITY: LOW to Saccharomyces cerevisiae, YJ9I_YEAST, hypothetical 39.9 kd protein in hom6-pmt4 intergenic region., (347 aa), fasta scores: opt: 178, E():0.0001, (21.2% identity in 264 aa)	GenBank
TI4896S001303 1303	Schizosaccharomyces pombe	GI:19112220;SPTREMBL:O74752	NC_003423	19111836	putative mitochondrial protein import protein	NC_003423	1001417-1002640	SPBC1734.11, len:406, SIMILARITY:Saccharomyces cerevisiae, MAS5_YEAST, mitochondrial protein import protein mas5, (409 aa), fasta scores: opt: 1543, E():0, (53.7% identity in 415 aa)	GenBank
TI4896S001304 1304	Schizosaccharomyces pombe	GI:19112221;SPTREMBL:O74753	NC_003423	19111836	putative involvement in cell wall biogenesis and architecture	NC_003423	1003283-1005016	SPBC1734.12c, len:546, SIMILARITY:Saccharomyces cerevisiae, YN8I_YEAST,involved in cell wall biogenesis and architecture , (551 aa), fasta scores: opt: 617, E():3.3e-32, (35.0% identity in 508 aa)	GenBank
TI4896S001305 1305	Schizosaccharomyces pombe	GI:19112222;SPTREMBL:O74754	NC_003423	19111836	atp synthase gamma chain, mitochondrial precursor	NC_003423	1005634-1006618	SPBC1734.13, len:300, SIMILARITY:Kluyveromyces lactis, ATPG_KLULA, atp synthase gamma chain, mitochondrial precursor, (289 aa), fasta scores: opt: 781, E():0, (46.8% identity in 295 aa)	GenBank
TI4896S001306 1306	Schizosaccharomyces pombe	GI:19112223;SWISS-PROT:P08463	NC_003423	19111836	cyclin-dependent kinases regulatory subunit	NC_003423	1007969-1008476	SPBC1734.14c, len:113	GenBank
TI4896S001307 1307	Schizosaccharomyces pombe	GI:19112224;SWISS-PROT:Q09948	NC_003423	19111836	bromodomain protein	NC_003423	1008886-1010622	SPBC1734.15, len:542	GenBank
TI4896S001308 1308	Schizosaccharomyces pombe	GI:19112225;SPTREMBL:O74755	NC_003423	19111836	putative transcriptional rgulatory protein	NC_003423	1010796-1014351	SPBC1734.16c, len:1153, SIMILARITY:Schizosaccharomyces pombe, O13919, hypothetical 124.8 kd protein c23c11.15 in chromosome i., (1075 aa), fasta scores: opt: 420, E():1.1e-17, (22.6% identity in 1131 aa)	GenBank
TI4896S001309 1309	Schizosaccharomyces pombe	GI:19112226;SWISS-PROT:O74756	NC_003423	19111836	chitin synthase 2	NC_003423	1015056-1017883	SPBC1734.17, len:925	GenBank
TI4896S001310 1310	Schizosaccharomyces pombe	GI:19112227;SWISS-PROT:O75005	NC_003423	19111836	valyl-trna synthetase, mitochondrial precursor	NC_003423	1017998-1021170	SPBC1734.18c, len:979, SIMILARITY:Saccharomyces cerevisiae, SYV_YEAST, valyl-trna synthetase, mitochondrial precursor, (1104 aa), fasta scores: opt: 4207, E():0, (62.7% identity in 956 aa)	GenBank
TI4896S001311 1311	Schizosaccharomyces pombe	GI:19112228;SPTREMBL:O74728	NC_003423	19111836	hypothetical protein	NC_003423	1022147-1023381	SPBC1709.03, len:398	GenBank
TI4896S001312 1312	Schizosaccharomyces pombe	GI:19112229;SPTREMBL:O74729	NC_003423	19111836	u-snrnp-associated cyclophilin	NC_003423	1023468-1024305	SPBC1709.04c, len:173, SIMILARITY:Homo sapiens, O43447, u-snrnp-associated cyclophilin, (177 aa), fasta scores: opt: 742, E():0, (62.1% identity in 169 aa)	GenBank
TI4896S001313 1313	Schizosaccharomyces pombe	GI:19112230;SWISS-PROT:Q10284	NC_003423	19111836	heat-shock protein	NC_003423	1026154-1027995	SPBC1709.05, len:613	GenBank
TI4896S001314 1314	Schizosaccharomyces pombe	GI:19112231;SPTREMBL:O74731	NC_003423	19111836	conserved hypothetical protein; UPF0034 family	NC_003423	1028426-1030144	SPBC1709.06, len:479, SIMILARITY:Saccharomyces cerevisiae, SMM1_YEAST, smm1 protein., (384 aa), fasta scores: opt: 847, E():0, (43.3% identity in 342 aa)	GenBank
TI4896S001315 1315	Schizosaccharomyces pombe	GI:19112232;SPTREMBL:O74732	NC_003423	19111836	putative short-chain dehydrogenase	NC_003423	1030588-1031699	SPBC1709.07, len:338, SIMILARITY:Saccharomyces cerevisiae, Q12452, orf ylr100w., (347 aa), fasta scores: opt: 641, E():0, (31.7% identity in 344 aa)	GenBank
TI4896S001316 1316	Schizosaccharomyces pombe	GI:19112233;SPTREMBL:O74733	NC_003423	19111836	putative cleavage and polyadenylation specific protein	NC_003423	1033037-1037362	SPBC1709.08, len:1441, SIMILARITY:Homo sapiens, CPSA _HUMAN, cleavage and polyadenylation specificity factor, 16 0 kd subunit, (1442 aa), fasta scores: opt: 619, E():0, (26 .8% identity in 1408 aa)	GenBank
TI4896S001317 1317	Schizosaccharomyces pombe	GI:19112234;SPTREMBL:O74734	NC_003423	19111836	similarity to prokaryotic ribosome releasing/recycling factor	NC_003423	1038259-1038993	SPBC1709.09, len:244 SPBC1709.09, len:244, SIMILARITY:Saccharomyces cerevisiae, FIL1_YEAST, fil1 protein precursor., (230 aa), fasta scores: opt: 166, E():0.0018, (25.9% identity in 220 aa)	GenBank
TI4896S001318 1318	Schizosaccharomyces pombe	GI:19112235;SPTREMBL:O74735	NC_003423	19111836	putative metal homeostasis factor	NC_003423	1039550-1039879	SPBC1709.10c, len:60, SIMILARITY:Saccharomyces cerev isiae, YNL259C, ATX1_YEAST, metal homeostasis factor atx1., (73 aa), fasta scores: opt: 193, E():1.5e-11, (54.1% ident ity in 61 aa) SPBC1709.10c, len:68, SIMILARITY:Saccharomyces cerevisiae, ATX1_YEAST, metal homeostasis factor atx1., (73 aa), fasta scores: opt: 228, E():2.4e-10, (56.7% identity in 67 aa)	GenBank
TI4896S001319 1319	Schizosaccharomyces pombe	GI:19112236;SPTREMBL:O74736	NC_003423	19111836	conserved protein-PHD-finger family	NC_003423	1040643-1041647	SPBC1709.11c, len:305, SIMILARITY:Saccharomyces cerevisiae, YNJ7_YEAST, hypothetical 37.0 kd protein, (330 aa), fasta scores: opt: 339, E():2.9e-12, (29.7% identity in 327 aa)	GenBank
TI4896S001320 1320	Schizosaccharomyces pombe	GI:19112237;SPTREMBL:O74737	NC_003423	19111836	hypothetical protein	NC_003423	1042526-1043835	SPBC1709.12, len:367	GenBank
TI4896S001321 1321	Schizosaccharomyces pombe	GI:19112238;SPTREMBL:O74738	NC_003423	19111836	conserved hypothetical protein	NC_003423	1044142-1045785	SPBC1709.13c, len:547, SIMILARITY:Saccharomyces cerevisiae, Q08961, chromosome xvi reading frame orf ypl208w., (583 aa), fasta scores: opt: 303, E():1.2e-12, (26.2% identity in 432 aa)	GenBank
TI4896S001322 1322	Schizosaccharomyces pombe	GI:19112239;SPTREMBL:O74739	NC_003423	19111836	conserved hypothetical protein; PHD finger	NC_003423	1046326-1047538	SPBC1709.14, len:333, SIMILARITY:Saccharomyces cerevisiae, Q02890, lpg12p., (363 aa), fasta scores: opt: 838, E():0, (40.9% identity in 362 aa)	GenBank
TI4896S001323 1323	Schizosaccharomyces pombe	GI:19112240;SPTREMBL:O74740	NC_003423	19111836	putative cleavage and polyadenylation specificity factor subunit.	NC_003423	1047667-1050123	SPBC1709.15c, len:797, SIMILARITY:Xenopus laevis, Q9W799, cleavage and polyadenylation specificity factor 100 kda subunit., (783 aa), fasta scores: opt: 734, E():0, (32.2% identity in 825 aa)	GenBank
TI4896S001324 1324	Schizosaccharomyces pombe	GI:19112241;SPTREMBL:O74741	NC_003423	19111836	conserved hypothetical protein	NC_003423	1050594-1051734	SPBC1709.16c, len:285, SIMILARITY:Streptomyces griseus., Q54224, unknown gene., (253 aa), fasta scores: opt: 383, E():7.5e-19, (34.5% identity in 255 aa)	GenBank
TI4896S001325 1325	Schizosaccharomyces pombe	GI:19112242;SPTREMBL:O74742	NC_003423	19111836	folypolyglutamate synthase	NC_003423	1051868-1053740	SPBC1709.17, len:505, SIMILARITY:Saccharomyces cerevisiae, FOLE_YEAST, putative folylpolyglutamate synthase, (548 aa), fasta scores: opt: 1299, E():0, (43.9% identity in 512 aa)	GenBank
TI4896S001326 1326	Schizosaccharomyces pombe	GI:19112243;SWISS-PROT:O74743	NC_003423	19111836	translation initiation factor	NC_003423	1054197-1055075	SPBC1709.18, len:243	GenBank
TI4896S001327 1327	Schizosaccharomyces pombe	GI:19112244;SPTREMBL:O74744	NC_003423	19111836	conserved hypothetical protein	NC_003423	1056505-1056796	SPBC1709.19c, SIMILARITY:Saccharomyces cerevisiae, YKE0_YEAST, hypothetical 29.2 kd protein, (256 aa), fasta scores: opt: 401, E():4.8e-21, (56.3% identity in 96 aa)	GenBank
TI4896S001328 1328	Schizosaccharomyces pombe	GI:19112245;SPTREMBL:Q9UUB7	NC_003423	19111836	hypothetical protein	NC_003423	1057754-1058228	SPBC409.03, len:120	GenBank
TI4896S001329 1329	Schizosaccharomyces pombe	GI:19112246;SWISS-PROT:Q9Y738	NC_003423	19111836	hypothetical protein	NC_003423	1058446-1059225	SPBC409.04c, len:259, SIMILARITY:Saccharomyces cerevisiae, YADA_YEAST, hypothetical 33.2 kd protein in pyk1-snc1 intergenic region, (289 aa), fasta scores: opt: 234, E():1.1e-07, (23.9% identity in 268 aa)	GenBank
TI4896S001330 1330	Schizosaccharomyces pombe	GI:19112247;SPTREMBL:Q9Y709	NC_003423	19111836	putative yeast skp1 homolog; skp1 family	NC_003423	1059846-1060503	SPBC409.05, len:159, SIMILARITY:Emericella nidulans, Q92229, sulphur metabolite repression regulation protein sconcp., (160 aa), fasta scores: opt: 709, E():0, (68.4% identity in 155 aa)	GenBank
TI4896S001331 1331	Schizosaccharomyces pombe	GI:19112248;SPTREMBL:Q9UUB6	NC_003423	19111836	ubiquitin carboxyl-terminal hydrolase-like protein	NC_003423	1061918-1062971	SPBC409.06, len:300, SIMILARITY:Arabidopsis thaliana, O04482, ests gb#t45673., (330 aa), fasta scores: opt: 778, E():0, (44.2% identity in 330 aa)	GenBank
TI4896S001332 1332	Schizosaccharomyces pombe	GI:19112249;SWISS-PROT:P33886	NC_003423	19111836	protein kinase wis1 (EC 2.7.1.-)	NC_003423	1063665-1065482	SPBC409.07c, len:605	GenBank
TI4896S001333 1333	Schizosaccharomyces pombe	GI:19112250;REMTREMBL:CAB52610	NC_003423	19111836	putative membrane transport protein	NC_003423	1071777-1073438	SPBC409.08, len:539. Sequence has been checked and is accurate with good coverage - possible pseudogene, SIMILARITY:Saccharomyces cerevisiae, YG3F_YEAST, hypothetical 67.6 kd protein in pas5-cbf2 intergenic region, (614 aa), fasta scores: opt: 1362, E():0, (44.9% identity in 486 aa) was originally annotated as a pseudogene, but now has possible predicted splice with no branch site	GenBank
TI4896S001334 1334	Schizosaccharomyces pombe	GI:19112251;SPTREMBL:Q9UUB5	NC_003423	19111836	hypothetical protein	NC_003423	1074310-1075299	SPBC409.09c, len:329, LOW SIMILARITY:Caenorhabditis elegans., HM32_CAEEL, homeobox protein ceh-32., (429 aa), fasta scores: opt: 134, E():0.33, (27.8% identity in 133 aa)	GenBank
TI4896S001335 1335	Schizosaccharomyces pombe	GI:19112252;SPTREMBL:Q9UUB4	NC_003423	19111836	phosphoribosylamidoimidazole-succinocarboxamide synthase; SAICAR synthetase	NC_003423	1076816-1077715	SPBC409.10, len:299, SIMILARITY:Pichia jadinii, PUR7_PICJA, phosphoribosylamidoimidazole-succinocarboxamide synthase, (301 aa), fasta scores: opt: 1132, E():0, (57.4% identity in 303 aa)	GenBank
TI4896S001336 1336	Schizosaccharomyces pombe	GI:19112253;SPTREMBL:Q9UUB3	NC_003423	19111836	hypothetical protein	NC_003423	1078292-1079953	SPBC409.11, len:553	GenBank
TI4896S001337 1337	Schizosaccharomyces pombe	GI:19112254;SPTREMBL:Q9UUB2	NC_003423	19111836	hypothetical protein	NC_003423	1081594-1082283	SPBC409.12c, len:229	GenBank
TI4896S001338 1338	Schizosaccharomyces pombe	GI:19112255;SPTREMBL:Q9UUB1	NC_003423	19111836	6,7-dimethyl-8-ribityllumazine synthase; DMRL synthase family	NC_003423	1085179-1085945	SPBC409.13, len:159, SIMILARITY:Saccharomyces cerevisiae, RIB4_YEAST, 6,7-dimethyl-8-ribityllumazine synthase, (169 aa), fasta scores: opt: 488, E():3.2e-27, (51.2% identity in 162 aa)	GenBank
TI4896S001339 1339	Schizosaccharomyces pombe	GI:19112256;SPTREMBL:Q9UUB0	NC_003423	19111836	mitochondrial ribosomal protein s17	NC_003423	1086630-1086902	SPBC409.14c, len:89, SIMILARITY:Odontella sinensis., RR17_ODOSI, chloroplast 30s ribosomal protein s17., (84 aa), fasta scores: opt: 216, E():3.8e-10, (41.0% identity in 78 aa)	GenBank
TI4896S001340 1340	Schizosaccharomyces pombe	GI:19112257;SPTREMBL:Q9UUA9	NC_003423	19111836	hypothetical highly acidic c-terminus protein	NC_003423	1087232-1088032	SPBC409.15, len:179, SIMILARITY:Saccharomyces cerevisiae, Q06672, highly acidic c-terminus., (249 aa), fasta scores: opt: 302, E():3.4e-13, (31.1% identity in 183 aa)	GenBank
TI4896S001341 1341	Schizosaccharomyces pombe	GI:19112258;SPTREMBL:Q9UUA8	NC_003423	19111836	hypothetical protein	NC_003423	1088385-1088747	SPBC409.16c, len:120	GenBank
TI4896S001342 1342	Schizosaccharomyces pombe	GI:19112259;SPTREMBL:Q9UUA7	NC_003423	19111836	hypothetical protein	NC_003423	1089252-1089920	SPBC409.17c, len:222	GenBank
TI4896S001343 1343	Schizosaccharomyces pombe	GI:19112260;SPTREMBL:Q9UUA6	NC_003423	19111836	similar to phosphatidic acid phosphatase	NC_003423	1091300-1092199	SPBC409.18, len:279, SIMILARITY:Saccharomyces cerevisiae, Q05521, similarity to nadh-ubiquinone oxidoreductase chain 4., (289 aa), fasta scores: opt: 577, E():2.1e-32, (36.8% identity in 261 aa)	GenBank
TI4896S001344 1344	Schizosaccharomyces pombe	GI:19112261;SPTREMBL:Q9UUA5	NC_003423	19111836	similar to mammalian mitochondrial outer membrane protein, metaxin	NC_003423	1092430-1093782	SPBC409.19c, len:450, SIMILARITY:Mus musculus, MTXN_MOUSE, metaxin., (317 aa), fasta scores: opt: 280, E():1.6e-10, (30.0% identity in 287 aa)	GenBank
TI4896S001345 1345	Schizosaccharomyces pombe	GI:19112262;SWISS-PROT:Q9Y876	NC_003423	19111836	hypothetical protein	NC_003423	1094527-1095563	SPBC409.20c, len:215, LOW SIMILARITY:Saccharomyces cerevisiae, Q12413, chromosome iv reading frame orf ydl212w., (210 aa), fasta scores: opt: 237, E():1.4e-09, (23.6% identity in 212 aa)	GenBank
TI4896S001346 1346	Schizosaccharomyces pombe	GI:19112263;SPTREMBL:Q9UUA4	NC_003423	19111836	similar to yeast protein translocation protein SEC66	NC_003423	1096559-1097137	SPBC409.21, len:192, SIMILARITY:Saccharomyces cerevisiae, SC66_YEAST, translocation protein sec66, (206 aa), fasta scores: opt: 302, E():7e-14, (31.6% identity in 171 aa)	GenBank
TI4896S001347 1347	Schizosaccharomyces pombe	GI:19112264;SPTREMBL:Q9UUA3	NC_003423	19111836	putative elongation factor g, mitochondrial 1 precursor (EF-G)	NC_003423	1097778-1099454	SPBC409.22c, len:558, SIMILARITY:Saccharomyces cerevisiae, EFG1_YEAST, elongation factor g, mitochondrial 1 precursor, (761 aa), fasta scores: opt: 2242, E():0, (59.1% identity in 558 aa)	GenBank
TI4896S001348 1348	Schizosaccharomyces pombe	GI:19112265;SPTREMBL:Q9USZ0	NC_003423	19111836	hypothetical WD-repeat protein	NC_003423	1100742-1103802	SPBC1306.02, len:984, LOW SIMILARITY:Saccharomyces cerevisiae, Q08924, chromosome xvi reading frame orf ypl183c., (1013 aa), fasta scores: opt: 423, E():7.2e-21, (25.8% identity in 1049 aa)	GenBank
TI4896S001349 1349	Schizosaccharomyces pombe	GI:19112266;SPTREMBL:Q9USS9	NC_003423	19111836	hypothetical protein	NC_003423	1104125-1105022	SPBC4.01, len:248	GenBank
TI4896S001350 1350	Schizosaccharomyces pombe	GI:19112267;SPTREMBL:Q9USS8	NC_003423	19111836	hypothetical protein	NC_003423	1105315-1107022	SPBC4.02c, len:456	GenBank
TI4896S001351 1351	Schizosaccharomyces pombe	GI:19112268;SPTREMBL:Q9USS7	NC_003423	19111836	hypothetical protein	NC_003423	1107835-1110510	SPBC4.03c, len:891, SIMILARITY:Caenorhabditis elegans., Q19371, f12f6.6 protein., (1126 aa), fasta scores: opt: 1311, E():0, (32.0% identity in 827 aa)	GenBank
TI4896S001352 1352	Schizosaccharomyces pombe	GI:19112269;SWISS-PROT:P40377	NC_003423	19111836	cell division control protein 19	NC_003423	1111095-1113806	SPBC4.04c, len:830	GenBank
TI4896S001353 1353	Schizosaccharomyces pombe	GI:19112270;SWISS-PROT:Q09329	NC_003423	19111836	mlo2 protein	NC_003423	1114052-1115041	SPBC4.05, len:329	GenBank
TI4896S001354 1354	Schizosaccharomyces pombe	GI:19112271;SPTREMBL:Q9USS6	NC_003423	19111836	putative acid phosphatase	NC_003423	1115712-1117100	SPBC4.06, len:462, SIMILARITY:Drosophila madeirensis, O97186, acid phosphatase-1, (447 aa), fasta scores: opt: 265, E():3e-10, (25.8% identity in 310 aa)	GenBank
TI4896S001355 1355	Schizosaccharomyces pombe	GI:19112272;SWISS-PROT:P36612	NC_003423	19111836	26s protease regulatory subunit 4 homolog	NC_003423	1117596-1119077	SPBC4.07c, len:448	GenBank
TI4896S001356 1356	Schizosaccharomyces pombe	GI:19112273;SPTREMBL:O94320	NC_003423	19111836	aspartate aminotransferase, mitochondrial	NC_003423	1120359-1121672	SPBC725.01, len:437, SIMILARITY:Bos taurus, AATM_BOVIN, aspartate aminotransferase, mitochondrial precursor, (430 aa), fasta scores: opt: 1585, E():0, (54.1% identity in 429 aa)	GenBank
TI4896S001357 1357	Schizosaccharomyces pombe	GI:19112274;SWISS-PROT:O94321	NC_003423	19111836	putative response regulator phosphotransferase	NC_003423	1123455-1124342	SPBC725.02, len:295, SIMILARITY:Saccharomyces cerevi siae, YDL235c, Q07688, phosphorelay intermediate between Sl n1p and Ssk1p, (167 aa), fasta scores: opt: 273, E():1.9e-0 7, (39.0% identity in 118 aa)	GenBank
TI4896S001358 1358	Schizosaccharomyces pombe	GI:19112275;SPTREMBL:O94322	NC_003423	19111836	hypothetical protein	NC_003423	1126738-1127511	SPBC725.03, len:257, SIMILARITY:Saccharomyces cerevisiae, YG1B_YEAST, hypothetical 34.7 kd protein in msb2-uga1 intergenic region., (297 aa), fasta scores: opt: 139, E():0.02, (25.2% identity in 266 aa)	GenBank
TI4896S001359 1359	Schizosaccharomyces pombe	GI:19112276;SPTREMBL:Q9Y7M1	NC_003423	19111836	putative oxalyl-CoA decarboxylase	NC_003423	1128663-1130420	SPBC725.04, len:568, SIMILARITY:Homo sapiens, CAB60200, 2-hydroxyphytanoyl-coa lyase., (578 aa), fasta scores: opt: 1543, E():0, (44.2% identity in 577 aa)	GenBank
TI4896S001360 1360	Schizosaccharomyces pombe	GI:19112277;SPTREMBL:O94323	NC_003423	19111836	putative nucleotide pyrophosphatase precursor	NC_003423	1130593-1132050	SPBC725.05c, len:485, SIMILARITY:Oryza sativa, Q42974, nucleotide pyrophosphatase precursor, (479 aa), fasta scores: opt: 865, E():0, (36.2% identity in 392 aa)	GenBank
[truncated: 3,645 more rows]
